# Supplementary material for: 1-{[(E)-(4-{[(2Z)-2,3-Di­hydro-1,3-thia­zol-2-yl­idene]sulfamo­yl}phen­yl)iminium­yl]meth­yl}naphthalen-2-olate
Source: Acta Crystallogr E Crystallogr Commun. 2015 May 23;71(Pt 6):o421–2. doi: 10.1107/S2056989015009640 (PMC4459363; doi:10.1107/S2056989015009640)
Supplement: Supplementary file 1 [file e-71-0o421-sup1.cif]

##############################################################################
#                                                                            #
# This CIF contains the data in a paper accepted for publication in          #
# Acta Crystallographica Section E. It conforms to the requirements of       #
# Notes for Authors for Acta Crystallographica Section E, and has been       #
# peer reviewed under the auspices of the IUCr Commission on Journals.       #
#                                                                            #
# Full details of the Crystallographic Information File format               #
# are given in the paper "The Crystallographic Information File (CIF):       #
# a New Standard Archive File for Crystallography" by S. R. Hall, F. H.      #
# Allen and I. D. Brown [Acta Cryst. (1991), A47, 655-685].                  #
#                                                                            #
# The current version of the core CIF dictionary is obtainable from          #
# ftp://ftp.iucr.org/pub/cif_core.dic.                                       #
#                                                                            #
# Software is freely available for graphical display of the structure(s)     #
# in this CIF. For information consult the CIF software page                 #
# http://www.iucr.org/resources/cif/software.                                #
#                                                                            #
# This file may be used for bona fide research purposes within the           #
# scientific community so long as proper attribution is given to the journal # 
# article from which it was obtained.                                        #
#                                                                            #
##############################################################################
data_global
_audit_creation_method     ?
_journal_date_recd_electronic     2015-05-09
_journal_date_accepted     2015-05-19
_journal_name_full     'Acta Crystallographica, Section E'
_journal_year     2015
_journal_volume     71
_journal_issue      6
_journal_page_first     o421
_journal_page_last     o422
_journal_paper_category     HO
_journal_paper_doi     10.1107/S2056989015009640
_journal_coeditor_code     PK2552
_publ_contact_author
;
Muhammad Nawaz Tahir
University of Sargodha
Department of Physics
Sargodha
Pakistan
;
_publ_contact_author_email     'dmntahir_uos@yahoo.com'
_publ_contact_author_fax     '0092 48 32 22 121'
_publ_contact_author_phone     '0092 48 92 30 914'
_publ_section_title
;\
Crystal structure of
1-{[(<i>E</i>)-(4-{[(2<i>Z</i>)-2,3-dihydro-1,3-thiazol-2-\
ylidene]sulfamoyl}phenyl)iminiumyl]methyl}naphthalen-2-olate
;
loop_
    _publ_author_name
    _publ_author_footnote
    _publ_author_address
    'Muhammad Shahid' .
;
Department of Chemistry
University of the Punjab
Lahore
Punjab
Pakistan
;
    'Tahir, Muhammad Nawaz' .
;
Department of Physics
University of Sargodha
Sargodha
Punjab
Pakistan
;
    'Muhammad Salim' .
;
Department of Chemistry
University of the Punjab
Lahore
Punjab
Pakistan
;
    'Munawar Ali Munawar' .
;
Department of Chemistry
University of the Punjab
Lahore
Punjab
Pakistan
;
    'Shad, Hazoor Ahmad' .
;
Department of Chemistry
University of Sargodha
Sargodha
Punjab
Pakistan
;
data_I
_database_code_depnum_ccdc_archive 'CCDC 1401829'
_audit_creation_method     'SHELXL-2014/7'
_chemical_name_systematic
;\
1-{[(<i>E</i>)-(4-{[(2<i>Z</i>)-2,3-Dihydro-1,3-thiazol-2-\
ylidene]sulfamoyl}phenyl)iminiumyl]methyl}naphthalen-2-olate
;
_chemical_name_common     ?
_chemical_formula_moiety     'C20 H15 N3 O3 S2'
_chemical_formula_sum     'C20 H15 N3 O3 S2'
_chemical_formula_iupac     'C20 H15 N3 O3 S2'
_chemical_formula_weight     409.47
_shelx_space_group_comment
;
The symmetry employed for this shelxl refinement is uniquely defined
by the following loop, which should always be used as a source of
symmetry information in preference to the above space-group names.
They are only intended as comments.
;
_space_group_crystal_system     triclinic
_space_group_name_H-M_alt     'P -1'
_space_group_name_Hall     '-P 1'
loop_
    _space_group_symop_operation_xyz
    'x, y, z'
    '-x, -y, -z'
_cell_length_a     9.127(2)
_cell_length_b     10.1417(12)
_cell_length_c     11.355(3)
_cell_angle_alpha     114.526(6)
_cell_angle_beta     91.556(5)
_cell_angle_gamma     102.044(5)
_cell_volume     927.5(3)
_cell_formula_units_Z     2
_cell_measurement_reflns_used     2086
_cell_measurement_theta_min     2.275
_cell_measurement_theta_max     26.00
_cell_measurement_temperature     296(2)
_exptl_crystal_description     plate
_exptl_crystal_colour     'light orange'
_exptl_crystal_size_max     0.32
_exptl_crystal_size_mid     0.26
_exptl_crystal_size_min     0.18
_exptl_crystal_density_diffrn     1.466
_exptl_crystal_density_meas     ?
_exptl_crystal_density_method     'not measured'
_exptl_crystal_F_000     424
_exptl_absorpt_coefficient_mu     0.313
_exptl_absorpt_correction_type     multi-scan
_exptl_absorpt_process_details
;
(SADABS; Bruker, 2005)
;
_exptl_absorpt_correction_T_min     0.910
_exptl_absorpt_correction_T_max     0.948
_exptl_special_details
;
;
_diffrn_ambient_temperature     296(2)
_diffrn_radiation_type     MoK\a
_diffrn_radiation_wavelength     0.71073
_diffrn_radiation_source     'fine-focus sealed tube'
_diffrn_radiation_monochromator     graphite
_diffrn_measurement_device_type     'Bruker Kappa APEXII CCD'
_diffrn_measurement_method     \w
_diffrn_detector_area_resol_mean     7.80
_diffrn_reflns_number     13121
_diffrn_reflns_av_R_equivalents     0.0521
_diffrn_reflns_theta_min     2.275
_diffrn_reflns_theta_max     26.00
_diffrn_reflns_theta_full     26.00
_diffrn_measured_fraction_theta_max     0.978
_diffrn_measured_fraction_theta_full     0.978
_diffrn_reflns_limit_h_min     -11
_diffrn_reflns_limit_h_max     11
_diffrn_reflns_limit_k_min     -12
_diffrn_reflns_limit_k_max     10
_diffrn_reflns_limit_l_min     -13
_diffrn_reflns_limit_l_max     13
_diffrn_standards_number     0
_diffrn_standards_interval_count     ?
_diffrn_standards_interval_time     ?
_diffrn_standards_decay_%     ?
_refine_special_details
;
Refinement of <i>F</i>^2^ against ALL reflections. The weighted <i>R</i>-factor
<i>wR</i> and goodness of fit <i>S</i> are based on <i>F</i>^2^, conventional
<i>R</i>-factors <i>R</i> are based on <i>F</i>, with <i>F</i> set to zero for
negative <i>F</i>^2^. The threshold expression of <i>F</i>^2^ >
\s(<i>F</i>^2^) is used only for calculating <i>R</i>-factors(gt) <i>etc</i>.
and is not relevant to the choice of reflections for refinement.
<i>R</i>-factors based on <i>F</i>^2^ are statistically about twice as large
as those based on <i>F</i>, and <i>R</i>-factors based on ALL data will be
even larger.
;
_reflns_number_total     3554
_reflns_number_gt     2086
_reflns_threshold_expression     I>2\s(I)
_refine_ls_structure_factor_coef     Fsqd
_refine_ls_matrix_type     full
_refine_ls_R_factor_all     0.0992
_refine_ls_R_factor_gt     0.0486
_refine_ls_wR_factor_gt     0.1064
_refine_ls_wR_factor_ref     0.1266
_refine_ls_goodness_of_fit_ref     1.006
_refine_ls_restrained_S_all     1.006
_refine_ls_number_reflns     3554
_refine_ls_number_parameters     253
_refine_ls_number_restraints     0
_refine_ls_hydrogen_treatment     constr
_refine_ls_weighting_scheme     calc
_refine_ls_weighting_details
                      'w=1/[\s^2^(Fo^2^)+(0.0596P)^2^] where P=(Fo^2^+2Fc^2^)/3'
_atom_sites_solution_hydrogens     geom
_atom_sites_solution_primary     direct
_atom_sites_solution_secondary     difmap
_refine_ls_shift/su_max     0.000
_refine_ls_shift/su_mean     0.000
_refine_diff_density_max     0.229
_refine_diff_density_min     -0.245
loop_
    _atom_type_symbol
    _atom_type_description
    _atom_type_scat_dispersion_real
    _atom_type_scat_dispersion_imag
    _atom_type_scat_source
    'C' 'C' 0.0033 0.0016
                         'International Tables Vol C Tables 4.2.6.8 and 6.1.1.4'
    'H' 'H' 0.0000 0.0000
                         'International Tables Vol C Tables 4.2.6.8 and 6.1.1.4'
    'N' 'N' 0.0061 0.0033
                         'International Tables Vol C Tables 4.2.6.8 and 6.1.1.4'
    'O' 'O' 0.0106 0.0060
                         'International Tables Vol C Tables 4.2.6.8 and 6.1.1.4'
    'S' 'S' 0.1246 0.1234
                         'International Tables Vol C Tables 4.2.6.8 and 6.1.1.4'
_computing_data_collection
;
APEX2 (Bruker, 2007)
;
_computing_cell_refinement
;
SAINT (Bruker, 2007)
;
_computing_data_reduction
;
SAINT (Bruker, 2007)
;
_computing_structure_solution
;
SHELXS97 (Sheldrick, 2008)
;
_computing_structure_refinement
;
SHELXL2014 (Sheldrick, 2015)
;
_computing_molecular_graphics
;
ORTEP-3 for Windows (Farrugia, 2012) and PLATON (Spek, 2009)
;
_computing_publication_material
;
WinGX (Farrugia, 2012) and PLATON (Spek, 2009)
;
loop_
    _atom_site_type_symbol
    _atom_site_label
    _atom_site_fract_x
    _atom_site_fract_y
    _atom_site_fract_z
    _atom_site_U_iso_or_equiv
    _atom_site_adp_type
    _atom_site_calc_flag
    _atom_site_occupancy
    _atom_site_disorder_assembly
    _atom_site_disorder_group
    S S1 0.26196(9) 0.20802(8) 0.46258(8) 0.0436(2) Uani d 1 . .
    S S2 0.57914(9) 0.19236(8) 0.58749(9) 0.0571(3) Uani d 1 . .
    O O1 -0.0869(3) 0.3290(3) 1.1505(2) 0.0747(7) Uani d 1 . .
    O O2 0.1538(2) 0.2532(2) 0.4023(2) 0.0580(6) Uani d 1 . .
    O O3 0.2907(2) 0.0638(2) 0.38835(19) 0.0498(5) Uani d 1 . .
    N N1 -0.0117(3) 0.1888(3) 0.9256(2) 0.0512(7) Uani d 1 . .
    H H1 0.0035 0.2699 0.9964 0.061 Uiso calc 1 . .
    N N2 0.4105(3) 0.3410(2) 0.5032(2) 0.0449(6) Uani d 1 . .
    N N3 0.6639(3) 0.4405(2) 0.5815(2) 0.0481(7) Uani d 1 . .
    H H3A 0.6652 0.5187 0.5689 0.058 Uiso calc 1 . .
    C C1 -0.1806(4) 0.2077(4) 1.1338(3) 0.0561(9) Uani d 1 . .
    C C2 -0.2866(5) 0.2126(4) 1.2278(4) 0.0728(11) Uani d 1 . .
    H H2 -0.2825 0.3016 1.3007 0.087 Uiso calc 1 . .
    C C3 -0.3895(4) 0.0895(4) 1.2094(4) 0.0691(10) Uani d 1 . .
    H H3 -0.4586 0.0968 1.2692 0.083 Uiso calc 1 . .
    C C4 -0.4008(4) -0.0546(4) 1.1024(3) 0.0526(8) Uani d 1 . .
    C C5 -0.5088(4) -0.1806(4) 1.0914(4) 0.0661(10) Uani d 1 . .
    H H5 -0.5771 -0.1709 1.1520 0.079 Uiso calc 1 . .
    C C6 -0.5151(4) -0.3180(5) 0.9924(4) 0.0789(11) Uani d 1 . .
    H H6 -0.5871 -0.4017 0.9852 0.095 Uiso calc 1 . .
    C C7 -0.4126(4) -0.3300(4) 0.9034(4) 0.0730(11) Uani d 1 . .
    H H7 -0.4144 -0.4235 0.8372 0.088 Uiso calc 1 . .
    C C8 -0.3080(4) -0.2069(4) 0.9106(3) 0.0586(9) Uani d 1 . .
    H H8 -0.2418 -0.2186 0.8482 0.070 Uiso calc 1 . .
    C C9 -0.2989(3) -0.0644(3) 1.0099(3) 0.0471(8) Uani d 1 . .
    C C10 -0.1920(3) 0.0706(3) 1.0238(3) 0.0444(7) Uani d 1 . .
    C C11 -0.1073(3) 0.0693(3) 0.9224(3) 0.0477(8) Uani d 1 . .
    H H11 -0.1189 -0.0206 0.8487 0.057 Uiso calc 1 . .
    C C12 0.0678(3) 0.1932(3) 0.8206(3) 0.0432(7) Uani d 1 . .
    C C13 0.0942(3) 0.0669(3) 0.7250(3) 0.0480(8) Uani d 1 . .
    H H13 0.0687 -0.0233 0.7316 0.058 Uiso calc 1 . .
    C C14 0.1589(3) 0.0737(3) 0.6188(3) 0.0456(8) Uani d 1 . .
    H H14 0.1759 -0.0126 0.5534 0.055 Uiso calc 1 . .
    C C15 0.1990(3) 0.2078(3) 0.6081(3) 0.0402(7) Uani d 1 . .
    C C16 0.1789(3) 0.3370(3) 0.7084(3) 0.0541(8) Uani d 1 . .
    H H16 0.2080 0.4282 0.7039 0.065 Uiso calc 1 . .
    C C17 0.1152(3) 0.3290(3) 0.8155(3) 0.0529(8) Uani d 1 . .
    H H17 0.1042 0.4158 0.8843 0.063 Uiso calc 1 . .
    C C18 0.5396(3) 0.3322(3) 0.5515(3) 0.0396(7) Uani d 1 . .
    C C19 0.7905(4) 0.4204(4) 0.6338(3) 0.0587(9) Uani d 1 . .
    H H19 0.8842 0.4882 0.6581 0.070 Uiso calc 1 . .
    C C20 0.7636(4) 0.2935(4) 0.6456(3) 0.0630(9) Uani d 1 . .
    H H20 0.8354 0.2625 0.6809 0.076 Uiso calc 1 . .
loop_
    _atom_site_aniso_label
    _atom_site_aniso_U_11
    _atom_site_aniso_U_22
    _atom_site_aniso_U_33
    _atom_site_aniso_U_12
    _atom_site_aniso_U_13
    _atom_site_aniso_U_23
    S1 0.0429(5) 0.0418(4) 0.0496(5) 0.0035(3) 0.0057(4) 0.0262(4)
    S2 0.0582(6) 0.0460(5) 0.0718(6) 0.0055(4) -0.0039(4) 0.0340(4)
    O1 0.0905(19) 0.0571(14) 0.0641(16) 0.0136(14) 0.0200(13) 0.0156(12)
    O2 0.0507(14) 0.0628(13) 0.0693(15) 0.0066(11) -0.0034(11) 0.0410(12)
    O3 0.0565(14) 0.0419(11) 0.0489(13) 0.0080(10) 0.0141(10) 0.0191(10)
    N1 0.0498(17) 0.0543(16) 0.0462(16) 0.0106(13) 0.0084(13) 0.0193(13)
    N2 0.0409(15) 0.0411(14) 0.0596(17) 0.0020(11) 0.0073(13) 0.0319(12)
    N3 0.0494(17) 0.0361(13) 0.0606(17) 0.0035(12) 0.0112(13) 0.0255(12)
    C1 0.068(2) 0.052(2) 0.053(2) 0.0151(18) 0.0109(18) 0.0261(17)
    C2 0.100(3) 0.067(2) 0.063(3) 0.033(2) 0.037(2) 0.0310(19)
    C3 0.077(3) 0.090(3) 0.062(2) 0.038(2) 0.035(2) 0.044(2)
    C4 0.048(2) 0.078(2) 0.048(2) 0.0256(18) 0.0149(16) 0.0382(18)
    C5 0.056(2) 0.093(3) 0.069(3) 0.017(2) 0.0168(19) 0.054(2)
    C6 0.066(3) 0.085(3) 0.087(3) -0.003(2) 0.005(2) 0.049(3)
    C7 0.077(3) 0.068(2) 0.063(3) 0.004(2) 0.015(2) 0.0234(19)
    C8 0.056(2) 0.065(2) 0.051(2) 0.0091(18) 0.0108(17) 0.0242(18)
    C9 0.045(2) 0.062(2) 0.0433(19) 0.0161(16) 0.0071(15) 0.0295(16)
    C10 0.0411(19) 0.0555(19) 0.0433(19) 0.0162(15) 0.0104(15) 0.0254(15)
    C11 0.043(2) 0.0460(18) 0.052(2) 0.0091(15) 0.0041(16) 0.0198(15)
    C12 0.0356(18) 0.0515(18) 0.0451(19) 0.0085(14) 0.0058(14) 0.0241(15)
    C13 0.046(2) 0.0468(18) 0.060(2) 0.0105(15) 0.0152(16) 0.0312(16)
    C14 0.047(2) 0.0458(17) 0.049(2) 0.0104(14) 0.0159(15) 0.0252(15)
    C15 0.0320(17) 0.0415(16) 0.0461(18) 0.0048(13) 0.0063(13) 0.0198(14)
    C16 0.052(2) 0.0432(18) 0.064(2) 0.0038(15) 0.0133(17) 0.0230(16)
    C17 0.054(2) 0.0410(17) 0.054(2) 0.0090(15) 0.0138(17) 0.0120(15)
    C18 0.044(2) 0.0334(15) 0.0400(17) 0.0041(14) 0.0088(14) 0.0165(13)
    C19 0.042(2) 0.055(2) 0.070(2) 0.0014(16) 0.0001(17) 0.0240(18)
    C20 0.048(2) 0.061(2) 0.075(2) 0.0089(17) -0.0123(17) 0.0276(18)
_geom_special_details
;
All e.s.d.'s (except the e.s.d. in the dihedral angle between two l.s. planes)
are estimated using the full covariance matrix. The cell e.s.d.'s are taken
into account individually in the estimation of e.s.d.'s in distances, angles
and torsion angles; correlations between e.s.d.'s in cell parameters are only
used when they are defined by crystal symmetry. An approximate (isotropic)
treatment of cell e.s.d.'s is used for estimating e.s.d.'s involving l.s.
planes.
;
loop_
    _geom_bond_atom_site_label_1
    _geom_bond_atom_site_label_2
    _geom_bond_site_symmetry_2
    _geom_bond_distance
    _geom_bond_publ_flag
    S1 O2 . 1.437(2) ?
    S1 O3 . 1.4373(19) ?
    S1 N2 . 1.599(2) ?
    S1 C15 . 1.765(3) ?
    S2 C20 . 1.726(3) ?
    S2 C18 . 1.731(3) ?
    O1 C1 . 1.280(4) ?
    N1 C11 . 1.323(3) ?
    N1 C12 . 1.424(4) ?
    N1 H1 . 0.8600 ?
    N2 C18 . 1.322(3) ?
    N3 C18 . 1.325(3) ?
    N3 C19 . 1.375(4) ?
    N3 H3A . 0.8600 ?
    C1 C10 . 1.412(4) ?
    C1 C2 . 1.453(4) ?
    C2 C3 . 1.329(5) ?
    C2 H2 . 0.9300 ?
    C3 C4 . 1.442(4) ?
    C3 H3 . 0.9300 ?
    C4 C5 . 1.398(4) ?
    C4 C9 . 1.408(4) ?
    C5 C6 . 1.367(5) ?
    C5 H5 . 0.9300 ?
    C6 C7 . 1.382(5) ?
    C6 H6 . 0.9300 ?
    C7 C8 . 1.375(4) ?
    C7 H7 . 0.9300 ?
    C8 C9 . 1.400(4) ?
    C8 H8 . 0.9300 ?
    C9 C10 . 1.451(4) ?
    C10 C11 . 1.401(4) ?
    C11 H11 . 0.9300 ?
    C12 C13 . 1.366(4) ?
    C12 C17 . 1.381(4) ?
    C13 C14 . 1.379(4) ?
    C13 H13 . 0.9300 ?
    C14 C15 . 1.389(4) ?
    C14 H14 . 0.9300 ?
    C15 C16 . 1.386(4) ?
    C16 C17 . 1.388(4) ?
    C16 H16 . 0.9300 ?
    C17 H17 . 0.9300 ?
    C19 C20 . 1.322(4) ?
    C19 H19 . 0.9300 ?
    C20 H20 . 0.9300 ?
loop_
    _geom_angle_atom_site_label_1
    _geom_angle_atom_site_label_2
    _geom_angle_atom_site_label_3
    _geom_angle_site_symmetry_1
    _geom_angle_site_symmetry_3
    _geom_angle
    _geom_angle_publ_flag
    O2 S1 O3 . . 117.41(13) ?
    O2 S1 N2 . . 103.97(12) ?
    O3 S1 N2 . . 112.68(13) ?
    O2 S1 C15 . . 108.18(13) ?
    O3 S1 C15 . . 106.92(12) ?
    N2 S1 C15 . . 107.23(13) ?
    C20 S2 C18 . . 90.63(15) ?
    C11 N1 C12 . . 125.0(3) ?
    C11 N1 H1 . . 117.5 ?
    C12 N1 H1 . . 117.5 ?
    C18 N2 S1 . . 121.34(19) ?
    C18 N3 C19 . . 116.1(2) ?
    C18 N3 H3A . . 122.0 ?
    C19 N3 H3A . . 122.0 ?
    O1 C1 C10 . . 123.0(3) ?
    O1 C1 C2 . . 118.7(3) ?
    C10 C1 C2 . . 118.2(3) ?
    C3 C2 C1 . . 119.8(3) ?
    C3 C2 H2 . . 120.1 ?
    C1 C2 H2 . . 120.1 ?
    C2 C3 C4 . . 124.1(3) ?
    C2 C3 H3 . . 118.0 ?
    C4 C3 H3 . . 118.0 ?
    C5 C4 C9 . . 121.1(3) ?
    C5 C4 C3 . . 121.0(3) ?
    C9 C4 C3 . . 117.8(3) ?
    C6 C5 C4 . . 120.7(3) ?
    C6 C5 H5 . . 119.6 ?
    C4 C5 H5 . . 119.6 ?
    C5 C6 C7 . . 118.7(3) ?
    C5 C6 H6 . . 120.6 ?
    C7 C6 H6 . . 120.6 ?
    C8 C7 C6 . . 121.4(3) ?
    C8 C7 H7 . . 119.3 ?
    C6 C7 H7 . . 119.3 ?
    C7 C8 C9 . . 121.4(3) ?
    C7 C8 H8 . . 119.3 ?
    C9 C8 H8 . . 119.3 ?
    C8 C9 C4 . . 116.5(3) ?
    C8 C9 C10 . . 124.6(3) ?
    C4 C9 C10 . . 118.9(3) ?
    C11 C10 C1 . . 118.7(3) ?
    C11 C10 C9 . . 120.1(3) ?
    C1 C10 C9 . . 121.0(3) ?
    N1 C11 C10 . . 123.7(3) ?
    N1 C11 H11 . . 118.1 ?
    C10 C11 H11 . . 118.1 ?
    C13 C12 C17 . . 120.2(3) ?
    C13 C12 N1 . . 121.6(3) ?
    C17 C12 N1 . . 118.2(3) ?
    C12 C13 C14 . . 119.7(3) ?
    C12 C13 H13 . . 120.2 ?
    C14 C13 H13 . . 120.2 ?
    C13 C14 C15 . . 120.9(3) ?
    C13 C14 H14 . . 119.6 ?
    C15 C14 H14 . . 119.6 ?
    C16 C15 C14 . . 119.2(3) ?
    C16 C15 S1 . . 121.3(2) ?
    C14 C15 S1 . . 119.4(2) ?
    C15 C16 C17 . . 119.4(3) ?
    C15 C16 H16 . . 120.3 ?
    C17 C16 H16 . . 120.3 ?
    C12 C17 C16 . . 120.5(3) ?
    C12 C17 H17 . . 119.8 ?
    C16 C17 H17 . . 119.8 ?
    N2 C18 N3 . . 121.3(3) ?
    N2 C18 S2 . . 129.4(2) ?
    N3 C18 S2 . . 109.3(2) ?
    C20 C19 N3 . . 112.2(3) ?
    C20 C19 H19 . . 123.9 ?
    N3 C19 H19 . . 123.9 ?
    C19 C20 S2 . . 111.8(3) ?
    C19 C20 H20 . . 124.1 ?
    S2 C20 H20 . . 124.1 ?
loop_
    _geom_torsion_atom_site_label_1
    _geom_torsion_atom_site_label_2
    _geom_torsion_atom_site_label_3
    _geom_torsion_atom_site_label_4
    _geom_torsion_site_symmetry_1
    _geom_torsion_site_symmetry_2
    _geom_torsion_site_symmetry_3
    _geom_torsion_site_symmetry_4
    _geom_torsion
    _geom_torsion_publ_flag
    O2 S1 N2 C18 . . . . -173.8(2) ?
    O3 S1 N2 C18 . . . . -45.6(3) ?
    C15 S1 N2 C18 . . . . 71.8(3) ?
    O1 C1 C2 C3 . . . . 177.0(3) ?
    C10 C1 C2 C3 . . . . 0.7(5) ?
    C1 C2 C3 C4 . . . . 2.6(6) ?
    C2 C3 C4 C5 . . . . 177.8(4) ?
    C2 C3 C4 C9 . . . . -1.8(5) ?
    C9 C4 C5 C6 . . . . 2.2(5) ?
    C3 C4 C5 C6 . . . . -177.5(3) ?
    C4 C5 C6 C7 . . . . 0.0(6) ?
    C5 C6 C7 C8 . . . . -1.7(6) ?
    C6 C7 C8 C9 . . . . 1.2(6) ?
    C7 C8 C9 C4 . . . . 0.9(5) ?
    C7 C8 C9 C10 . . . . -179.9(3) ?
    C5 C4 C9 C8 . . . . -2.6(4) ?
    C3 C4 C9 C8 . . . . 177.1(3) ?
    C5 C4 C9 C10 . . . . 178.2(3) ?
    C3 C4 C9 C10 . . . . -2.1(4) ?
    O1 C1 C10 C11 . . . . -6.1(5) ?
    C2 C1 C10 C11 . . . . 170.0(3) ?
    O1 C1 C10 C9 . . . . 179.3(3) ?
    C2 C1 C10 C9 . . . . -4.6(5) ?
    C8 C9 C10 C11 . . . . 11.7(5) ?
    C4 C9 C10 C11 . . . . -169.2(3) ?
    C8 C9 C10 C1 . . . . -173.8(3) ?
    C4 C9 C10 C1 . . . . 5.3(4) ?
    C12 N1 C11 C10 . . . . -175.4(3) ?
    C1 C10 C11 N1 . . . . 2.8(5) ?
    C9 C10 C11 N1 . . . . 177.4(3) ?
    C11 N1 C12 C13 . . . . -23.2(4) ?
    C11 N1 C12 C17 . . . . 155.2(3) ?
    C17 C12 C13 C14 . . . . -4.5(5) ?
    N1 C12 C13 C14 . . . . 173.9(3) ?
    C12 C13 C14 C15 . . . . 0.6(5) ?
    C13 C14 C15 C16 . . . . 2.6(4) ?
    C13 C14 C15 S1 . . . . -173.1(2) ?
    O2 S1 C15 C16 . . . . -60.6(3) ?
    O3 S1 C15 C16 . . . . 172.1(2) ?
    N2 S1 C15 C16 . . . . 51.0(3) ?
    O2 S1 C15 C14 . . . . 115.0(2) ?
    O3 S1 C15 C14 . . . . -12.4(3) ?
    N2 S1 C15 C14 . . . . -133.4(2) ?
    C14 C15 C16 C17 . . . . -1.9(4) ?
    S1 C15 C16 C17 . . . . 173.7(2) ?
    C13 C12 C17 C16 . . . . 5.2(5) ?
    N1 C12 C17 C16 . . . . -173.2(3) ?
    C15 C16 C17 C12 . . . . -1.9(5) ?
    S1 N2 C18 N3 . . . . 177.9(2) ?
    S1 N2 C18 S2 . . . . -2.8(4) ?
    C19 N3 C18 N2 . . . . 178.6(3) ?
    C19 N3 C18 S2 . . . . -0.9(3) ?
    C20 S2 C18 N2 . . . . -178.0(3) ?
    C20 S2 C18 N3 . . . . 1.4(2) ?
    C18 N3 C19 C20 . . . . -0.4(4) ?
    N3 C19 C20 S2 . . . . 1.5(4) ?
    C18 S2 C20 C19 . . . . -1.7(3) ?
loop_
    _geom_hbond_atom_site_label_D
    _geom_hbond_atom_site_label_H
    _geom_hbond_atom_site_label_A
    _geom_hbond_site_symmetry_A
    _geom_hbond_distance_DH
    _geom_hbond_distance_HA
    _geom_hbond_distance_DA
    _geom_hbond_angle_DHA
    N1 H1 O1 . 0.86 1.87 2.550(3) 134.2
    N3 H3A S1 2_666 0.86 2.88 3.729(2) 167.9
    N3 H3A O2 2_666 0.86 2.44 3.131(3) 138.3
    N3 H3A N2 2_666 0.86 2.13 2.943(3) 158.3
    C13 H13 O2 2_556 0.93 2.60 3.257(4) 127.7
    C19 H19 O1 2_667 0.93 2.57 3.373(4) 145.3
    C20 H20 Cg4 1_655 0.93 2.99 3.853(4) 156
_shelx_hkl_file
;
  -1   0   0   27.95    0.71
  -1   0   0   29.11    0.80
  -1   0   0   28.44    0.80
   1   0   0   28.60    0.80
   1   0   0   29.49    0.80
   1   0   0   23.75    0.70
  -2   0   0   80.33    1.85
  -2   0   0   79.61    1.82
  -2   0   0   76.37    1.96
  -2   0   0   79.34    1.99
   2   0   0   80.43    1.84
   2   0   0   80.39    1.98
   2   0   0   80.19    1.98
  -3   0   0   50.17    1.77
  -3   0   0   50.82    1.74
  -3   0   0   54.44    1.61
  -3   0   0   52.64    1.62
   3   0   0   52.43    1.78
   3   0   0   50.87    1.75
   3   0   0   52.70    1.61
  -4   0   0    1.00    0.54
  -4   0   0    0.15    0.44
  -4   0   0    1.69    0.47
  -4   0   0    0.56    0.40
   4   0   0    1.39    0.54
   4   0   0    1.22    0.46
   4   0   0    1.18    0.49
  -5   0   0    1.23    0.48
  -5   0   0    0.54    0.48
  -5   0   0    0.86    0.54
  -5   0   0    1.63    0.67
   5   0   0    1.55    0.63
   5   0   0    0.06    0.41
   5   0   0    1.30    0.52
  -6   0   0   18.23    1.52
  -6   0   0   17.47    1.49
  -6   0   0   14.54    1.50
   6   0   0   19.16    1.41
   6   0   0   16.83    1.64
  -7   0   0   14.28    1.66
  -7   0   0   11.34    0.94
   7   0   0   13.74    1.65
   7   0   0   13.65    1.49
  -8   0   0    2.24    0.95
   8   0   0    1.06    0.76
  -9   0   0    1.44    0.90
   9   0   0    0.68    0.86
 -10   0   0    4.10    1.30
  10   0   0    3.67    1.28
 -11   0   0   -0.35    1.04
  11   0   0   -0.46    0.84
  11  -1   0    0.04    1.01
 -11   1   0   -0.17    1.01
  10  -1   0   -0.11    0.84
 -10   1   0    0.60    0.94
   9  -1   0    1.61    0.86
  -9   1   0    1.27    0.85
   8  -1   0    7.12    1.33
   8  -1   0    4.56    1.04
  -8   1   0    6.12    1.22
   7  -1   0   -0.28    0.50
   7  -1   0   -0.06    0.58
  -7   1   0    1.55    0.55
  -7   1   0    0.36    0.55
  -7   1   0    0.02    0.58
   6  -1   0    9.64    1.24
   6  -1   0    8.79    1.08
   6  -1   0    9.72    1.31
  -6   1   0    8.52    0.86
  -6   1   0    8.80    1.06
  -6   1   0    9.01    1.21
   5  -1   0   14.31    1.21
   5  -1   0   14.55    1.36
   5  -1   0   15.05    1.36
  -5   1   0   13.11    0.94
  -5   1   0   15.69    1.12
  -5   1   0   14.93    1.39
  -5   1   0   12.28    1.23
   4  -1   0   21.32    1.23
   4  -1   0   19.95    1.21
   4  -1   0   19.98    1.13
  -4   1   0   20.19    1.28
  -4   1   0   21.31    1.25
  -4   1   0   22.65    1.11
   3  -1   0   24.38    1.11
   3  -1   0   25.81    1.16
   3  -1   0   24.71    1.05
  -3   1   0   24.35    1.01
  -3   1   0   25.83    1.20
  -3   1   0   26.37    1.19
   2  -1   0    9.03    0.63
   2  -1   0    9.21    0.59
   2  -1   0    9.72    0.57
  -2   1   0    9.28    0.51
  -2   1   0    9.98    0.63
  -2   1   0    9.59    0.65
  -2   1   0    8.94    0.58
   1  -1   0  113.25    2.49
   1  -1   0  109.51    1.90
   1  -1   0  114.53    2.06
  -1   1   0  110.64    2.05
  -1   1   0  113.59    2.05
  -1   1   0  114.88    1.85
  -1   1   0  112.02    2.48
   0  -1   0  192.98    3.88
   0  -1   0  194.57    3.04
   0  -1   0  198.18    3.19
   0  -1   0  192.74    3.33
   0   1   0  195.62    3.15
   0   1   0  195.96    3.35
   0   1   0  191.01    3.87
   0   1   0  188.36    3.14
   0   1   0  194.01    3.18
   0   1   0  197.03    3.04
  -1  -1   0   37.48    1.04
  -1  -1   0   36.47    0.94
  -1  -1   0   37.82    1.06
  -1  -1   0   36.63    1.03
  -1  -1   0   40.37    4.49
  -1  -1   0   36.80    1.04
   1   1   0   36.77    1.03
   1   1   0   36.76    0.92
   1   1   0   37.44    1.04
   1   1   0   38.17    1.05
  -2  -1   0   94.06    2.27
  -2  -1   0   86.65    2.25
  -2  -1   0   91.76    2.16
  -2  -1   0   87.02    2.05
   2   1   0   91.89    2.25
   2   1   0   92.56    2.26
   2   1   0   87.22    2.02
  -3  -1   0   70.74    1.98
  -3  -1   0   68.16    2.02
  -3  -1   0   65.96    2.13
  -3  -1   0   61.13    2.05
   3   1   0   65.84    1.88
   3   1   0   68.85    2.15
   3   1   0   67.67    2.12
  -4  -1   0   10.58    0.99
  -4  -1   0    9.81    1.05
  -4  -1   0   11.47    1.17
  -4  -1   0   11.44    1.01
   4   1   0   11.24    1.17
   4   1   0   11.79    1.16
   4   1   0   12.46    1.05
  -5  -1   0    0.08    0.41
  -5  -1   0    0.76    0.52
  -5  -1   0    0.29    0.58
  -5  -1   0    0.68    0.49
   5   1   0    0.32    0.48
   5   1   0    1.13    0.53
  -6  -1   0    0.40    0.47
  -6  -1   0    0.53    0.53
  -6  -1   0   -0.75    0.46
   6   1   0   -0.37    0.44
   6   1   0    0.17    0.57
  -7  -1   0   15.54    1.73
   7   1   0   17.75    1.72
   7   1   0   17.45    1.86
  -8  -1   0    4.33    1.17
   8   1   0    6.12    1.31
  -9  -1   0    3.00    1.20
   9   1   0    2.80    1.16
 -10  -1   0    5.87    1.60
  10   1   0    7.48    1.68
 -11  -1   0    0.88    1.24
  11   1   0    0.67    1.20
  11  -2   0    0.55    0.96
 -11   2   0    0.21    1.09
  10  -2   0   -0.63    0.67
 -10   2   0    0.00    0.96
   9  -2   0    6.59    1.38
  -9   2   0    3.74    1.14
   8  -2   0    5.57    1.16
   8  -2   0    6.30    1.22
  -8   2   0    5.07    1.14
  -8   2   0    7.24    1.04
   7  -2   0    4.28    1.08
   7  -2   0    2.10    0.74
   7  -2   0    2.10    0.75
  -7   2   0    3.10    0.89
  -7   2   0    2.34    0.69
  -7   2   0    2.55    0.74
   6  -2   0    0.44    0.64
   6  -2   0    0.86    0.58
   6  -2   0    0.73    0.58
  -6   2   0    0.57    0.52
  -6   2   0   -0.03    0.51
   5  -2   0   -0.28    0.40
   5  -2   0   -0.27    0.46
   5  -2   0    0.57    0.44
  -5   2   0   -0.27    0.37
  -5   2   0    0.16    0.42
   4  -2   0    7.12    0.75
   4  -2   0    8.15    0.89
   4  -2   0    7.38    0.84
  -4   2   0    6.91    0.84
  -4   2   0    7.72    0.81
  -4   2   0    7.28    0.84
   3  -2   0   24.20    1.06
   3  -2   0   23.04    1.06
   3  -2   0   24.06    1.00
  -3   2   0   24.29    1.07
  -3   2   0   23.93    1.06
  -3   2   0   23.11    1.20
   2  -2   0    3.69    0.35
   2  -2   0    3.27    0.41
   2  -2   0    2.37    0.47
  -2   2   0    2.81    0.38
  -2   2   0    3.59    0.40
  -2   2   0    2.70    0.48
   1  -2   0   58.38    1.70
   1  -2   0   60.74    1.82
  -1   2   0   59.11    1.12
  -1   2   0   60.07    1.14
  -1   2   0   59.98    1.82
   0  -2   0  472.20    8.08
   0  -2   0  485.06    7.51
   0  -2   0  485.45    7.71
   0  -2   0  490.15    9.48
   0  -2   0  474.47    7.70
   0  -2   0  494.30    7.82
   0   2   0  490.55    7.51
   0   2   0  481.90    7.79
   0   2   0  482.39    9.47
   0   2   0  478.67    7.79
   0   2   0  480.36    8.14
   0   2   0  489.54    7.81
   0   2   0  503.69   23.96
  -1  -2   0   15.04    0.62
  -1  -2   0   13.21    0.68
  -1  -2   0   13.55    0.76
  -1  -2   0   14.08    0.82
   1   2   0   13.46    0.76
   1   2   0   14.65    0.70
   1   2   0   13.99    0.53
   1   2   0   16.51    0.98
   1   2   0   13.64    0.67
   1   2   0   25.70    5.24
   1   2   0   14.11    0.50
  -2  -2   0   13.71    0.92
  -2  -2   0   12.20    0.82
  -2  -2   0   11.24    0.79
  -2  -2   0   14.24    0.89
  -2  -2   0   10.14    2.28
  -2  -2   0   15.09    0.79
   2   2   0   12.07    0.71
   2   2   0   14.93    0.93
   2   2   0   13.43    0.83
   2   2   0   13.38    0.83
  -3  -2   0  181.86    4.00
  -3  -2   0  175.86    3.82
  -3  -2   0  175.47    4.06
  -3  -2   0  176.35    4.13
  -3  -2   0  174.33    3.89
  -3  -2   0  179.99   13.86
   3   2   0  177.63    4.13
   3   2   0  176.18    3.99
   3   2   0  176.45    3.73
   3   2   0  171.76    4.09
  -4  -2   0  168.68    4.03
  -4  -2   0  169.86    4.30
  -4  -2   0  173.20    4.37
  -4  -2   0  161.91    4.07
   4   2   0  173.32    3.89
   4   2   0  169.74    4.34
  -5  -2   0   16.15    1.37
  -5  -2   0   14.37    1.34
  -5  -2   0   15.24    1.57
  -5  -2   0   14.88    1.49
   5   2   0   16.90    1.37
   5   2   0   16.70    1.54
  -6  -2   0   18.13    1.62
  -6  -2   0   21.76    2.02
  -6  -2   0   18.63    1.79
   6   2   0   18.66    1.80
   6   2   0   19.72    1.67
  -7  -2   0    7.78    1.30
  -7  -2   0    7.39    0.78
   7   2   0    9.25    1.45
  -8  -2   0    0.96    0.81
   8   2   0    0.27    0.76
  -9  -2   0    0.91    0.96
   9   2   0    1.36    0.96
 -10  -2   0    4.54    1.49
  10   2   0    7.23    1.69
  11  -3   0   -0.30    0.76
  10  -3   0    2.88    1.12
 -10   3   0    3.35    1.20
   9  -3   0    0.84    0.80
   9  -3   0   -0.41    0.78
  -9   3   0    0.64    0.80
   8  -3   0    2.76    1.10
   8  -3   0    3.10    0.92
   8  -3   0    3.92    0.97
  -8   3   0    2.37    0.87
  -8   3   0    3.66    0.93
   7  -3   0    1.22    0.77
   7  -3   0    1.01    0.60
   7  -3   0    0.55    0.65
  -7   3   0    0.88    0.70
   6  -3   0    5.88    0.99
   6  -3   0    5.00    0.91
   6  -3   0    5.55    0.89
  -6   3   0    6.17    0.93
  -6   3   0    5.78    0.95
   5  -3   0    0.38    0.42
   5  -3   0   -0.68    0.34
   5  -3   0    0.29    0.45
  -5   3   0    0.17    0.46
  -5   3   0    0.33    0.41
   4  -3   0   26.56    1.19
   4  -3   0   28.66    1.33
   4  -3   0   28.99    1.29
  -4   3   0   28.13    1.53
  -4   3   0   30.38    1.34
  -4   3   0   26.87    1.26
   3  -3   0    6.65    0.61
   3  -3   0    7.11    0.58
   3  -3   0    7.05    0.65
  -3   3   0    7.37    0.66
  -3   3   0    8.02    0.69
  -3   3   0    6.59    0.85
   2  -3   0    0.51    0.22
   2  -3   0    0.11    0.43
   2  -3   0    0.40    0.22
  -2   3   0    0.56    0.22
  -2   3   0    0.47    0.43
  -2   3   0    0.33    0.22
   1  -3   0    0.76    0.42
   1  -3   0    0.46    0.40
  -1   3   0    0.64    0.43
   0  -3   0   -0.04    0.19
   0  -3   0    0.03    0.39
   0  -3   0    0.42    0.36
   0   3   0   -0.48    0.92
   0   3   0   -0.66    0.38
   0   3   0   -0.06    0.28
   0   3   0    0.15    0.17
   0   3   0    0.12    0.18
  -1  -3   0   15.66    0.76
  -1  -3   0   15.09    0.91
  -1  -3   0   18.46    1.11
  -1  -3   0   17.20    0.73
  -1  -3   0   17.64    0.78
   1   3   0   17.14    1.17
   1   3   0   15.62    0.77
   1   3   0   17.43    0.93
   1   3   0   16.16    0.79
  -2  -3   0   40.60    6.21
  -2  -3   0   39.33    1.54
  -2  -3   0   42.25    1.57
  -2  -3   0   40.57    1.51
  -2  -3   0   40.71    1.37
  -2  -3   0   40.88    1.49
   2   3   0   41.44    7.32
   2   3   0   43.35    1.56
   2   3   0   39.15    1.56
   2   3   0   41.14    1.51
  -3  -3   0   62.95    2.00
  -3  -3   0   59.60    2.13
  -3  -3   0   61.84    2.02
  -3  -3   0   68.42    9.54
  -3  -3   0   64.29    2.20
  -3  -3   0   62.42    2.20
   3   3   0   61.52    2.17
   3   3   0   61.87    2.17
  -4  -3   0   16.97    1.43
  -4  -3   0   16.32    4.29
  -4  -3   0   17.07    1.51
  -4  -3   0   16.56    1.44
  -4  -3   0   19.33    1.27
  -4  -3   0   17.88    1.07
   4   3   0   18.29    1.31
   4   3   0   17.43    1.28
  -5  -3   0    5.59    0.72
  -5  -3   0    5.06    0.93
  -5  -3   0    5.34    0.89
  -5  -3   0    5.83    1.06
  -5  -3   0    6.46    1.16
  -5  -3   0    3.49    4.57
   5   3   0    4.82    0.96
  -6  -3   0    2.72    1.05
  -6  -3   0    4.35    0.98
  -6  -3   0    3.21    0.84
  -6  -3   0    4.53    0.66
  -6  -3   0    4.84    5.98
   6   3   0    4.02    0.96
  -7  -3   0   -2.46    3.84
  -7  -3   0    2.55    0.86
   7   3   0    2.37    0.90
  -8  -3   0   -2.35    4.20
  -8  -3   0    1.98    1.00
   8   3   0    0.70    0.86
  -9  -3   0   -3.72    4.37
  -9  -3   0    3.08    1.11
   9   3   0    3.51    1.29
 -10  -3   0    0.35    1.00
  10   3   0   -0.22    0.97
  11  -4   0    0.27    0.80
  10  -4   0    1.55    0.95
   9  -4   0   10.28    1.54
   9  -4   0    9.19    1.50
  -9   4   0    9.96    1.56
   8  -4   0    9.67    1.42
   8  -4   0   10.92    1.42
  -8   4   0   10.86    1.51
   7  -4   0    6.64    1.16
   7  -4   0    6.18    1.05
   7  -4   0    5.79    0.99
  -7   4   0    7.16    1.11
   6  -4   0   -0.22    0.43
   6  -4   0    0.55    0.52
   6  -4   0   -0.10    0.51
  -6   4   0    1.56    0.59
   5  -4   0   19.14    1.19
   5  -4   0   18.95    1.21
   5  -4   0   20.73    1.21
  -5   4   0   18.89    1.20
   4  -4   0    1.12    0.42
   4  -4   0    1.03    0.42
   4  -4   0    0.80    0.37
  -4   4   0    0.99    0.40
  -4   4   0    0.29    0.52
   3  -4   0   53.50    1.36
   3  -4   0   55.03    1.41
   3  -4   0   54.55    2.31
   3  -4   0   52.81    1.38
  -3   4   0   52.97    1.50
  -3   4   0   52.43    2.24
  -3   4   0   53.11    1.52
   2  -4   0  189.32    4.57
   2  -4   0  195.08    4.97
  -2   4   0  182.98    3.35
  -2   4   0  194.01    3.39
  -2   4   0  191.67    4.94
   1  -4   0   39.41    1.80
   1  -4   0   41.91    1.72
  -1   4   0   39.93    1.13
  -1   4   0   38.54    1.84
  -1   4   0   37.05    1.25
   0  -4   0    3.34    0.71
   0  -4   0    5.35    0.77
   0   4   0    3.91    0.57
   0   4   0    4.09    0.40
   0   4   0    2.07    1.28
   0   4   0    4.20    0.40
   0   4   0    2.83    0.74
  -1  -4   0    1.63    0.55
  -1  -4   0    2.09    0.39
  -1  -4   0    1.41    0.37
  -1  -4   0    1.95    0.36
  -1  -4   0    1.52    0.32
  -1  -4   0    0.86    0.46
   1   4   0    1.48    0.48
   1   4   0    1.67    0.39
   1   4   0    0.78    1.29
   1   4   0    0.85    0.64
   1   4   0    1.49    0.37
  -2  -4   0    0.61    0.44
  -2  -4   0    1.47    0.56
  -2  -4   0    0.55    1.63
  -2  -4   0    1.06    0.40
  -2  -4   0    1.03    0.44
  -2  -4   0    0.36    0.28
   2   4   0    0.92    0.49
   2   4   0    0.99    0.44
   2   4   0    1.31    1.73
  -3  -4   0   25.14    1.49
  -3  -4   0   21.02    1.29
  -3  -4   0   25.29    1.31
  -3  -4   0   27.06    1.45
  -3  -4   0   24.36    1.43
  -3  -4   0   22.86    4.48
   3   4   0   22.79    1.36
   3   4   0   25.91    1.47
  -4  -4   0   23.30    1.40
  -4  -4   0   24.41    1.66
  -4  -4   0   23.79    5.17
  -4  -4   0   23.18    1.49
  -4  -4   0   24.83    1.47
  -4  -4   0   27.51    1.68
   4   4   0   26.60    1.59
   4   4   0   27.24    1.65
  -5  -4   0    5.05    0.78
  -5  -4   0    4.94    1.10
  -5  -4   0    4.51    0.95
  -5  -4   0    3.70    4.76
  -5  -4   0    5.36    0.96
   5   4   0    4.22    0.93
  -6  -4   0   -4.74    4.80
  -6  -4   0   -0.30    0.55
  -6  -4   0   -0.15    0.50
  -6  -4   0    0.60    0.67
   6   4   0    0.28    0.60
  -7  -4   0   -2.06    3.39
  -7  -4   0    0.73    0.73
   7   4   0   -0.08    0.71
  -8  -4   0    1.59    0.97
   8   4   0    2.26    1.07
  -9  -4   0    1.68    1.04
  -9  -4   0   -4.63    4.09
  11  -5   0   -0.21    0.93
  10  -5   0    0.83    0.95
  10  -5   0    1.71    1.02
   9  -5   0    0.16    0.70
   9  -5   0    0.25    0.67
   8  -5   0    0.60    0.68
   8  -5   0    1.51    0.76
  -8   5   0    0.09    0.67
   7  -5   0    2.64    0.76
   7  -5   0    2.45    0.84
   7  -5   0    3.30    0.85
  -7   5   0    2.61    0.82
   6  -5   0   22.56    1.41
   6  -5   0   22.71    1.40
  -6   5   0   25.83    1.49
   5  -5   0   15.78    1.06
   5  -5   0   16.97    1.06
   5  -5   0   17.54    1.10
  -5   5   0   16.82    1.10
   4  -5   0   45.09    1.38
   4  -5   0   44.16    1.37
   4  -5   0   44.17    1.45
  -4   5   0   46.13    1.54
   3  -5   0    5.85    1.00
   3  -5   0    6.81    1.12
  -3   5   0    7.30    0.59
  -3   5   0    5.97    0.52
   2  -5   0    5.78    0.93
   2  -5   0    6.02    0.98
  -2   5   0    6.16    0.99
   1  -5   0   -0.33    0.41
   1  -5   0   -0.32    0.48
  -1   5   0    0.16    0.24
  -1   5   0   -0.64    0.49
  -1   5   0   -0.30    0.29
   0  -5   0   26.74    1.67
   0   5   0   27.01    0.93
   0   5   0   27.79    1.76
   0   5   0   28.99    1.28
   0   5   0   27.81    5.80
   0   5   0   27.25    0.95
  -1  -5   0    8.53    0.62
  -1  -5   0    8.77    0.69
  -1  -5   0    8.62    0.53
  -1  -5   0    9.45    0.62
  -1  -5   0    8.71    1.09
  -1  -5   0    9.10    0.95
   1   5   0    9.54    0.72
   1   5   0    9.84    0.96
   1   5   0    9.00    1.22
  -2  -5   0    5.61    0.70
  -2  -5   0    6.86    0.65
  -2  -5   0    6.46    0.95
  -2  -5   0    7.03    0.81
  -2  -5   0    6.07    0.91
  -2  -5   0    7.02    0.76
  -2  -5   0    5.40    2.60
   2   5   0    5.95    0.79
   2   5   0    5.54    0.84
  -3  -5   0    6.23    0.88
  -3  -5   0    5.76    0.82
  -3  -5   0    3.23    3.15
  -3  -5   0    6.06    1.02
  -3  -5   0    6.56    0.95
  -3  -5   0    4.69    0.86
   3   5   0    6.41    0.92
   3   5   0    3.96    0.79
  -4  -5   0    5.57    0.91
  -4  -5   0    5.14    0.90
  -4  -5   0    3.82    4.02
  -4  -5   0    5.51    0.94
  -4  -5   0    5.75    1.00
   4   5   0    3.61    0.89
   4   5   0    4.78    0.93
  -5  -5   0   -4.19    4.01
  -5  -5   0    0.42    0.61
  -5  -5   0    1.19    0.73
  -5  -5   0    0.77    0.65
   5   5   0    0.79    0.63
  -6  -5   0   -0.30    0.60
  -6  -5   0   -2.21    2.87
  -6  -5   0    0.47    0.68
   6   5   0    0.55    0.73
  -7  -5   0    0.08    3.36
  -7  -5   0    0.99    0.86
  -8  -5   0    0.90    0.87
  -8  -5   0   -0.19    3.35
  -9  -5   0    0.46    0.97
  11  -6   0    0.66    0.97
  10  -6   0    1.76    0.95
  10  -6   0    0.93    0.97
   9  -6   0    1.38    0.90
   9  -6   0    1.79    0.88
   8  -6   0    0.30    0.64
   8  -6   0   -0.11    0.63
   7  -6   0    0.29    0.54
   7  -6   0    1.63    0.69
  -7   6   0    1.20    0.62
   6  -6   0    4.45    0.73
   6  -6   0    5.88    0.86
   6  -6   0    8.59    0.96
  -6   6   0    7.27    0.96
   5  -6   0    6.06    0.74
   5  -6   0    4.22    1.13
   5  -6   0    7.30    0.71
   5  -6   0    7.94    0.71
  -5   6   0    6.62    0.81
   4  -6   0   23.29    0.96
   4  -6   0   19.10    2.00
  -4   6   0   22.29    1.03
   3  -6   0   28.98    1.85
   3  -6   0   28.83    2.02
  -3   6   0   32.35    0.99
  -3   6   0   28.29    0.94
   2  -6   0   44.12    2.20
   2  -6   0   40.25    2.31
  -2   6   0   44.77    1.58
  -2   6   0   44.32    1.49
   1  -6   0    8.31    1.18
   1  -6   0    8.52    1.18
  -1   6   0    8.54    0.85
  -1   6   0    8.89    0.58
   0  -6   0    1.46    0.29
   0  -6   0    0.92    0.67
   0   6   0    2.61    0.59
   0   6   0    0.91    1.64
   0   6   0    1.61    0.35
  -1  -6   0   55.33    1.39
  -1  -6   0   57.61    1.45
  -1  -6   0   55.15    1.69
  -1  -6   0   57.46    2.65
  -1  -6   0   54.88    1.40
   1   6   0   56.60    1.82
   1   6   0   56.79    2.16
  -2  -6   0   30.35    1.10
  -2  -6   0   30.93    1.33
  -2  -6   0   28.93    1.33
  -2  -6   0   29.68    1.94
  -2  -6   0   25.68    1.67
  -2  -6   0   29.83    1.41
   2   6   0   29.05    1.48
   2   6   0   29.30    1.68
  -3  -6   0   13.41    1.49
  -3  -6   0   14.13    4.59
  -3  -6   0   13.88    1.46
  -3  -6   0   14.15    1.27
  -3  -6   0   16.69    1.26
  -3  -6   0   13.04    1.24
   3   6   0   14.00    1.36
   3   6   0   14.25    1.49
  -4  -6   0    9.77    4.27
  -4  -6   0    5.30    0.94
  -4  -6   0    5.95    1.01
  -4  -6   0    6.67    1.10
   4   6   0    5.96    1.14
   4   6   0    7.39    1.18
  -5  -6   0    0.31    0.71
  -5  -6   0   -0.36    2.57
  -5  -6   0    0.26    0.62
  -5  -6   0   -0.03    0.60
  -6  -6   0    2.48    0.97
  -6  -6   0    7.20    4.82
  -7  -6   0    6.15    3.26
  -7  -6   0    2.24    1.03
  -8  -6   0    0.63    0.93
  10  -7   0    2.10    0.96
  10  -7   0    4.62    1.25
   9  -7   0    0.01    0.69
   9  -7   0    0.91    0.88
   8  -7   0    1.50    0.77
   8  -7   0    1.36    0.66
   7  -7   0   13.09    1.17
   7  -7   0   17.51    1.52
   6  -7   0    9.84    0.71
   6  -7   0   12.08    1.84
   6  -7   0    8.36    0.98
   5  -7   0   -0.31    0.33
   5  -7   0    0.29    0.72
  -5   7   0    0.15    0.35
   4  -7   0    1.13    0.33
   4  -7   0   -0.29    0.61
  -4   7   0    0.59    0.35
   3  -7   0    2.50    0.89
   3  -7   0    1.78    0.90
  -3   7   0    2.48    0.54
   2  -7   0    7.84    1.33
   2  -7   0    8.91    1.34
  -2   7   0    7.11    0.82
  -2   7   0    8.06    0.77
   1  -7   0    0.67    0.72
   1  -7   0    1.99    0.76
  -1   7   0    0.94    0.51
   0  -7   0  107.02    2.26
   0  -7   0  104.08    4.00
   0   7   0  102.10    2.41
   0   7   0   98.31    2.99
  -1  -7   0    0.14    0.41
  -1  -7   0    1.00    0.77
   1   7   0   -0.41    0.34
   1   7   0    0.36    0.54
  -2  -7   0    0.61    0.46
  -2  -7   0    1.56    0.41
  -2  -7   0    1.81    0.55
  -2  -7   0    0.90    0.53
  -2  -7   0    1.51    0.89
   2   7   0    0.91    0.66
   2   7   0    0.55    0.48
  -3  -7   0    4.29    0.87
  -3  -7   0    3.79    0.79
  -3  -7   0    5.12    0.68
  -3  -7   0    3.78    1.03
   3   7   0    2.36    0.85
  10  -8   0    0.32    0.87
  10  -8   0    0.14    0.78
   9  -8   0    0.69    0.86
   9  -8   0    0.86    0.66
   8  -8   0   -0.62    0.40
   8  -8   0    0.91    1.02
   8  -8   0   -0.71    0.57
   7  -8   0    0.79    0.60
   7  -8   0    0.36    0.86
   6  -8   0    3.90    0.73
   6  -8   0    3.03    1.19
   5  -8   0    1.00    0.43
   5  -8   0    0.25    0.73
   4  -8   0   -0.54    0.66
  -4   8   0   -0.07    0.41
   3  -8   0    4.49    1.20
   3  -8   0    4.78    1.21
  -3   8   0    6.44    0.84
   2  -8   0   -0.45    0.59
   2  -8   0   -0.73    0.71
  -2   8   0   -0.84    0.40
   1  -8   0    1.65    1.00
  -1   8   0    0.97    0.58
   0  -8   0   96.48    4.01
   0  -8   0   89.47    2.24
   0   8   0   86.21    2.97
  -1  -8   0   14.73    1.07
  -1  -8   0   15.61    1.83
   1   8   0   14.28    1.47
  -2  -8   0    0.46    0.88
  -2  -8   0    0.62    0.57
   2   8   0    0.17    0.68
  -3  -8   0    5.48    0.85
  -3  -8   0    4.91    0.99
  -3  -8   0    3.04    1.13
   3   8   0    2.80    0.99
  -4  -8   0    1.27    0.98
  -4  -8   0   -0.25    0.62
  -4  -8   0    0.05    0.72
   4   8   0    1.05    0.86
  -5  -8   0    1.26    0.86
  -6  -8   0    1.88    1.02
   9  -9   0    0.42    1.10
   9  -9   0    0.95    0.89
   8  -9   0   -0.23    0.97
   8  -9   0   -0.27    0.61
   7  -9   0    0.74    0.94
   7  -9   0   -0.24    0.53
   6  -9   0   -0.96    0.73
   6  -9   0   -0.49    0.47
   5  -9   0   -0.10    0.82
   5  -9   0    0.07    0.37
   4  -9   0    3.75    1.23
  -4   9   0    5.18    0.81
   3  -9   0    4.56    1.29
  -3   9   0    5.53    0.83
   2  -9   0    3.22    1.24
   2  -9   0    1.73    0.97
  -2   9   0    3.57    0.76
   1  -9   0    0.50    0.98
  -1   9   0    0.14    0.54
   0  -9   0    6.47    1.54
   0  -9   0    6.43    0.76
   0   9   0    5.80    1.03
  -1  -9   0    0.02    0.50
  -1  -9   0    1.47    1.11
   1   9   0    0.56    0.72
  -2  -9   0    0.58    1.02
  -2  -9   0    0.24    0.60
   2   9   0   -0.02    0.72
  -3  -9   0    4.97    1.41
  -3  -9   0    5.20    1.07
   3   9   0    6.63    1.32
  -4  -9   0    6.18    1.03
  -5  -9   0   -0.33    0.76
   8 -10   0    0.79    0.73
   8 -10   0    0.90    1.24
   7 -10   0   -0.88    0.87
   7 -10   0    0.22    0.63
   6 -10   0    1.10    1.12
   6 -10   0    0.64    0.56
   5 -10   0    1.86    1.15
   5 -10   0    1.57    0.49
   4 -10   0    2.29    1.14
   3 -10   0    0.61    0.93
   1 -10   0   -0.68    0.96
  -1  10   0    1.33    0.73
   0 -10   0    1.67    1.20
   0 -10   0    1.80    0.59
   0  10   0    3.40    0.97
  -1 -10   0    0.76    1.17
  -1 -10   0    1.76    0.65
   1  10   0    0.00    0.73
  -2 -10   0    0.28    1.17
  -2 -10   0   -0.13    0.59
   2  10   0    0.15    0.78
  -3 -10   0   -0.34    0.78
   6 -11   0    0.09    1.08
   6 -11   0   -0.01    0.54
   5 -11   0    2.83    1.27
   4 -11   0   -0.03    0.95
   3 -11   0   -0.19    1.01
   1 -11   0    0.26    0.49
   0 -11   0   -0.45    0.53
  -1 -11   0    0.84    0.71
   1 -12   1    3.00    0.65
   4 -12   1    0.31    1.10
  -2 -11   1    1.48    0.80
  -1 -11   1    3.36    0.83
   0 -11   1   -0.21    0.47
   3 -11   1   -0.55    0.87
   4 -11   1   -0.24    0.91
   5 -11   1    3.50    1.41
   6 -11   1    0.29    0.53
   6 -11   1    2.10    1.25
   7 -11   1   -0.35    0.58
   7 -11   1   -1.31    0.94
  -3 -10   1   -0.31    0.69
   2  10  -1    0.89    0.80
  -2 -10   1   -0.24    0.61
   1  10  -1    1.31    0.81
  -1 -10   1    2.01    0.65
   0  10  -1    0.51    0.69
   0 -10   1   -0.18    0.44
  -1  10  -1    0.51    0.60
   3 -10   1   -1.35    0.64
   4 -10   1    0.16    0.90
   5 -10   1    5.50    0.67
   5 -10   1    7.95    1.71
   6 -10   1    1.83    1.12
   6 -10   1    2.82    0.70
   7 -10   1    1.19    0.68
   7 -10   1    0.68    1.11
   8 -10   1    2.74    0.87
   8 -10   1    1.34    1.31
  -5  -9   1    0.20    0.78
  -4  -9   1    4.98    0.96
  -4  -9   1    3.77    1.07
   3   9  -1    1.72    0.86
  -3  -9   1    1.94    0.73
   2   9  -1    0.03    0.67
  -2  -9   1   -0.20    0.51
   1   9  -1   -0.67    0.55
  -1  -9   1   -0.11    0.47
   0   9  -1    0.16    0.59
   0  -9   1    0.15    0.39
  -1   9  -1    8.11    1.00
  -2   9  -1   22.41    1.29
   2  -9   1   18.76    2.09
  -3   9  -1   15.06    1.04
   3  -9   1   15.40    2.02
  -4   9  -1    0.48    0.45
   4  -9   1    0.12    0.77
   5  -9   1    0.40    0.89
   5  -9   1   -0.17    0.35
   6  -9   1    0.41    0.49
   6  -9   1   -0.34    0.79
   7  -9   1    0.19    0.95
   7  -9   1   -0.32    0.49
   8  -9   1    0.88    1.09
   8  -9   1   -0.11    0.67
   9  -9   1    1.66    0.60
   9  -9   1    1.00    1.17
   9  -9   1   -0.35    0.69
  -4  -8   1    0.30    0.64
  -4  -8   1    0.55    0.63
   3   8  -1    6.28    1.16
  -3  -8   1    6.85    1.26
  -3  -8   1    5.17    0.86
  -3  -8   1    4.30    0.95
   2   8  -1    2.49    0.80
  -2  -8   1    3.18    0.70
  -2  -8   1    1.65    0.98
  -2  -8   1    1.66    0.54
   1   8  -1   21.68    1.49
  -1  -8   1   23.27    2.03
  -1  -8   1   21.69    1.18
   0   8  -1    0.23    0.33
   0   8  -1   -0.02    0.51
   0  -8   1    0.60    0.33
   0  -8   1    0.89    0.38
   0  -8   1    0.60    0.90
  -1   8  -1    0.08    0.45
   1  -8   1    0.26    0.80
  -2   8  -1    8.00    0.83
   2  -8   1    7.91    1.36
  -3   8  -1   13.32    0.91
   3  -8   1   12.64    1.78
  -4   8  -1    1.37    0.47
   4  -8   1    0.54    0.85
   5  -8   1   10.01    1.71
   5  -8   1    9.74    0.87
   6  -8   1    1.16    0.56
   6  -8   1    0.55    0.89
   7  -8   1   -0.93    0.46
   7  -8   1    0.14    0.91
   7  -8   1   -0.37    0.35
   8  -8   1   -0.02    0.50
   8  -8   1    0.19    0.65
   8  -8   1    0.18    0.90
   9  -8   1   -0.14    0.60
   9  -8   1    1.43    0.88
  10  -8   1    0.65    0.90
  10  -8   1    0.07    0.75
  -5  -7   1   13.91    4.08
  -5  -7   1    0.60    0.69
  -4  -7   1    9.66    1.29
  -4  -7   1   10.90    1.21
  -4  -7   1    8.45    1.20
  -4  -7   1    8.45    1.18
   3   7  -1    2.97    0.84
   3   7  -1    2.72    0.73
  -3  -7   1    2.49    0.71
  -3  -7   1    2.22    0.85
  -3  -7   1    2.78    0.75
  -3  -7   1    4.47    0.77
  -3  -7   1    3.20    0.76
   2   7  -1    6.23    0.85
   2   7  -1    5.40    0.96
  -2  -7   1    5.29    0.69
  -2  -7   1    3.33    0.89
  -2  -7   1    3.72    0.98
  -2  -7   1    5.92    0.75
  -2  -7   1    4.51    0.66
   1   7  -1    0.62    0.38
   1   7  -1   -0.12    0.51
  -1  -7   1    0.66    0.39
  -1  -7   1    0.63    0.74
  -1  -7   1    0.38    0.40
   0   7  -1    2.00    0.38
   0   7  -1    1.07    0.50
   0  -7   1    1.42    0.79
   0  -7   1    1.00    0.31
  -1   7  -1   10.76    0.87
  -1   7  -1    8.05    0.83
   1  -7   1    7.89    1.18
  -2   7  -1   44.04    1.51
   2  -7   1   42.16    2.30
  -3   7  -1    8.91    0.76
   3  -7   1    7.42    1.28
  -4   7  -1    4.07    0.52
   4  -7   1    3.25    0.44
   4  -7   1    2.91    1.03
  -5   7  -1    0.12    0.38
   5  -7   1    0.63    0.42
   5  -7   1   -0.06    0.71
   6  -7   1   20.37    1.29
   6  -7   1   19.87    2.25
   6  -7   1   18.28    1.02
   7  -7   1    1.74    0.63
   7  -7   1    1.66    0.69
   8  -7   1    4.33    0.92
   8  -7   1    5.58    1.06
   9  -7   1   -0.09    0.70
   9  -7   1    1.53    0.83
  10  -7   1   -0.16    0.80
  10  -7   1    0.92    0.88
  -8  -6   1    2.39    1.12
  -7  -6   1    1.75    0.90
  -7  -6   1    3.09    3.46
  -6  -6   1    9.79    5.81
   5   6  -1    0.08    0.63
  -5  -6   1    0.23    3.23
  -5  -6   1    0.74    0.70
  -5  -6   1    2.03    0.73
  -5  -6   1   -0.30    0.58
   4   6  -1    4.52    0.94
  -4  -6   1    1.25    4.20
  -4  -6   1    5.00    1.01
  -4  -6   1    4.74    0.89
  -4  -6   1    3.46    0.81
  -4  -6   1    3.64    0.79
   3   6  -1    7.26    1.07
   3   6  -1    7.15    0.99
  -3  -6   1    6.31    0.87
  -3  -6   1    7.56    0.98
  -3  -6   1    6.79    1.11
  -3  -6   1    7.81    0.96
  -3  -6   1    6.89    1.01
  -3  -6   1    4.30    3.85
   2   6  -1   32.90    2.16
   2   6  -1   31.75    1.66
   2   6  -1   31.12    1.49
  -2  -6   1   28.70    5.52
  -2  -6   1   33.98    1.36
  -2  -6   1   31.82    1.39
  -2  -6   1   33.97    1.40
  -2  -6   1   34.90    1.75
  -2  -6   1   34.44    1.47
  -2  -6   1   34.87    1.90
   1   6  -1   31.87    1.51
   1   6  -1   31.06    1.27
   1   6  -1   35.36    2.07
  -1  -6   1   28.91    1.10
  -1  -6   1   29.55    1.16
  -1  -6   1   30.38    1.16
  -1  -6   1   30.76    0.99
  -1  -6   1   30.34    1.54
  -1  -6   1   29.60    0.97
  -1  -6   1   31.14    1.84
   0   6  -1    0.25    0.35
   0   6  -1    0.23    0.22
   0   6  -1    0.09    0.24
   0   6  -1   -0.54    1.35
   0  -6   1   -0.20    0.52
  -1   6  -1    0.29    0.33
  -1   6  -1    0.14    0.31
  -1   6  -1    3.20    1.34
   1  -6   1    0.08    0.52
   1  -6   1    0.07    0.57
  -2   6  -1   19.05    0.91
   2  -6   1   20.26    1.78
  -3   6  -1   29.00    0.97
  -3   6  -1   28.96    0.95
   3  -6   1   29.45    1.90
  -4   6  -1   18.59    0.94
   4  -6   1   17.29    0.86
   4  -6   1   17.40    1.83
  -5   6  -1   36.84    1.58
   5  -6   1   36.86    1.39
   5  -6   1   35.63    1.49
  -6   6  -1    9.78    1.11
   6  -6   1   10.90    1.10
   6  -6   1    9.80    1.09
   6  -6   1    9.29    1.03
  -7   6  -1    0.64    0.62
   7  -6   1    0.50    0.50
   7  -6   1   -0.50    0.50
   7  -6   1    0.23    0.59
  -8   6  -1    1.82    0.73
   8  -6   1    1.98    0.79
   8  -6   1    0.64    0.69
   9  -6   1    2.99    1.00
   9  -6   1    3.65    1.02
  10  -6   1    0.17    0.86
  10  -6   1   -0.44    0.72
  11  -6   1    0.52    1.02
  -9  -5   1    0.32    0.92
  -8  -5   1   -2.91    3.40
  -8  -5   1   -0.39    0.74
   7   5  -1    2.34    0.93
  -7  -5   1   -0.90    3.52
  -7  -5   1    0.87    0.79
   6   5  -1    5.64    1.20
  -6  -5   1    3.84    1.01
  -6  -5   1    1.83    3.67
   5   5  -1    1.01    0.62
  -5  -5   1    0.58    0.57
  -5  -5   1    1.08    4.56
  -5  -5   1   -0.10    0.57
  -5  -5   1    0.06    0.76
  -5  -5   1   -0.03    0.46
   4   5  -1    4.91    0.93
  -4  -5   1    3.84    0.89
  -4  -5   1    4.29    3.87
  -4  -5   1    4.54    0.85
  -4  -5   1    3.45    0.69
  -4  -5   1    4.06    0.78
  -4  -5   1    5.78    1.04
   3   5  -1    3.70    0.77
   3   5  -1    4.33    0.76
  -3  -5   1    1.62    3.08
  -3  -5   1    2.00    0.59
  -3  -5   1    3.40    0.69
  -3  -5   1    1.99    0.69
  -3  -5   1    3.44    0.74
  -3  -5   1    3.07    0.68
   2   5  -1   11.78    1.07
   2   5  -1    9.96    0.95
   2   5  -1    9.79    1.16
   2   5  -1    7.50    2.65
  -2  -5   1   10.74    0.94
  -2  -5   1    9.41    1.02
  -2  -5   1    7.66    2.86
  -2  -5   1   12.66    1.13
  -2  -5   1   11.96    0.88
  -2  -5   1   11.84    0.83
   1   5  -1   31.04    1.20
   1   5  -1   33.54    1.79
   1   5  -1   29.71    6.47
   1   5  -1   30.92    1.37
   1   5  -1   32.19    1.21
  -1  -5   1   28.60    1.33
  -1  -5   1   30.99    1.07
  -1  -5   1   30.20    1.02
  -1  -5   1   31.33    1.06
  -1  -5   1   31.67    1.64
  -1  -5   1   29.39    1.12
  -1  -5   1   30.35    1.05
   0   5  -1   17.22    0.71
   0   5  -1   17.29    0.93
   0   5  -1   15.64    0.68
   0   5  -1   16.26    1.31
   0  -5   1   17.00    0.94
   0  -5   1   16.02    0.83
   0  -5   1   17.87    1.33
  -1   5  -1    1.44    0.37
  -1   5  -1    1.42    0.56
  -1   5  -1    2.22    0.44
   1  -5   1    1.30    0.56
   1  -5   1    1.64    0.63
  -2   5  -1    0.38    0.48
  -2   5  -1    0.17    0.26
   2  -5   1    0.29    0.53
  -3   5  -1    6.30    0.55
  -3   5  -1    6.30    0.57
   3  -5   1    5.72    0.42
   3  -5   1    4.53    0.93
  -4   5  -1   23.88    1.13
   4  -5   1   22.33    1.04
   4  -5   1   24.29    1.03
  -5   5  -1    1.82    0.54
   5  -5   1    1.63    0.55
   5  -5   1    1.53    0.51
   5  -5   1    1.36    0.52
  -6   5  -1   57.87    2.34
   6  -5   1   63.12    2.31
   6  -5   1   58.41    2.25
   6  -5   1   62.21    2.34
  -7   5  -1    1.80    0.71
   7  -5   1    4.22    0.90
   7  -5   1    3.18    0.83
   7  -5   1    2.97    0.91
  -8   5  -1    3.94    0.89
  -8   5  -1    2.69    0.91
   8  -5   1    3.16    0.90
   8  -5   1    1.85    0.78
   9  -5   1    0.93    0.80
   9  -5   1    0.92    0.83
  10  -5   1   -0.37    0.80
  11  -5   1    0.30    0.89
   9   4  -1    4.21    1.38
  -9  -4   1    1.70    1.07
  -9  -4   1   -4.28    4.50
   8   4  -1    6.00    1.39
  -8  -4   1   -3.01    4.06
  -8  -4   1    1.92    0.94
   7   4  -1   -0.95    0.53
  -7  -4   1    0.08    0.65
  -7  -4   1   -1.89    3.68
   6   4  -1   -0.40    0.56
  -6  -4   1   -0.34    5.65
  -6  -4   1   -0.31    0.53
  -6  -4   1    0.54    0.86
  -6  -4   1    0.34    0.59
   5   4  -1    0.27    0.56
  -5  -4   1   -0.08    0.34
  -5  -4   1    1.32    4.27
  -5  -4   1    0.48    0.52
  -5  -4   1    0.68    0.49
  -5  -4   1    0.46    0.68
   4   4  -1    1.18    0.54
  -4  -4   1    1.25    0.45
  -4  -4   1    0.69    0.46
  -4  -4   1    1.23    0.66
  -4  -4   1    2.05    0.74
  -4  -4   1    1.00    0.55
  -4  -4   1    2.69    3.40
   3   4  -1  120.73    3.32
   3   4  -1  115.39    3.34
  -3  -4   1  122.38    3.32
  -3  -4   1  120.77    3.30
  -3  -4   1  130.54   12.36
  -3  -4   1  127.54    3.19
  -3  -4   1  116.69    3.20
  -3  -4   1  121.02    3.17
   2   4  -1   57.18    1.90
   2   4  -1   58.00    2.07
   2   4  -1   55.74    8.89
   2   4  -1   56.12    1.93
   2   4  -1   57.63    1.87
  -2  -4   1   60.46    2.03
  -2  -4   1   60.08    1.97
  -2  -4   1   49.72    1.75
  -2  -4   1   66.56    8.32
  -2  -4   1   60.93    1.77
  -2  -4   1   56.22    1.81
   1   4  -1   -0.13    0.23
   1   4  -1   -0.18    0.25
   1   4  -1   -0.14    0.41
   1   4  -1    0.39    1.23
   1   4  -1    0.21    0.35
  -1  -4   1    0.17    0.24
  -1  -4   1   -0.08    0.24
  -1  -4   1    0.33    0.29
  -1  -4   1   -0.33    0.32
  -1  -4   1   -0.02    0.30
  -1  -4   1   -0.70    0.35
  -1  -4   1   -0.77    1.07
  -1  -4   1    0.31    0.30
   0   4  -1    0.84    1.13
   0   4  -1    2.96    0.33
   0   4  -1    2.23    0.43
   0   4  -1    2.67    0.32
   0   4  -1    3.36    0.44
   0   4  -1    3.02    0.62
   0  -4   1    3.34    0.45
   0  -4   1    2.40    0.43
   0  -4   1    2.25    0.57
  -1   4  -1  117.23    2.52
  -1   4  -1  115.89    3.33
  -1   4  -1  115.47    2.30
   1  -4   1  116.95    3.09
   1  -4   1  117.08    3.39
  -2   4  -1   37.50    1.01
  -2   4  -1   37.28    0.99
  -2   4  -1   39.83    1.81
   2  -4   1   38.06    1.73
  -3   4  -1   19.58    0.89
  -3   4  -1   20.79    1.41
  -3   4  -1   21.06    0.93
   3  -4   1   18.80    0.78
   3  -4   1   19.01    0.83
  -4   4  -1    2.64    0.64
  -4   4  -1    1.35    0.45
  -4   4  -1    2.27    0.49
   4  -4   1    2.26    0.48
   4  -4   1    2.55    0.53
  -5   4  -1   53.13    2.37
  -5   4  -1   54.80    2.05
   5  -4   1   53.85    1.93
   5  -4   1   51.53    1.98
   5  -4   1   56.14    2.07
  -6   4  -1    0.64    0.53
   6  -4   1   -0.09    0.45
   6  -4   1    0.61    0.53
   6  -4   1    0.69    0.57
  -7   4  -1    1.83    0.66
  -7   4  -1    1.77    0.70
   7  -4   1    2.43    0.87
   7  -4   1    1.53    0.67
   7  -4   1    2.05    0.77
  -8   4  -1    5.31    1.15
  -8   4  -1    8.17    1.18
   8  -4   1    4.92    1.14
   8  -4   1    5.75    1.17
  -9   4  -1    7.15    1.42
   9  -4   1    8.10    1.42
   9  -4   1    8.80    1.44
  10  -4   1    0.93    0.87
  11  -4   1   -0.14    0.82
  10   3  -1   -0.82    0.92
 -10  -3   1    0.54    1.10
   9   3  -1    2.42    1.17
  -9  -3   1    2.38    1.11
  -9  -3   1   -5.38    4.66
   8   3  -1    0.38    0.82
  -8  -3   1   -0.21    0.74
  -8  -3   1   -4.92    4.24
   7   3  -1    3.30    0.97
  -7  -3   1    1.48    0.80
   6   3  -1   13.50    1.62
  -6  -3   1   18.31    1.91
  -6  -3   1   12.99    1.47
  -6  -3   1   11.85    1.46
  -6  -3   1   15.19    6.69
   5   3  -1    1.52    0.65
  -5  -3   1    1.66    0.67
  -5  -3   1    1.06    4.12
  -5  -3   1    1.38    0.60
  -5  -3   1    1.40    0.72
  -5  -3   1    1.08    0.78
   4   3  -1   -0.18    0.39
  -4  -3   1    0.10    0.28
  -4  -3   1    0.92    2.94
  -4  -3   1   -0.81    0.46
  -4  -3   1    0.31    0.51
  -4  -3   1   -0.04    0.43
  -4  -3   1    0.16    0.41
   3   3  -1    6.62    0.88
   3   3  -1    7.22    0.87
  -3  -3   1    6.70    2.81
  -3  -3   1    5.85    0.83
  -3  -3   1    6.33    0.74
  -3  -3   1    5.71    0.78
  -3  -3   1    6.60    0.58
  -3  -3   1    7.09    0.87
   2   3  -1    0.34    0.32
   2   3  -1    0.47    0.45
   2   3  -1   -0.17    0.27
   2   3  -1   -0.14    0.34
  -2  -3   1    0.12    0.39
  -2  -3   1    0.05    0.31
  -2  -3   1    0.14    0.33
  -2  -3   1    0.18    0.31
  -2  -3   1    0.60    1.34
  -2  -3   1    0.34    0.36
   1   3  -1  169.02   11.43
   1   3  -1  170.89    3.90
   1   3  -1  168.32    3.38
   1   3  -1  167.63    3.41
   1   3  -1  170.56    3.37
  -1  -3   1  168.11    3.87
  -1  -3   1  170.07    3.39
  -1  -3   1  175.28   11.64
  -1  -3   1  171.03    3.33
  -1  -3   1  166.75    3.07
  -1  -3   1  167.79    3.12
   0   3  -1    0.40    0.18
   0   3  -1    0.52    0.36
   0   3  -1   -0.14    0.21
   0   3  -1    0.23    0.27
   0   3  -1   -0.72    0.89
   0   3  -1    0.06    0.18
   0  -3   1    0.07    0.17
   0  -3   1    0.13    0.16
   0  -3   1    0.03    0.35
   0  -3   1    0.27    0.26
   0  -3   1   -0.09    0.24
   0  -3   1    0.46    0.32
  -1   3  -1    2.21    0.26
  -1   3  -1    2.23    0.39
  -1   3  -1    1.98    0.23
  -1   3  -1    1.78    0.48
   1  -3   1    1.96    0.51
  -2   3  -1    5.53    0.71
  -2   3  -1    5.70    0.48
  -2   3  -1    6.41    0.50
   2  -3   1    6.40    0.39
   2  -3   1    6.63    0.46
  -3   3  -1    8.20    0.71
  -3   3  -1    8.00    0.89
  -3   3  -1    9.25    0.77
   3  -3   1    8.82    0.64
   3  -3   1    6.56    0.64
   3  -3   1    7.98    0.70
  -4   3  -1    0.80    0.49
  -4   3  -1    1.72    0.49
  -4   3  -1    0.64    0.36
   4  -3   1    0.94    0.49
   4  -3   1    0.70    0.41
   4  -3   1    0.94    0.42
  -5   3  -1    0.96    0.47
  -5   3  -1    1.05    0.55
   5  -3   1    0.69    0.49
   5  -3   1    1.33    0.51
   5  -3   1    0.22    0.44
  -6   3  -1   41.15    2.05
  -6   3  -1   37.54    1.95
  -6   3  -1   42.84    1.79
   6  -3   1   41.07    1.90
   6  -3   1   41.04    2.07
   6  -3   1   40.98    2.01
  -7   3  -1   -0.27    0.49
  -7   3  -1   -0.04    0.51
   7  -3   1   -0.54    0.55
   7  -3   1    0.01    0.51
   7  -3   1   -0.24    0.64
  -8   3  -1    1.78    0.77
  -8   3  -1    0.86    0.80
   8  -3   1    2.61    1.14
   8  -3   1    1.48    0.79
   8  -3   1    1.09    0.74
  -9   3  -1    1.81    0.99
   9  -3   1   -0.27    0.74
   9  -3   1    1.74    0.90
 -10   3  -1    0.42    0.94
  10  -3   1   -0.54    0.76
  11  -3   1   -0.29    0.84
  10   2  -1    3.79    1.38
 -10  -2   1    1.59    1.09
   9   2  -1    1.34    0.96
  -9  -2   1    0.67    0.89
   8   2  -1    2.06    0.97
  -8  -2   1    2.21    0.97
   7   2  -1   14.71    1.74
  -7  -2   1   12.94    1.67
   6   2  -1   11.55    1.32
   6   2  -1    6.90    1.18
  -6  -2   1   11.92    1.38
  -6  -2   1   10.62    1.27
  -6  -2   1    9.17    1.28
   5   2  -1    3.80    0.83
   5   2  -1    4.57    0.83
  -5  -2   1    2.84    0.85
  -5  -2   1    3.17    0.79
  -5  -2   1    3.84    0.76
  -5  -2   1    5.40    0.91
   4   2  -1   38.97    1.57
   4   2  -1   35.52    1.75
   4   2  -1   38.84    1.86
  -4  -2   1   37.81    1.64
  -4  -2   1   36.14    1.72
  -4  -2   1   40.48    1.88
  -4  -2   1   36.01    1.70
   3   2  -1  172.50    3.66
   3   2  -1  175.58    4.08
   3   2  -1  169.83    4.04
  -3  -2   1  179.52    4.11
  -3  -2   1  177.54    3.79
  -3  -2   1  165.60    3.97
  -3  -2   1  178.23    3.91
   2   2  -1   27.02    0.97
   2   2  -1   29.40    1.18
   2   2  -1   26.15    1.00
   2   2  -1   25.60    1.13
  -2  -2   1   26.58    0.86
  -2  -2   1   26.56    1.04
  -2  -2   1   26.80    1.12
  -2  -2   1   40.07    7.48
  -2  -2   1   27.09    1.12
  -2  -2   1   24.11    1.12
   1   2  -1    6.73    0.54
   1   2  -1    6.78    0.39
   1   2  -1    6.01    0.52
   1   2  -1    4.78    1.60
   1   2  -1    7.00    0.42
   1   2  -1    6.39    0.49
  -1  -2   1    6.17    0.43
  -1  -2   1    6.25    0.51
  -1  -2   1    7.03    0.52
  -1  -2   1    4.05    1.36
  -1  -2   1    6.89    0.56
  -1  -2   1    5.77    0.52
  -1  -2   1    5.91    0.44
   0   2  -1   65.31    1.59
   0   2  -1   67.39    5.25
   0   2  -1   65.05    1.76
   0   2  -1   66.45    1.33
   0   2  -1   65.42    1.31
   0   2  -1   64.63    1.32
   0   2  -1   63.61    1.43
   0  -2   1   66.79    1.31
   0  -2   1   64.57    1.56
   0  -2   1   66.18    1.30
   0  -2   1   65.12    1.30
   0  -2   1   63.88    1.44
   0  -2   1   64.47    1.11
  -1   2  -1  234.01    3.99
   1  -2   1  234.39    3.96
   1  -2   1  231.91    4.35
   1  -2   1  233.40    3.66
  -2   2  -1  960.86   15.01
  -2   2  -1  979.69   15.90
  -2   2  -1  965.25   15.90
   2  -2   1 1000.00   15.92
   2  -2   1  970.21   15.88
   2  -2   1  984.65   15.17
  -3   2  -1   43.90    1.51
  -3   2  -1   44.74    1.54
   3  -2   1   45.06    1.55
   3  -2   1   45.82    1.56
   3  -2   1   46.37    1.43
  -4   2  -1    6.73    0.70
  -4   2  -1    7.25    0.88
  -4   2  -1    7.62    0.85
   4  -2   1    7.09    0.77
   4  -2   1    9.24    0.96
   4  -2   1    7.21    0.85
  -5   2  -1   30.70    1.39
  -5   2  -1   28.49    1.56
   5  -2   1   27.87    1.53
   5  -2   1   27.32    1.58
   5  -2   1   28.56    1.45
  -6   2  -1   14.17    1.46
  -6   2  -1   12.35    1.18
   6  -2   1   13.77    1.32
   6  -2   1   16.44    1.62
   6  -2   1   14.56    1.45
  -7   2  -1   -0.30    0.51
  -7   2  -1    0.96    0.58
  -7   2  -1    0.39    0.66
   7  -2   1    0.37    0.59
   7  -2   1    0.15    0.57
   7  -2   1    0.61    0.76
  -8   2  -1   12.85    1.31
  -8   2  -1   15.90    1.83
   8  -2   1   13.25    1.72
   8  -2   1   12.02    1.52
  -9   2  -1    1.16    0.94
   9  -2   1    3.46    1.14
 -10   2  -1    0.40    0.98
  10  -2   1    0.83    0.85
 -11   2  -1    0.42    1.10
  11  -2   1    1.37    1.11
  11   1  -1   -0.91    0.94
 -11  -1   1    1.10    1.17
  10   1  -1    0.73    1.04
 -10  -1   1    1.91    1.07
   9   1  -1    3.16    1.12
  -9  -1   1    1.54    0.97
   8   1  -1    4.78    1.21
  -8  -1   1    2.51    0.99
   7   1  -1    1.43    0.75
   7   1  -1    1.66    0.80
  -7  -1   1    0.44    0.69
   6   1  -1    0.55    0.56
   6   1  -1    0.39    0.49
  -6  -1   1    0.05    0.56
  -6  -1   1   -0.29    0.47
  -6  -1   1   -0.26    0.45
   5   1  -1    1.85    0.72
   5   1  -1    1.46    0.55
   5   1  -1    0.07    0.43
  -5  -1   1    0.67    0.51
  -5  -1   1    1.03    0.51
  -5  -1   1    0.64    0.42
  -5  -1   1    1.05    0.64
   4   1  -1    0.64    0.49
   4   1  -1    0.91    0.42
   4   1  -1    1.10    0.52
  -4  -1   1    0.04    0.40
  -4  -1   1    0.55    0.42
  -4  -1   1    0.47    0.53
  -4  -1   1    0.79    0.42
   3   1  -1    7.65    0.86
   3   1  -1    5.54    0.65
   3   1  -1    4.79    0.69
   3   1  -1    6.53    0.64
  -3  -1   1    4.96    0.62
  -3  -1   1    8.35    0.87
  -3  -1   1    7.18    0.80
   2   1  -1   32.99    1.24
   2   1  -1   33.64    1.05
   2   1  -1   32.76    1.24
   2   1  -1   32.22    1.09
  -2  -1   1   32.46    1.21
  -2  -1   1   33.59    1.13
  -2  -1   1   33.80    1.23
   1   1  -1    0.25    0.18
   1   1  -1    0.03    0.19
   1   1  -1    0.25    0.21
   1   1  -1    0.05    0.22
  -1  -1   1    0.69    0.25
  -1  -1   1    0.28    0.25
  -1  -1   1    0.55    0.21
  -1  -1   1    0.05    0.18
   0   1  -1    8.81    0.37
   0   1  -1    8.18    0.39
   0   1  -1    8.94    0.37
   0   1  -1    8.87    0.35
   0   1  -1    8.56    0.30
   0   1  -1    9.74    1.68
   0   1  -1    9.05    0.33
   0  -1   1    9.32    1.57
   0  -1   1    8.77    0.41
   0  -1   1    8.38    0.38
   0  -1   1    8.84    0.33
   0  -1   1    8.12    0.33
   0  -1   1    7.28    0.34
  -1   1  -1   62.63    1.42
  -1   1  -1   61.87    1.17
  -1   1  -1   63.09    1.42
  -1   1  -1   59.83    1.26
   1  -1   1   62.38    1.29
   1  -1   1   61.39    1.41
   1  -1   1   63.64    1.18
   1  -1   1   63.99    1.42
  -2   1  -1  463.15    7.32
  -2   1  -1  444.29    7.36
  -2   1  -1  444.06    7.81
  -2   1  -1  449.02    7.82
   2  -1   1  435.78    7.38
   2  -1   1  448.50    7.83
   2  -1   1  454.44    7.82
  -3   1  -1  227.20    4.70
  -3   1  -1  227.31    4.33
  -3   1  -1  229.88    4.30
  -3   1  -1  214.40    4.62
   3  -1   1  221.17    4.34
   3  -1   1  227.31    4.71
   3  -1   1  228.48    4.69
  -4   1  -1   10.61    0.91
  -4   1  -1    8.67    1.00
  -4   1  -1   10.26    0.90
  -4   1  -1   10.04    1.03
   4  -1   1    9.60    1.00
   4  -1   1   11.26    0.95
   4  -1   1   11.83    1.13
  -5   1  -1    3.91    0.86
  -5   1  -1    4.18    0.72
  -5   1  -1    2.67    0.70
  -5   1  -1    3.10    0.65
   5  -1   1    4.22    0.86
   5  -1   1    3.14    0.66
   5  -1   1    3.85    0.78
  -6   1  -1   23.66    1.64
  -6   1  -1   24.98    1.51
   6  -1   1   25.45    1.81
   6  -1   1   26.99    1.58
   6  -1   1   25.78    1.67
  -7   1  -1   -0.17    0.52
  -7   1  -1   -0.14    0.60
   7  -1   1    0.82    0.66
   7  -1   1    0.43    0.57
  -8   1  -1    2.01    0.90
   8  -1   1    3.02    1.03
  -9   1  -1    7.49    1.52
   9  -1   1    5.59    1.31
 -10   1  -1    3.74    1.38
  10  -1   1    2.55    1.13
 -11   1  -1   -0.82    1.03
  11  -1   1   -0.44    0.96
  11   0  -1    0.37    0.88
 -11   0   1    1.63    1.15
  10   0  -1   14.05    2.13
   9   0  -1    3.47    1.10
  -9   0   1    3.86    1.20
   8   0  -1    0.66    0.75
  -8   0   1    0.87    0.82
   7   0  -1    9.15    1.40
   7   0  -1   10.28    1.32
  -7   0   1    7.84    1.28
  -7   0   1   10.90    0.86
   6   0  -1    5.77    0.95
   6   0  -1    4.99    0.94
  -6   0   1    3.65    0.83
  -6   0   1    3.13    0.50
  -6   0   1    4.36    0.92
   5   0  -1    1.80    0.66
   5   0  -1    2.71    0.65
   5   0  -1    2.41    0.68
  -5   0   1    1.22    0.63
  -5   0   1    0.99    0.35
  -5   0   1    1.58    0.51
  -5   0   1    1.49    0.58
   4   0  -1    9.56    0.91
   4   0  -1   12.17    1.15
   4   0  -1    9.67    1.02
  -4   0   1   10.01    1.06
  -4   0   1    8.44    0.85
  -4   0   1    9.15    0.96
  -4   0   1    9.01    0.62
   3   0  -1   12.36    0.89
   3   0  -1   13.12    0.83
   3   0  -1   14.76    0.97
  -3   0   1   13.84    0.92
  -3   0   1   14.17    0.68
  -3   0   1   13.28    0.88
  -3   0   1   16.29    0.87
   2   0  -1    2.91    0.31
   2   0  -1    2.26    0.38
   2   0  -1    3.38    0.48
   2   0  -1    3.81    0.51
  -2   0   1    3.47    0.49
  -2   0   1    2.62    0.43
  -2   0   1    3.36    0.34
  -2   0   1    2.99    0.40
   1   0  -1   27.49    0.86
   1   0  -1   27.66    0.80
   1   0  -1   27.74    0.85
   1   0  -1   29.26    0.75
  -1   0   1   28.17    0.85
  -1   0   1   24.30    0.70
  -1   0   1   29.08    0.79
  -1   0   1   29.09    0.87
   0   0  -1   40.17    0.86
   0   0  -1   41.29    0.85
   0   0  -1   41.01    0.77
   0   0  -1   42.01    0.96
   0   0   1   39.75    0.94
   0   0   1   40.57    0.85
  -1   0  -1   94.22    1.85
  -1   0  -1   91.98    1.84
  -1   0  -1   93.81    2.00
  -1   0  -1   92.64    2.00
   1   0   1   90.71    1.84
   1   0   1   92.99    1.99
   1   0   1   93.11    1.99
  -2   0  -1  699.20   11.91
  -2   0  -1  693.55   11.33
  -2   0  -1  724.88   11.32
  -2   0  -1  695.48   11.91
   2   0   1  697.43   11.91
   2   0   1  702.18   11.91
   2   0   1  710.54   11.37
  -3   0  -1   54.90    1.86
  -3   0  -1   56.52    1.90
  -3   0  -1   55.95    1.72
  -3   0  -1   54.48    1.68
   3   0   1   54.67    1.71
   3   0   1   56.68    1.90
   3   0   1   43.07    1.54
   3   0   1   52.30    1.85
  -4   0  -1    0.84    0.50
  -4   0  -1    0.44    0.39
  -4   0  -1    0.40    0.49
  -4   0  -1    0.31    0.45
   4   0   1    0.75    0.47
   4   0   1    0.94    0.45
   4   0   1    0.43    0.44
  -5   0  -1   37.94    1.71
  -5   0  -1   34.89    1.66
  -5   0  -1   34.50    1.81
  -5   0  -1   31.69    1.82
   5   0   1   31.66    1.62
   5   0   1   35.92    1.91
   5   0   1   33.30    1.80
  -6   0  -1   41.75    2.00
  -6   0  -1   38.06    1.88
  -6   0  -1   35.95    2.05
   6   0   1   37.95    2.09
   6   0   1   37.42    1.90
  -7   0  -1    8.68    1.35
   7   0   1    6.29    1.19
   7   0   1    9.27    1.27
  -8   0  -1   -0.19    0.70
   8   0   1    0.38    0.68
  -9   0  -1    0.53    0.88
   9   0   1    1.58    0.94
 -10   0  -1    0.60    1.02
  10   0   1    0.51    0.97
 -11   0  -1   -0.08    1.03
  11   0   1    2.61    1.21
  11  -1  -1    1.56    1.10
 -11   1   1    0.02    1.04
  10  -1  -1   12.10    1.97
 -10   1   1   12.62    1.94
   9  -1  -1    1.20    0.81
  -9   1   1    0.11    0.71
   8  -1  -1    1.90    0.87
   8  -1  -1    4.26    1.06
  -8   1   1    2.04    0.93
   7  -1  -1    4.98    1.04
   7  -1  -1    4.56    0.98
  -7   1   1    4.43    0.98
  -7   1   1    3.90    1.00
  -7   1   1    4.86    0.75
   6  -1  -1    0.62    0.56
   6  -1  -1    0.61    0.58
   6  -1  -1    1.07    0.72
  -6   1   1    1.09    0.62
  -6   1   1    0.91    0.50
   5  -1  -1   29.87    1.51
   5  -1  -1   32.13    1.67
   5  -1  -1   33.94    1.75
  -5   1   1   34.57    1.43
  -5   1   1   31.85    1.65
   4  -1  -1    0.24    0.38
   4  -1  -1    0.53    0.40
   4  -1  -1    0.11    0.38
  -4   1   1    0.01    0.40
  -4   1   1    0.20    0.36
  -4   1   1   -0.06    0.36
   3  -1  -1    1.15    0.38
   3  -1  -1    0.74    0.38
   3  -1  -1    0.63    0.39
   3  -1  -1    0.20    0.34
  -3   1   1    0.98    0.34
  -3   1   1    0.74    0.37
  -3   1   1    0.61    0.39
  -3   1   1    0.99    0.39
   2  -1  -1   16.22    0.78
   2  -1  -1   15.03    0.69
   2  -1  -1   17.17    0.80
   2  -1  -1   14.51    0.82
  -2   1   1   15.49    0.66
  -2   1   1   15.38    0.76
  -2   1   1   16.77    0.79
  -2   1   1   15.82    0.86
   1  -1  -1  108.95    1.94
   1  -1  -1  110.71    2.61
   1  -1  -1  107.61    2.13
  -1   1   1  108.90    2.15
  -1   1   1  108.68    2.60
  -1   1   1  110.17    2.14
   0  -1  -1  153.28    2.84
   0  -1  -1  155.38    2.58
   0  -1  -1  152.21    2.81
   0   1   1  155.41    2.43
   0   1   1  153.23    2.52
   0   1   1  155.92    2.88
   0   1   1  150.72    2.80
  -1  -1  -1  124.74    2.67
  -1  -1  -1  127.57    2.47
  -1  -1  -1  131.12    2.64
  -1  -1  -1  131.83    7.88
  -1  -1  -1  128.32    2.69
   1   1   1  128.37    2.70
   1   1   1  130.31    2.70
   1   1   1  127.04    2.63
   1   1   1  131.51    2.44
   1   1   1  138.52    8.23
  -2  -1  -1  169.47    3.35
  -2  -1  -1  163.86    3.58
  -2  -1  -1  169.09    3.62
  -2  -1  -1  160.24    3.41
   2   1   1  168.65    3.62
   2   1   1  169.00    3.27
   2   1   1  163.90    3.44
   2   1   1  163.61    3.59
  -3  -1  -1   48.86    1.69
  -3  -1  -1   45.79    1.77
  -3  -1  -1   48.43    1.83
  -3  -1  -1   49.70    1.67
   3   1   1   50.43    1.85
   3   1   1   51.72    1.86
   3   1   1   47.27    1.60
   3   1   1   47.82    1.74
  -4  -1  -1    6.54    0.84
  -4  -1  -1    6.80    0.84
  -4  -1  -1    5.78    0.90
  -4  -1  -1    7.01    0.97
   4   1   1    7.82    0.89
   4   1   1    7.10    0.97
   4   1   1    6.80    0.85
   4   1   1    7.11    0.98
  -5  -1  -1    7.54    1.01
  -5  -1  -1    8.82    1.24
  -5  -1  -1    6.86    0.94
  -5  -1  -1    4.91    0.92
   5   1   1    7.26    1.07
   5   1   1    7.19    0.98
  -6  -1  -1    6.50    1.14
  -6  -1  -1    8.52    1.15
  -6  -1  -1    6.96    1.03
   6   1   1    9.49    1.22
   6   1   1    6.27    1.10
  -7  -1  -1   10.08    1.50
   7   1   1    7.60    1.33
  -8  -1  -1    0.49    0.78
   8   1   1    0.33    0.74
  -9  -1  -1   11.80    1.87
   9   1   1   14.02    2.07
 -10  -1  -1   -0.13    0.87
  10   1   1   -0.50    0.94
  11  -2  -1    0.12    0.88
 -11   2   1    0.14    1.09
  10  -2  -1   -0.10    0.66
 -10   2   1    0.61    0.95
   9  -2  -1    7.08    1.43
  -9   2   1    9.61    1.55
   8  -2  -1    0.14    0.54
   8  -2  -1   -0.72    0.63
  -8   2   1   -0.38    0.60
  -8   2   1   -0.72    0.64
   7  -2  -1    9.22    1.24
   7  -2  -1   11.89    1.46
   7  -2  -1   11.92    1.56
  -7   2   1   10.04    1.36
  -7   2   1   11.56    1.19
   6  -2  -1   44.08    2.15
   6  -2  -1   51.44    2.32
   6  -2  -1   46.34    2.04
  -6   2   1   48.33    2.09
  -6   2   1   46.65    2.16
   5  -2  -1    3.83    0.75
   5  -2  -1    4.88    0.76
   5  -2  -1    6.31    0.94
  -5   2   1    5.45    0.84
  -5   2   1    5.48    0.80
   4  -2  -1    1.53    0.50
   4  -2  -1    1.57    0.51
   4  -2  -1    0.97    0.42
  -4   2   1    1.63    0.50
  -4   2   1    2.43    0.55
  -4   2   1    2.42    0.59
   3  -2  -1    0.26    0.30
   3  -2  -1    0.63    0.36
   3  -2  -1    0.11    0.32
   3  -2  -1    0.35    0.41
  -3   2   1    0.37    0.44
  -3   2   1    0.51    0.32
  -3   2   1    0.38    0.31
   2  -2  -1    9.21    0.59
   2  -2  -1    9.47    0.83
  -2   2   1    9.59    0.88
  -2   2   1   10.32    0.63
  -2   2   1   10.31    0.60
   1  -2  -1   70.97    2.02
   1  -2  -1   77.02    2.27
   1  -2  -1   73.16    1.51
  -1   2   1   74.29    1.57
  -1   2   1   69.76    1.53
  -1   2   1   72.62    2.23
   0  -2  -1   22.97    0.76
   0  -2  -1   23.07    0.62
   0  -2  -1   21.90    0.73
   0  -2  -1   23.10    1.21
   0  -2  -1   21.72    0.95
   0   2   1   21.63    1.01
   0   2   1   22.47    0.77
   0   2   1   22.39    0.93
  -1  -2  -1   18.55    0.93
  -1  -2  -1   18.28    1.19
  -1  -2  -1   17.87    0.85
  -1  -2  -1   18.05    0.75
  -1  -2  -1   19.38    0.87
   1   2   1   22.10    4.10
   1   2   1   17.64    0.94
   1   2   1   17.22    0.85
   1   2   1   18.97    0.67
   1   2   1   17.99    0.85
  -2  -2  -1   26.51    1.23
  -2  -2  -1   28.72    5.61
  -2  -2  -1   28.32    1.15
  -2  -2  -1   26.20    1.22
  -2  -2  -1   26.18    1.21
   2   2   1   25.78    1.21
   2   2   1   28.11    1.24
   2   2   1   25.86    1.20
   2   2   1   26.83    1.03
  -3  -2  -1   58.16    1.91
  -3  -2  -1   66.01    8.80
  -3  -2  -1   59.94    2.04
  -3  -2  -1   57.62    2.09
  -3  -2  -1   51.61    1.98
   3   2   1   60.74    2.13
   3   2   1   56.77    2.01
   3   2   1   58.61    2.12
   3   2   1   59.93    1.82
  -4  -2  -1   21.96    1.42
  -4  -2  -1   23.37    1.49
  -4  -2  -1   16.82    4.16
  -4  -2  -1   21.57    1.29
  -4  -2  -1   22.85    1.40
   4   2   1   20.69    1.39
   4   2   1   22.77    1.30
   4   2   1   20.34    1.36
  -5  -2  -1   13.72    1.51
  -5  -2  -1   14.82    1.37
  -5  -2  -1   14.66    1.38
  -5  -2  -1   12.47    1.41
   5   2   1   14.33    1.48
   5   2   1   14.48    1.35
   5   2   1   12.92    1.34
  -6  -2  -1   48.83    2.34
  -6  -2  -1   53.11    2.76
  -6  -2  -1   43.54    2.38
   6   2   1   43.58    2.41
  -7  -2  -1    2.09    0.93
   7   2   1    2.74    0.90
  -8  -2  -1    0.74    0.77
   8   2   1    1.07    0.84
  -9  -2  -1    1.15    1.02
   9   2   1    2.09    1.10
 -10  -2  -1    0.61    1.13
  10   2   1    0.52    1.05
  11  -3  -1    0.84    0.88
  10  -3  -1    1.16    0.91
 -10   3   1    2.56    1.08
   9  -3  -1    2.26    0.99
   9  -3  -1    1.29    0.77
  -9   3   1    1.53    0.90
   8  -3  -1    0.40    0.58
   8  -3  -1    0.48    0.69
  -8   3   1   -0.08    0.69
   7  -3  -1    2.92    0.96
   7  -3  -1    3.82    0.87
   7  -3  -1    4.54    0.96
  -7   3   1    2.37    0.83
   6  -3  -1    3.44    0.76
   6  -3  -1    2.33    0.69
   6  -3  -1    2.73    0.77
  -6   3   1    2.37    0.69
  -6   3   1    2.12    0.75
   5  -3  -1    3.71    0.70
   5  -3  -1    1.99    0.58
   5  -3  -1    1.70    0.59
  -5   3   1    2.60    0.74
  -5   3   1    1.26    0.53
   4  -3  -1   10.79    0.95
   4  -3  -1    8.59    0.86
   4  -3  -1    8.13    0.98
   4  -3  -1    8.55    0.80
  -4   3   1    9.41    0.88
  -4   3   1    7.12    0.95
  -4   3   1    9.07    0.88
   3  -3  -1  132.75    3.75
   3  -3  -1  130.03    2.84
   3  -3  -1  129.30    2.89
   3  -3  -1  128.87    2.71
  -3   3   1  134.48    3.76
  -3   3   1  131.18    2.94
  -3   3   1  132.80    2.98
   2  -3  -1   62.86    1.43
   2  -3  -1   62.24    2.28
   2  -3  -1   59.79    2.14
  -2   3   1   61.40    1.53
  -2   3   1   61.79    2.28
  -2   3   1   61.40    1.56
   1  -3  -1    4.51    0.70
   1  -3  -1    5.82    0.81
  -1   3   1    3.70    0.75
  -1   3   1    4.59    0.39
   0  -3  -1   66.76    1.48
   0  -3  -1   68.01    2.03
   0  -3  -1   67.90    1.35
   0  -3  -1   64.56    2.32
   0  -3  -1   68.72    1.52
   0   3   1   67.71    2.44
   0   3   1   68.43    1.62
   0   3   1   65.77    6.48
   0   3   1   64.91    1.86
   0   3   1   66.64    1.61
  -1  -3  -1    0.58    0.30
  -1  -3  -1    1.48    0.57
  -1  -3  -1    0.50    0.44
  -1  -3  -1    0.71    0.36
  -1  -3  -1    1.24    0.34
   1   3   1    1.73    0.49
   1   3   1    1.13    0.36
   1   3   1    0.88    0.34
   1   3   1    0.34    1.05
  -2  -3  -1   20.70    1.33
  -2  -3  -1   19.83    1.10
  -2  -3  -1   20.03    1.00
  -2  -3  -1   16.15    3.06
  -2  -3  -1   20.61    1.22
  -2  -3  -1   17.97    1.04
   2   3   1   21.73    1.15
   2   3   1   18.18    1.11
   2   3   1   21.02    1.13
  -3  -3  -1   25.93    1.31
  -3  -3  -1   25.04    1.47
  -3  -3  -1   23.04    1.34
  -3  -3  -1   22.29    1.48
  -3  -3  -1   17.93    3.56
  -3  -3  -1   23.17    1.36
   3   3   1   24.88    1.42
   3   3   1   21.64    1.31
  -4  -3  -1   12.68    1.36
  -4  -3  -1    9.78    3.87
  -4  -3  -1   10.40    1.11
  -4  -3  -1   12.62    1.30
  -4  -3  -1   11.56    1.25
  -4  -3  -1    9.76    1.09
   4   3   1   10.70    1.22
   4   3   1    9.82    1.16
  -5  -3  -1    3.76    1.02
  -5  -3  -1    4.77    4.42
  -5  -3  -1    4.47    1.00
  -5  -3  -1    2.64    0.73
  -5  -3  -1    3.18    0.86
  -5  -3  -1    3.34    0.84
   5   3   1    2.70    0.82
   5   3   1    4.15    0.91
  -6  -3  -1   12.20    1.56
  -6  -3  -1   10.60    1.20
  -6  -3  -1   13.14    1.79
  -6  -3  -1   10.14    1.34
  -6  -3  -1    8.99    6.11
   6   3   1    8.71    1.38
  -7  -3  -1   -0.12    0.65
  -7  -3  -1   -0.94    0.68
  -7  -3  -1   -2.52    3.61
   7   3   1   -0.48    0.54
  -8  -3  -1    1.08    0.84
  -8  -3  -1   -2.13    4.11
   8   3   1    2.41    1.06
  -9  -3  -1    1.86    1.13
  -9  -3  -1   -5.38    4.23
   9   3   1    2.73    1.30
 -10  -3  -1    0.03    1.00
  11  -4  -1   -0.18    0.90
  10  -4  -1    1.33    0.95
   9  -4  -1    8.87    1.48
   9  -4  -1   12.04    1.69
  -9   4   1   11.61    1.62
   8  -4  -1    1.27    0.74
   8  -4  -1    0.89    0.74
  -8   4   1    2.31    0.80
   7  -4  -1    0.23    0.68
   7  -4  -1    1.55    0.71
   7  -4  -1    0.99    0.66
  -7   4   1    1.00    0.64
   6  -4  -1    1.06    0.57
   6  -4  -1    0.87    0.56
   6  -4  -1    0.39    0.55
  -6   4   1    0.72    0.48
   5  -4  -1    0.56    0.45
   5  -4  -1    0.22    0.40
   5  -4  -1    0.55    0.46
  -5   4   1    0.25    0.41
   4  -4  -1    0.66    0.38
   4  -4  -1    0.47    0.37
   4  -4  -1    0.32    0.50
   4  -4  -1    0.96    0.40
  -4   4   1    0.99    0.39
  -4   4   1    0.34    0.60
   3  -4  -1   46.24    2.17
   3  -4  -1   46.81    1.29
   3  -4  -1   47.11    1.30
  -3   4   1   44.81    1.43
  -3   4   1   46.73    2.24
  -3   4   1   45.73    1.45
   2  -4  -1    0.15    0.42
   2  -4  -1    0.19    0.49
  -2   4   1    0.19    0.24
  -2   4   1    0.63    0.57
  -2   4   1    0.97    0.27
   1  -4  -1    3.58    0.70
   1  -4  -1    3.10    0.75
  -1   4   1    2.57    0.33
  -1   4   1    3.85    0.37
  -1   4   1    4.02    0.85
   0  -4  -1   31.83    1.50
   0  -4  -1   30.28    0.87
   0  -4  -1   31.56    0.91
   0  -4  -1   30.02    1.72
   0  -4  -1   31.07    0.86
   0   4   1   33.25    1.93
   0   4   1   30.76    1.08
   0   4   1   37.21    5.31
   0   4   1   30.74    1.33
   0   4   1   31.77    1.10
  -1  -4  -1    0.01    0.50
  -1  -4  -1   -0.06    0.28
  -1  -4  -1    0.17    0.35
  -1  -4  -1    0.43    0.32
   1   4   1   -0.52    1.16
   1   4   1    0.52    0.45
   1   4   1   -0.08    0.28
   1   4   1   -0.26    0.28
  -2  -4  -1   11.15    0.96
  -2  -4  -1    9.54    1.06
  -2  -4  -1    8.78    1.06
  -2  -4  -1    9.77    0.88
  -2  -4  -1    8.40    2.65
   2   4   1    9.40    0.95
   2   4   1    9.06    1.00
  -3  -4  -1   10.12    1.08
  -3  -4  -1   13.47    3.78
  -3  -4  -1   12.77    1.23
  -3  -4  -1   12.24    1.10
  -3  -4  -1   11.39    1.21
  -3  -4  -1   13.15    1.31
   3   4   1   11.97    1.23
   3   4   1   13.85    1.31
  -4  -4  -1    2.01    0.67
  -4  -4  -1    1.45    3.32
  -4  -4  -1    2.09    0.78
  -4  -4  -1    2.31    0.83
  -4  -4  -1    2.19    0.84
  -4  -4  -1    2.88    0.73
   4   4   1    1.86    0.71
   4   4   1    1.65    0.64
  -5  -4  -1    4.22    0.91
  -5  -4  -1    7.26    1.18
  -5  -4  -1    3.79    0.88
  -5  -4  -1    4.00    4.37
  -5  -4  -1    5.75    1.22
   5   4   1    4.41    1.00
   5   4   1    6.84    1.16
  -6  -4  -1    2.30    0.85
  -6  -4  -1   -1.00    4.79
  -6  -4  -1    2.39    0.85
   6   4   1    2.70    1.01
  -7  -4  -1   -2.73    3.26
  -7  -4  -1    0.93    0.84
   7   4   1    0.41    0.77
  -8  -4  -1   -4.53    3.35
  -8  -4  -1    0.11    0.81
   8   4   1    0.26    0.91
  -9  -4  -1   -3.01    4.09
  -9  -4  -1    3.11    1.23
  11  -5  -1   -0.16    0.96
  10  -5  -1    0.57    0.82
  10  -5  -1    1.63    1.04
   9  -5  -1    0.27    0.71
   9  -5  -1    1.63    0.81
   8  -5  -1    0.39    0.66
   8  -5  -1    0.19    0.68
  -8   5   1    0.03    0.64
   7  -5  -1   10.69    1.33
   7  -5  -1   13.71    1.38
   7  -5  -1   10.99    1.29
  -7   5   1   11.24    1.34
   6  -5  -1   14.02    1.27
   6  -5  -1   14.49    1.30
   6  -5  -1   15.47    1.14
  -6   5   1   17.05    1.47
   5  -5  -1    1.52    0.51
   5  -5  -1    2.52    0.57
   5  -5  -1    1.97    0.78
   5  -5  -1    1.94    0.52
  -5   5   1    1.48    0.54
   4  -5  -1    0.19    0.35
   4  -5  -1    0.16    0.30
   4  -5  -1    0.21    0.52
   4  -5  -1    0.47    0.56
   4  -5  -1    0.18    0.33
  -4   5   1    0.60    0.36
   3  -5  -1   23.18    1.65
   3  -5  -1   24.72    1.78
  -3   5   1   29.13    1.07
  -3   5   1   25.18    1.00
   2  -5  -1    1.39    0.68
   2  -5  -1    1.50    0.62
  -2   5   1    1.02    0.27
  -2   5   1    1.07    0.29
   1  -5  -1    7.56    1.10
   1  -5  -1    8.79    1.13
  -1   5   1    8.02    0.52
  -1   5   1    8.37    0.43
  -1   5   1    8.99    0.87
   0  -5  -1   29.53    0.94
   0  -5  -1   30.52    1.90
   0   5   1   30.21    1.13
   0   5   1   33.43    5.96
   0   5   1   30.72    1.46
  -1  -5  -1   10.39    1.28
  -1  -5  -1   12.07    0.76
  -1  -5  -1   13.22    0.83
  -1  -5  -1   14.36    0.80
   1   5   1   11.60    1.12
   1   5   1   12.59    0.88
  -2  -5  -1   37.18    1.05
  -2  -5  -1   37.08    1.82
  -2  -5  -1   37.03    2.12
  -2  -5  -1   38.59    1.55
  -2  -5  -1   39.00    1.58
  -2  -5  -1   39.36    1.60
   2   5   1   39.22    1.90
   2   5   1   37.54    1.69
  -3  -5  -1    1.19    0.72
  -3  -5  -1    0.78    2.79
  -3  -5  -1    1.25    0.57
  -3  -5  -1    0.76    0.70
  -3  -5  -1    0.82    0.58
  -3  -5  -1    0.66    0.52
   3   5   1    1.23    0.55
   3   5   1    0.94    0.65
  -4  -5  -1    3.23    0.91
  -4  -5  -1    3.58    0.83
  -4  -5  -1    3.09    0.80
  -4  -5  -1    3.31    0.97
  -4  -5  -1    2.97    3.92
   4   5   1    3.00    0.88
   4   5   1    2.87    0.79
  -5  -5  -1   -0.13    0.58
  -5  -5  -1    1.20    2.86
  -5  -5  -1    0.16    0.60
  -5  -5  -1   -1.01    0.70
   5   5   1    0.74    0.67
   5   5   1    0.30    0.63
  -6  -5  -1    3.88    3.41
  -6  -5  -1    2.92    0.97
  -6  -5  -1    4.43    1.12
   6   5   1    4.62    1.13
  -7  -5  -1    0.84    0.92
  -7  -5  -1    1.97    3.10
  -8  -5  -1    3.12    3.29
  -8  -5  -1    1.08    0.93
  11  -6  -1    0.92    0.92
  10  -6  -1    1.58    0.89
  10  -6  -1    0.83    0.91
   9  -6  -1    1.28    0.81
   9  -6  -1    1.28    0.88
   8  -6  -1    2.53    0.82
   8  -6  -1    1.22    0.75
   7  -6  -1    1.11    0.66
   7  -6  -1    0.93    0.59
   6  -6  -1    2.11    0.67
   6  -6  -1    3.48    0.72
   6  -6  -1    2.20    0.58
  -6   6   1    2.79    0.67
   5  -6  -1    0.66    0.44
   5  -6  -1    0.60    0.39
   5  -6  -1    0.16    0.64
   5  -6  -1    0.27    0.59
  -5   6   1    0.27    0.39
   4  -6  -1   12.16    0.78
   4  -6  -1   12.69    1.57
   4  -6  -1   10.77    1.52
  -4   6   1   14.44    0.88
   3  -6  -1   25.45    1.82
   3  -6  -1   30.53    2.10
  -3   6   1   27.75    1.02
   2  -6  -1    4.49    1.01
   2  -6  -1    4.19    0.94
  -2   6   1    4.95    0.46
  -2   6   1    4.58    0.71
   1  -6  -1    4.38    1.01
   1  -6  -1    3.66    0.85
  -1   6   1    5.42    0.52
  -1   6   1    5.01    0.76
   0  -6  -1    0.50    0.32
   0  -6  -1    0.31    0.67
   0   6   1    0.26    0.32
   0   6   1    0.73    0.53
  -1  -6  -1   62.18    1.64
  -1  -6  -1   60.65    1.60
  -1  -6  -1   59.39    2.88
  -1  -6  -1   57.95    1.84
   1   6   1   58.04    2.31
   1   6   1   60.75    2.03
  -2  -6  -1   43.20    1.68
  -2  -6  -1   43.85    1.84
  -2  -6  -1   42.44    2.44
  -2  -6  -1   47.35    1.73
   2   6   1   45.46    2.18
   2   6   1   44.52    1.94
  -3  -6  -1   31.90    1.69
  -3  -6  -1   34.49    1.77
  -3  -6  -1   29.47    1.62
  -3  -6  -1   32.81    1.19
  -3  -6  -1   33.92    2.24
   3   6   1   32.06    1.81
   3   6   1   30.39    1.95
  -5  -6  -1    0.58    0.69
  -5  -6  -1    1.30    0.77
  -5  -6  -1    0.01    0.80
   5   6   1    0.39    0.71
  10  -7  -1    0.98    1.00
  10  -7  -1    1.52    0.87
   9  -7  -1    2.61    0.96
   9  -7  -1    2.10    0.83
   8  -7  -1    0.03    0.66
   8  -7  -1    0.32    0.56
   7  -7  -1    4.21    0.71
   7  -7  -1    5.06    0.95
   6  -7  -1    0.58    0.81
   6  -7  -1    2.26    0.66
   6  -7  -1    1.85    0.44
   5  -7  -1    0.17    0.39
   5  -7  -1   -0.02    0.69
   5  -7  -1    0.30    0.67
   4  -7  -1    1.58    0.91
   4  -7  -1    1.08    0.78
  -4   7   1    2.16    0.46
   3  -7  -1    0.84    0.71
   3  -7  -1    1.86    0.88
  -3   7   1    2.27    0.35
   2  -7  -1    1.63    0.89
   2  -7  -1    1.42    0.78
  -2   7   1    1.41    0.38
  -2   7   1    0.25    0.45
   1  -7  -1    0.37    0.75
   1  -7  -1    0.11    0.53
   1  -7  -1    0.14    0.24
  -1   7   1   -0.13    0.26
  -1   7   1   -0.23    0.45
   0  -7  -1   11.86    1.62
   0  -7  -1   12.24    0.83
   0   7   1   13.71    0.91
   0   7   1   10.19    1.18
  -1  -7  -1   16.84    1.85
  -1  -7  -1   16.43    1.09
   1   7   1   14.40    1.44
   1   7   1   15.40    1.13
  -2  -7  -1   -0.54    0.78
  -2  -7  -1    0.04    0.51
  -2  -7  -1    0.20    0.43
  -2  -7  -1    0.97    0.52
   2   7   1    0.45    0.65
  -3  -7  -1    8.69    1.07
  -3  -7  -1   10.12    1.52
  -3  -7  -1    9.03    1.17
   3   7   1    7.40    1.28
  -4  -7  -1    4.64    0.94
  -4  -7  -1    3.50    1.18
  -4  -7  -1    4.15    1.05
   4   7   1    5.42    1.27
  -7  -7  -1    0.56    1.02
   9  -8  -1    0.54    0.80
   9  -8  -1    0.03    0.57
   8  -8  -1    1.04    0.73
   8  -8  -1    0.86    0.99
   7  -8  -1   -0.05    0.86
   7  -8  -1    0.33    0.60
   6  -8  -1    2.68    1.17
   6  -8  -1    1.38    0.56
   5  -8  -1    0.48    0.83
   5  -8  -1    0.20    0.40
   4  -8  -1    0.80    0.84
   4  -8  -1    2.59    1.03
   3  -8  -1    1.17    0.93
   3  -8  -1   -0.52    0.62
  -3   8   1   -0.34    0.48
   2  -8  -1    2.60    1.09
   2  -8  -1    1.69    0.94
  -2   8   1    1.98    0.69
   1  -8  -1   -0.09    0.31
   1  -8  -1   -0.43    0.79
  -1   8   1    1.28    0.66
   0  -8  -1    2.91    1.13
   0  -8  -1    2.12    0.56
   0   8   1    2.37    0.82
  -1  -8  -1   22.76    1.39
  -1  -8  -1   18.81    2.13
   1   8   1   20.63    1.87
  -2  -8  -1   22.94    2.33
  -2  -8  -1   24.27    1.60
   2   8   1   23.91    2.06
  -3  -8  -1    5.35    1.35
  -3  -8  -1    4.55    0.82
  -3  -8  -1    4.42    1.00
   3   8   1    2.87    1.02
  -4  -8  -1    0.69    0.72
  -4  -8  -1    1.50    1.11
  -4  -8  -1    0.36    0.77
  -5  -8  -1    0.88    0.86
   9  -9  -1    0.04    0.78
   9  -9  -1   -1.43    0.89
   8  -9  -1   -0.25    0.89
   8  -9  -1   -0.25    0.65
   7  -9  -1   -0.30    0.51
   7  -9  -1    0.14    0.90
   6  -9  -1   -1.11    0.68
   6  -9  -1    0.34    0.51
   5  -9  -1   -0.43    0.70
   5  -9  -1    0.26    0.43
   4  -9  -1    0.24    0.80
   4  -9  -1    1.77    1.10
  -4   9   1    0.34    0.57
   3  -9  -1    1.86    0.97
   3  -9  -1    0.01    0.96
  -3   9   1    1.25    0.69
   2  -9  -1   -0.67    0.77
   2  -9  -1    0.16    0.92
  -2   9   1    0.07    0.59
   1  -9  -1   -0.48    0.81
   1  -9  -1    0.17    0.37
  -1   9   1    0.89    0.68
   0  -9  -1    7.92    0.91
   0  -9  -1    8.50    1.67
   0   9   1    7.81    1.22
  -1  -9  -1   -0.82    0.88
  -1  -9  -1   -0.20    0.53
   1   9   1    0.35    0.74
  -2  -9  -1   -0.07    0.62
  -2  -9  -1    1.27    1.14
   2   9   1    0.43    0.78
  -3  -9  -1    3.35    1.40
  -3  -9  -1    5.99    1.21
  -4  -9  -1    1.43    0.75
   7 -10  -1   -0.01    0.61
   7 -10  -1    0.48    0.55
   7 -10  -1   -1.29    0.82
   6 -10  -1    4.60    0.77
   6 -10  -1    3.32    0.74
   6 -10  -1    5.30    1.57
   5 -10  -1    0.61    1.04
   5 -10  -1    0.28    0.43
   5 -10  -1    0.82    0.46
   4 -10  -1    0.37    0.99
   3 -10  -1   -0.07    1.06
   3 -10  -1    1.42    1.10
   2 -10  -1    1.57    1.19
   1 -10  -1    0.39    1.13
   1 -10  -1   -0.26    0.46
  -1  10   1   -0.01    0.69
   0 -10  -1    2.33    0.70
   0 -10  -1    2.83    1.37
   0  10   1    3.67    1.07
  -1 -10  -1   -0.63    0.60
  -1 -10  -1    0.76    1.20
   1  10   1    0.39    0.84
  -2 -10  -1    0.90    0.77
  -2 -10  -1    0.11    1.23
   5 -11  -1   -0.53    0.97
   5 -11  -1    0.08    0.48
   5 -11  -1    0.01    0.44
   4 -11  -1   -0.22    0.99
   2 -11  -1    0.19    1.33
   1 -11  -1    0.88    0.60
   1 -11  -1    0.10    1.32
   0 -11  -1    0.95    0.73
   0 -11  -1    0.60    1.31
   0 -12   2    0.39    0.49
   4 -12   2    0.42    1.09
   5 -12   2   -0.02    1.19
  -2 -11   2   -0.15    0.59
  -1 -11   2    3.89    0.79
   0 -11   2    0.02    0.44
   3 -11   2    1.32    1.03
   4 -11   2    0.37    1.05
   5 -11   2    0.85    0.46
   5 -11   2    1.45    1.14
   6 -11   2   -0.30    0.54
   6 -11   2    0.50    1.14
   7 -11   2   -0.28    0.54
   7 -11   2    1.16    1.14
  -4 -10   2    4.19    0.84
  -3 -10   2   -0.17    0.64
  -2 -10   2    0.15    0.54
  -1 -10   2    1.43    0.54
   0  10  -2    3.19    0.76
   0 -10   2    3.16    0.58
   0 -10   2    3.56    0.58
   3 -10   2    0.56    0.91
   4 -10   2    0.81    0.95
   5 -10   2    4.82    1.47
   5 -10   2    3.42    0.62
   6 -10   2   -0.66    0.81
   6 -10   2   -0.11    0.47
   7 -10   2    3.98    1.45
   7 -10   2    3.80    0.88
   8 -10   2    0.92    0.70
   8 -10   2    0.36    1.04
   9 -10   2   -0.34    1.18
   9 -10   2   -0.06    0.75
  -6  -9   2    1.33    0.97
  -5  -9   2    2.06    0.92
  -4  -9   2    4.15    0.94
  -4  -9   2    6.42    1.20
  -3  -9   2    1.93    0.76
  -3  -9   2    1.58    0.58
  -2  -9   2    0.79    0.55
   1   9  -2    1.26    0.63
  -1  -9   2    0.05    0.44
   0   9  -2    1.62    0.64
   0  -9   2    1.08    0.42
   0  -9   2    1.57    0.42
  -1   9  -2    0.03    0.45
  -2   9  -2    4.05    0.65
   2  -9   2    3.45    1.06
  -3   9  -2   35.35    1.31
   3  -9   2   32.14    2.37
   4  -9   2    5.50    1.38
   5  -9   2    9.22    0.86
   5  -9   2    8.44    1.63
   6  -9   2    0.57    0.99
   6  -9   2    2.50    0.67
   7  -9   2   -0.03    0.55
   7  -9   2    1.66    1.10
   8  -9   2    0.50    0.72
   8  -9   2   -0.69    0.83
   9  -9   2   -0.61    0.66
   9  -9   2   -0.06    1.05
   9  -9   2   -0.35    0.58
  -7  -8   2    5.66    1.37
  -3  -8   2    0.29    0.50
  -3  -8   2   -0.10    0.54
  -3  -8   2    0.04    0.59
  -2  -8   2   23.34    1.33
  -2  -8   2   23.25    1.08
  -2  -8   2   23.18    1.37
  -2  -8   2   24.73    1.10
  -2  -8   2   27.40    1.84
   1   8  -2   51.93    2.16
   1   8  -2   54.66    1.90
  -1  -8   2   56.41    1.95
  -1  -8   2   53.98    2.26
  -1  -8   2   56.05    1.78
  -1  -8   2   52.46    1.84
   0   8  -2   23.91    1.33
   0   8  -2   25.55    1.04
   0  -8   2   25.65    1.01
   0  -8   2   24.61    0.96
  -1   8  -2    1.35    0.46
  -2   8  -2   18.59    0.94
   2  -8   2   21.77    2.07
  -3   8  -2    1.46    0.38
   3  -8   2    0.54    0.75
  -4   8  -2    0.97    0.35
  -4   8  -2    1.18    0.37
   4  -8   2    0.93    0.78
   4  -8   2    0.55    0.33
   5  -8   2   28.35    2.68
   5  -8   2   30.60    1.37
   6  -8   2    0.33    0.49
   6  -8   2    0.17    0.78
   7  -8   2    0.86    0.49
   7  -8   2    1.36    0.96
   7  -8   2    0.19    0.59
   8  -8   2    0.52    0.60
   8  -8   2    0.35    0.69
   9  -8   2    0.67    0.79
   9  -8   2    1.67    0.84
  10  -8   2    0.80    0.93
  10  -8   2    0.95    0.90
  -8  -7   2   -0.61    0.93
  -7  -7   2   19.05    5.68
  -6  -7   2   -0.16    0.67
  -6  -7   2    2.94    3.31
  -5  -7   2    7.26    1.22
  -5  -7   2    4.92    1.04
  -5  -7   2    8.31    5.01
  -4  -7   2   23.06    5.96
  -4  -7   2   23.08    1.58
  -4  -7   2   19.68    1.68
  -4  -7   2   20.19    1.73
   3   7  -2    0.95    0.58
  -3  -7   2    0.89    0.55
  -3  -7   2    1.00    0.62
  -3  -7   2    0.86    0.56
  -3  -7   2    4.08    3.62
  -3  -7   2    0.73    0.62
  -3  -7   2    0.14    0.70
   2   7  -2    1.43    0.52
  -2  -7   2    1.28    0.48
  -2  -7   2    1.33    0.57
  -2  -7   2    0.96    0.47
  -2  -7   2    0.65    0.65
  -2  -7   2    1.18    0.50
   1   7  -2    0.85    0.51
   1   7  -2    1.34    0.42
  -1  -7   2    1.07    0.41
  -1  -7   2    1.60    0.62
  -1  -7   2    1.16    0.48
  -1  -7   2    1.18    0.44
   0   7  -2    2.24    0.41
   0   7  -2    1.86    0.51
   0  -7   2    2.04    0.35
   0  -7   2    3.00    0.62
   0  -7   2    2.04    0.33
  -1   7  -2    1.04    0.37
   1  -7   2    1.00    0.65
  -2   7  -2   20.54    0.88
   2  -7   2   19.25    1.83
  -3   7  -2   24.48    0.88
  -3   7  -2   25.97    0.90
   3  -7   2   21.23    2.02
  -4   7  -2   11.02    0.77
   4  -7   2    9.01    1.41
   4  -7   2   12.00    0.73
  -5   7  -2    3.52    0.66
   5  -7   2    2.84    0.45
   5  -7   2    3.29    1.03
   5  -7   2    1.86    0.54
  -6   7  -2    5.88    0.92
   6  -7   2    4.27    0.72
   6  -7   2    4.42    0.80
   6  -7   2    6.35    1.36
   7  -7   2    0.24    0.58
   7  -7   2    0.20    0.54
   8  -7   2    8.53    1.22
   8  -7   2    8.21    1.26
   9  -7   2    0.48    0.76
   9  -7   2    2.05    0.88
  10  -7   2    0.43    0.84
  10  -7   2   -0.69    0.76
  -8  -6   2    0.77    0.96
  -7  -6   2    6.02    1.34
  -7  -6   2    2.66    4.00
   6   6  -2    1.77    0.91
  -6  -6   2    1.81    0.84
  -6  -6   2    0.61    3.20
   5   6  -2    0.77    0.69
  -5  -6   2    0.72    0.67
  -5  -6   2    0.60    0.67
  -5  -6   2   -3.69    4.27
   4   6  -2   10.19    1.29
  -4  -6   2   12.93    1.40
  -4  -6   2    9.65    1.19
  -4  -6   2    9.62    5.21
  -4  -6   2   12.90    1.33
   3   6  -2    0.85    0.55
  -3  -6   2    2.76    0.69
  -3  -6   2    2.16    3.48
  -3  -6   2    2.53    0.78
  -3  -6   2    0.39    0.39
  -3  -6   2    2.10    0.60
   2   6  -2   25.11    1.66
   2   6  -2   21.93    1.24
  -2  -6   2   24.85    1.47
  -2  -6   2   21.74    1.23
  -2  -6   2   22.92    1.19
  -2  -6   2   21.66    1.17
  -2  -6   2   18.83    4.60
  -2  -6   2   22.66    1.17
  -2  -6   2   23.51    1.21
   1   6  -2   57.53    9.42
   1   6  -2   54.55    2.40
   1   6  -2   53.89    1.75
   1   6  -2   59.11    1.97
  -1  -6   2   56.16    1.67
  -1  -6   2   57.01    1.95
  -1  -6   2   57.54    1.54
  -1  -6   2   55.11    1.59
  -1  -6   2   56.31    1.55
  -1  -6   2   60.20    1.90
   0   6  -2   -0.89    1.29
   0   6  -2   -0.19    0.31
   0   6  -2   -0.03    0.21
   0   6  -2    0.08    0.51
   0   6  -2   -0.09    0.24
   0  -6   2   -0.46    0.37
   0  -6   2    0.41    0.22
   0  -6   2    0.44    0.39
   0  -6   2    0.01    0.22
  -1   6  -2   19.75    0.72
  -1   6  -2   19.00    0.85
  -1   6  -2   29.98    5.94
   1  -6   2   16.57    1.53
  -2   6  -2   24.50    0.83
  -2   6  -2   25.20    0.82
  -2   6  -2   24.12    0.79
   2  -6   2   23.98    1.60
  -3   6  -2   17.91    0.86
  -3   6  -2   16.74    0.80
  -3   6  -2   17.47    0.65
   3  -6   2   14.04    1.58
   3  -6   2   16.83    0.70
  -4   6  -2    1.62    0.45
   4  -6   2    0.30    0.66
   4  -6   2    1.04    0.34
   4  -6   2    0.97    0.39
  -5   6  -2   47.02    1.86
   5  -6   2   50.09    1.74
   5  -6   2   46.98    1.77
  -6   6  -2   16.49    0.99
  -6   6  -2   16.00    1.43
   6  -6   2   14.93    1.31
   6  -6   2   15.22    1.32
  -7   6  -2   -0.07    0.47
  -7   6  -2    0.18    0.58
   7  -6   2    0.21    0.56
   7  -6   2   -0.38    0.66
   7  -6   2    0.03    0.54
  -8   6  -2    1.78    0.69
   8  -6   2    0.65    0.75
   8  -6   2    2.46    0.83
   9  -6   2    1.84    0.90
   9  -6   2    0.72    0.80
  10  -6   2   -0.43    0.79
  10  -6   2    0.35    0.81
  11  -6   2    1.13    1.08
  -9  -5   2    0.31    0.93
  -8  -5   2   -4.73    3.64
  -8  -5   2    0.09    0.80
   7   5  -2    0.62    0.75
  -7  -5   2   -0.04    0.69
  -7  -5   2   -2.96    3.70
   6   5  -2   -0.21    0.65
  -6  -5   2   -3.94    5.36
  -6  -5   2    0.25    0.62
   5   5  -2    2.36    0.78
  -5  -5   2   -0.80    4.83
  -5  -5   2    1.42    0.87
  -5  -5   2    0.85    0.65
  -5  -5   2    1.59    0.69
   4   5  -2   20.43    1.46
  -4  -5   2   20.22    1.64
  -4  -5   2   18.30    5.15
  -4  -5   2   22.26    1.56
  -4  -5   2   19.72    1.43
  -4  -5   2   20.73    1.39
   3   5  -2    2.20    0.62
  -3  -5   2    2.50    0.66
  -3  -5   2    2.78    0.65
  -3  -5   2    2.59    0.58
  -3  -5   2    3.68    3.01
  -3  -5   2    1.86    0.67
   2   5  -2    2.95    0.58
   2   5  -2    1.96    0.60
   2   5  -2    0.65    1.95
  -2  -5   2    2.22    0.53
  -2  -5   2    1.60    0.45
  -2  -5   2    2.13    0.48
  -2  -5   2    0.92    1.95
  -2  -5   2    0.78    0.36
  -2  -5   2    0.74    0.51
  -2  -5   2    1.26    0.50
   1   5  -2    3.84    1.93
   1   5  -2    6.52    0.85
   1   5  -2    6.68    0.74
   1   5  -2    5.74    0.66
   1   5  -2    6.65    0.67
  -1  -5   2    6.95    0.74
  -1  -5   2    6.36    0.63
  -1  -5   2    6.24    0.62
  -1  -5   2    5.78    0.71
  -1  -5   2    5.18    0.55
  -1  -5   2    6.20    0.57
  -1  -5   2    3.95    2.01
   0   5  -2    1.13    1.44
   0   5  -2    3.82    0.45
   0   5  -2    2.14    0.36
   0   5  -2    2.18    0.59
   0   5  -2    3.05    0.45
   0  -5   2    3.11    0.46
   0  -5   2    2.65    0.50
   0  -5   2    2.42    0.30
   0  -5   2    3.19    0.32
  -1   5  -2   23.48    1.49
  -1   5  -2   23.14    0.80
  -1   5  -2   23.41    0.77
  -1   5  -2   32.20    5.52
   1  -5   2   24.09    1.40
  -2   5  -2   21.42    0.83
  -2   5  -2   20.83    0.79
  -2   5  -2   21.11    1.44
  -2   5  -2   22.03    0.63
   2  -5   2   21.90    1.41
  -3   5  -2    1.96    0.65
  -3   5  -2    3.22    0.49
  -3   5  -2    2.47    0.43
   3  -5   2    3.07    0.81
   3  -5   2    3.50    0.43
   3  -5   2    2.76    0.42
  -4   5  -2    0.16    0.33
   4  -5   2    0.02    0.32
   4  -5   2    0.40    0.39
  -5   5  -2   12.49    0.80
  -5   5  -2   12.53    1.17
   5  -5   2   11.86    1.05
   5  -5   2   13.23    1.16
  -6   5  -2    3.93    0.66
  -6   5  -2    3.28    0.80
   6  -5   2    3.67    0.78
   6  -5   2    3.18    0.77
   6  -5   2    4.47    0.92
  -7   5  -2    0.48    0.61
  -7   5  -2    1.05    0.58
   7  -5   2    0.37    0.61
   7  -5   2    1.63    0.73
   7  -5   2    0.17    0.73
  -8   5  -2   19.15    1.58
  -8   5  -2   20.26    2.01
   8  -5   2   14.94    1.71
   8  -5   2   19.76    1.82
  -9   5  -2    0.27    0.76
   9  -5   2    0.96    0.85
   9  -5   2    0.17    0.76
  10  -5   2    0.07    0.87
  11  -5   2    0.83    0.92
 -10  -4   2    4.93    1.51
   9   4  -2   -0.05    0.98
  -9  -4   2   -6.97    4.55
  -9  -4   2    0.66    0.88
   8   4  -2   -0.57    0.66
  -8  -4   2   -4.58    4.21
  -8  -4   2    1.11    0.88
   7   4  -2    1.54    0.87
  -7  -4   2    0.42    0.64
  -7  -4   2   -4.69    6.22
   6   4  -2    1.46    0.69
  -6  -4   2    0.32    6.08
  -6  -4   2    0.79    0.66
  -6  -4   2    2.25    0.81
  -6  -4   2    2.58    1.07
   5   4  -2   -0.46    0.43
  -5  -4   2    2.75    4.83
  -5  -4   2    0.45    0.55
  -5  -4   2    0.79    0.70
  -5  -4   2    0.04    0.65
  -5  -4   2   -0.11    0.50
   4   4  -2   26.75    1.61
  -4  -4   2   31.55    1.71
  -4  -4   2   27.33    5.67
  -4  -4   2   30.53    1.59
  -4  -4   2   29.45    1.62
  -4  -4   2   29.96    1.76
   3   4  -2   53.15    2.05
  -3  -4   2   69.12   10.02
  -3  -4   2   54.12    2.03
  -3  -4   2   54.92    1.95
  -3  -4   2   52.69    2.06
  -3  -4   2   54.65    2.03
   2   4  -2   68.46    2.10
   2   4  -2   69.70    2.11
   2   4  -2   64.29    2.05
  -2  -4   2   68.51    2.09
  -2  -4   2   65.69    1.86
  -2  -4   2   72.43    8.55
  -2  -4   2   64.86    2.04
  -2  -4   2   65.68    1.93
  -2  -4   2   66.98    2.05
   1   4  -2   60.46    7.46
   1   4  -2   60.03    2.00
   1   4  -2   60.03    1.70
   1   4  -2   60.67    1.73
  -1  -4   2   59.35    1.66
  -1  -4   2   58.40    1.65
  -1  -4   2   56.74    6.96
  -1  -4   2   59.23    1.71
  -1  -4   2   61.02    1.51
  -1  -4   2   59.28    1.55
  -1  -4   2   58.52    1.73
   0   4  -2    1.90    0.44
   0   4  -2    1.52    0.32
   0   4  -2    1.81    0.50
   0   4  -2    0.58    1.16
   0   4  -2    1.81    0.32
   0  -4   2    1.75    0.27
   0  -4   2    1.34    0.31
   0  -4   2    2.12    0.37
   0  -4   2    1.52    0.25
   0  -4   2    2.05    0.44
   0  -4   2    1.72    0.29
  -1   4  -2   80.44    2.09
  -1   4  -2   77.10    1.49
  -1   4  -2   76.53    2.54
  -1   4  -2   80.14    1.73
   1  -4   2   80.29    2.37
   1  -4   2   75.83    1.55
   1  -4   2   80.27    1.57
  -2   4  -2   18.91    0.82
  -2   4  -2   18.18    0.79
   2  -4   2   18.63    0.67
   2  -4   2   18.42    0.75
   2  -4   2   17.40    1.18
  -3   4  -2   16.30    0.90
  -3   4  -2   18.19    0.94
   3  -4   2   17.19    0.84
   3  -4   2   18.48    0.91
  -4   4  -2    5.61    0.74
  -4   4  -2    6.88    0.58
   4  -4   2    5.27    0.68
   4  -4   2    5.62    0.74
   4  -4   2    6.82    0.83
  -5   4  -2   12.60    1.20
  -5   4  -2   11.56    0.85
   5  -4   2   11.33    1.15
   5  -4   2   12.54    1.22
   5  -4   2   11.56    1.08
  -6   4  -2    3.80    0.69
  -6   4  -2    3.88    0.82
   6  -4   2    4.30    0.91
   6  -4   2    4.57    0.86
   6  -4   2    2.70    0.72
  -7   4  -2    1.77    0.62
  -7   4  -2    1.58    0.75
   7  -4   2    0.63    0.62
   7  -4   2    1.94    0.76
   7  -4   2    0.80    0.78
  -8   4  -2   33.95    2.21
  -8   4  -2   35.14    1.93
   8  -4   2   34.12    2.13
   8  -4   2   32.84    2.15
  -9   4  -2    4.21    1.19
   9  -4   2    7.10    1.37
   9  -4   2    3.87    1.13
 -10   4  -2   -0.89    0.76
  10  -4   2   -0.09    0.75
  11  -4   2    2.17    1.16
  10   3  -2    2.99    1.30
 -10  -3   2    0.56    0.99
   9   3  -2   -0.02    0.90
  -9  -3   2    0.13    0.82
   8   3  -2   -0.01    0.72
  -8  -3   2    1.26    0.90
   7   3  -2   11.92    1.68
  -7  -3   2   10.10    1.50
   6   3  -2    7.87    1.27
  -6  -3   2    6.88    1.17
  -6  -3   2    7.00    1.09
  -6  -3   2    9.41    1.46
   5   3  -2    1.53    0.65
  -5  -3   2    1.65    0.66
  -5  -3   2    1.09    0.71
  -5  -3   2    1.99    0.70
  -5  -3   2    1.60    0.62
   4   3  -2   13.84    1.15
   4   3  -2   14.62    1.37
  -4  -3   2   14.18    1.38
  -4  -3   2   12.42    4.07
  -4  -3   2   13.95    1.19
  -4  -3   2   12.42    1.20
  -4  -3   2   12.07    1.23
   3   3  -2   29.21    1.47
   3   3  -2   28.07    1.42
   3   3  -2   27.87    1.24
  -3  -3   2   29.28    1.33
  -3  -3   2   28.25    1.36
  -3  -3   2   28.09    1.44
  -3  -3   2   19.23    3.89
  -3  -3   2   29.92    1.43
   2   3  -2   31.38    1.12
   2   3  -2   33.92    1.37
   2   3  -2   27.13    1.26
   2   3  -2   31.72    1.12
  -2  -3   2   30.41    1.30
  -2  -3   2   30.08    1.24
  -2  -3   2   31.27    1.21
  -2  -3   2   28.78    1.27
  -2  -3   2   32.12    1.20
  -2  -3   2   36.21    6.95
   1   3  -2   47.52    1.46
   1   3  -2   54.60    7.33
   1   3  -2   48.41    1.57
   1   3  -2   47.93    1.47
  -1  -3   2   52.04    6.49
  -1  -3   2   45.94    1.38
  -1  -3   2   48.47    1.44
  -1  -3   2   48.09    1.29
  -1  -3   2   47.75    1.32
  -1  -3   2   48.49    1.48
  -1  -3   2   47.97    1.45
   0   3  -2    8.45    0.54
   0   3  -2    9.10    0.55
   0   3  -2    5.76    1.56
   0   3  -2    8.43    0.74
   0   3  -2   10.41    0.67
   0  -3   2    7.62    0.52
   0  -3   2    8.82    0.50
   0  -3   2    8.45    0.53
   0  -3   2    7.94    0.45
   0  -3   2    8.97    0.72
   0  -3   2    8.24    0.44
  -1   3  -2   93.78    2.23
  -1   3  -2   92.38    2.34
  -1   3  -2   93.66    2.01
   1  -3   2   92.44    1.94
   1  -3   2   92.77    2.26
   1  -3   2   91.84    2.31
   1  -3   2   92.46    1.96
   1  -3   2   91.44    1.78
  -2   3  -2    7.47    0.63
  -2   3  -2    6.19    0.31
  -2   3  -2    6.32    0.60
   2  -3   2    8.03    0.62
   2  -3   2    5.12    0.48
  -3   3  -2    1.49    0.43
  -3   3  -2    1.78    0.32
  -3   3  -2    1.78    0.46
   3  -3   2    2.46    0.52
   3  -3   2    1.92    0.50
   3  -3   2    1.79    0.41
  -4   3  -2    0.20    0.32
  -4   3  -2    0.06    0.37
  -4   3  -2    0.75    0.44
   4  -3   2   -0.13    0.41
   4  -3   2    0.47    0.42
   4  -3   2   -0.20    0.35
  -5   3  -2    0.23    0.42
  -5   3  -2    0.01    0.37
   5  -3   2    0.25    0.48
   5  -3   2    0.27    0.43
   5  -3   2    0.08    0.36
  -6   3  -2   19.74    1.48
  -6   3  -2   19.37    1.24
   6  -3   2   23.45    1.91
   6  -3   2   18.27    1.64
   6  -3   2   16.94    1.45
  -7   3  -2    0.52    0.57
  -7   3  -2    0.01    0.52
   7  -3   2   -0.75    0.42
   7  -3   2   -0.10    0.71
   7  -3   2   -0.95    0.53
  -8   3  -2    1.89    0.82
  -8   3  -2    0.91    0.75
   8  -3   2    0.74    0.75
   8  -3   2    2.24    0.84
  -9   3  -2    0.30    0.81
   9  -3   2   -0.53    0.66
 -10   3  -2    0.15    0.93
  10  -3   2    0.32    0.80
 -11   3  -2    2.78    1.37
  11  -3   2    3.51    1.30
  10   2  -2    1.08    1.08
 -10  -2   2    1.40    1.04
   9   2  -2    0.45    0.78
  -9  -2   2    0.06    0.74
   8   2  -2    5.13    1.27
  -8  -2   2    4.11    1.19
   7   2  -2    8.01    1.36
  -7  -2   2    9.42    1.42
   6   2  -2    9.99    1.36
   6   2  -2    9.74    1.28
  -6  -2   2    9.91    1.26
  -6  -2   2    9.52    1.27
  -6  -2   2    7.69    1.09
   5   2  -2   12.61    1.37
   5   2  -2   12.78    1.24
  -5  -2   2   11.50    1.25
  -5  -2   2   13.67    1.27
  -5  -2   2   11.76    1.30
  -5  -2   2   11.57    1.35
   4   2  -2  141.29    3.81
   4   2  -2  128.70    3.66
   4   2  -2  138.29    3.45
  -4  -2   2  128.23    3.64
  -4  -2   2  137.15    3.46
  -4  -2   2  138.66    3.77
  -4  -2   2  135.64    3.56
   3   2  -2   87.77    2.23
   3   2  -2   85.35    2.28
   3   2  -2   83.18    2.52
   3   2  -2   84.24    2.52
  -3  -2   2   84.82    2.33
  -3  -2   2   83.63    2.50
  -3  -2   2   82.94    2.49
   2   2  -2   53.14    1.69
   2   2  -2   53.18    1.47
   2   2  -2   51.11    1.66
   2   2  -2   49.44    1.49
  -2  -2   2   51.74    1.50
  -2  -2   2   50.37    1.68
  -2  -2   2   51.38    1.53
  -2  -2   2   48.00    1.63
   1   2  -2   20.69    0.90
   1   2  -2   21.77    0.80
   1   2  -2   20.76    0.74
   1   2  -2   22.56    0.95
  -1  -2   2   20.53    0.81
  -1  -2   2   19.77    0.89
  -1  -2   2   21.17    0.92
  -1  -2   2   20.32    0.78
   0   2  -2  252.64    4.57
   0   2  -2  254.26    4.24
   0   2  -2  253.12    4.20
   0   2  -2  257.57    4.54
   0   2  -2  256.51    4.41
   0   2  -2  249.84    4.54
   0   2  -2  260.77   13.51
   0  -2   2  256.16   13.46
   0  -2   2  251.72    4.26
   0  -2   2  252.04    4.56
   0  -2   2  259.85    4.33
   0  -2   2  252.94    4.56
   0  -2   2  253.04    4.55
  -1   2  -2   54.42    1.51
  -1   2  -2   54.62    1.22
  -1   2  -2   53.85    1.42
   1  -2   2   52.21    1.41
   1  -2   2   51.61    1.26
   1  -2   2   50.23    1.49
   1  -2   2   53.08    0.99
   1  -2   2   49.70    1.37
  -2   2  -2  442.06    7.11
  -2   2  -2  430.34    7.83
  -2   2  -2  449.58    7.86
  -2   2  -2  449.75    7.35
   2  -2   2  449.69    7.15
   2  -2   2  445.33    7.86
   2  -2   2  445.42    7.43
  -3   2  -2  184.55    4.06
  -3   2  -2  182.56    3.50
  -3   2  -2  181.17    4.04
  -3   2  -2  183.40    3.67
   3  -2   2  181.21    4.03
   3  -2   2  183.49    3.77
   3  -2   2  183.10    4.02
  -4   2  -2    4.76    0.62
  -4   2  -2    5.43    0.79
  -4   2  -2    5.20    0.80
   4  -2   2    5.85    0.76
   4  -2   2    6.90    0.92
   4  -2   2    5.41    0.80
  -5   2  -2   -0.25    0.37
  -5   2  -2    0.84    0.52
   5  -2   2    0.57    0.46
   5  -2   2    0.33    0.47
   5  -2   2    1.61    0.67
  -6   2  -2    8.23    1.00
  -6   2  -2    9.18    1.24
   6  -2   2   10.33    1.37
   6  -2   2   10.46    1.19
   6  -2   2   10.39    1.31
  -7   2  -2    5.42    1.14
  -7   2  -2    4.04    0.91
   7  -2   2    4.82    1.04
   7  -2   2    8.43    1.24
  -8   2  -2   12.16    1.64
   8  -2   2   11.62    1.52
   8  -2   2   13.68    1.74
  -9   2  -2    2.48    1.05
   9  -2   2    1.52    0.89
 -10   2  -2   -0.87    0.81
  10  -2   2   -0.83    0.80
 -11   2  -2    0.63    1.09
  11  -2   2    0.33    0.90
  11   1  -2   -0.18    0.91
 -11  -1   2    0.78    1.18
  10   1  -2    5.04    1.38
 -10  -1   2    5.86    1.51
   9   1  -2    0.17    0.75
  -9  -1   2    0.43    0.87
   8   1  -2   66.84    3.32
  -8  -1   2   73.48    3.41
   7   1  -2   21.16    2.03
  -7  -1   2   16.27    1.77
   6   1  -2    0.23    0.49
   6   1  -2   -0.11    0.47
   6   1  -2    1.36    0.50
  -6  -1   2    0.52    0.52
  -6  -1   2   -0.11    0.39
  -6  -1   2    0.78    0.58
   5   1  -2    3.08    0.62
   5   1  -2    1.61    0.55
   5   1  -2    4.49    0.86
   5   1  -2    2.86    0.79
  -5  -1   2    3.93    0.89
  -5  -1   2    4.34    0.72
  -5  -1   2    3.48    0.77
   4   1  -2    2.98    0.69
   4   1  -2    4.17    0.61
   4   1  -2    0.75    0.39
   4   1  -2    3.15    0.72
  -4  -1   2    2.18    0.61
  -4  -1   2    3.30    0.60
  -4  -1   2    4.18    0.75
   3   1  -2   20.10    1.16
   3   1  -2   16.89    1.04
   3   1  -2   17.89    0.94
  -3  -1   2   15.53    1.02
  -3  -1   2   21.23    1.20
  -3  -1   2   18.81    1.00
   2   1  -2   24.15    1.12
   2   1  -2   25.20    0.96
   2   1  -2   26.42    1.16
  -2  -1   2   25.79    1.16
  -2  -1   2   25.33    1.11
  -2  -1   2   25.09    1.00
  -2  -1   2   24.68    0.97
   1   1  -2   76.61    1.87
   1   1  -2   73.14    1.86
   1   1  -2   75.45    1.66
  -1  -1   2   74.63    1.87
  -1  -1   2   76.02    1.68
  -1  -1   2   74.62    1.85
  -1  -1   2   76.85    1.75
   0   1  -2  184.03    9.64
   0   1  -2  190.66    3.55
   0   1  -2  189.39    3.43
   0   1  -2  191.98    3.31
   0  -1   2  192.27    9.47
   0  -1   2  185.75    3.43
   0  -1   2  188.79    3.56
   0  -1   2  190.64    3.57
   0  -1   2  187.92    3.31
  -1   1  -2   14.02    0.71
  -1   1  -2   14.93    0.75
  -1   1  -2   13.08    0.63
   1  -1   2   13.62    0.73
   1  -1   2   13.90    0.59
   1  -1   2   13.51    0.66
  -2   1  -2  734.97   12.45
  -2   1  -2  728.72   11.79
  -2   1  -2  724.94   12.48
  -2   1  -2  735.69   11.70
   2  -1   2  746.87   12.50
   2  -1   2  722.47   11.70
   2  -1   2  740.68   11.82
   2  -1   2  729.55   12.48
  -3   1  -2  208.41    4.20
  -3   1  -2  205.81    4.06
  -3   1  -2  211.36    4.57
  -3   1  -2  210.01    4.56
   3  -1   2  202.40    4.10
   3  -1   2  212.92    4.59
   3  -1   2  200.38    4.20
   3  -1   2  215.57    4.59
  -4   1  -2    1.28    0.48
  -4   1  -2    2.05    0.58
  -4   1  -2    2.75    0.57
  -4   1  -2    1.86    0.65
   4  -1   2    2.43    0.62
   4  -1   2    2.86    0.69
   4  -1   2    2.43    0.60
   4  -1   2    1.53    0.52
  -5   1  -2   81.18    2.91
  -5   1  -2   84.48    2.69
  -5   1  -2   89.59    2.64
   5  -1   2   92.84    3.09
   5  -1   2   78.07    2.89
   5  -1   2   84.17    2.68
  -6   1  -2    4.15    0.83
  -6   1  -2    3.32    0.90
   6  -1   2    4.08    0.86
   6  -1   2    4.31    0.92
  -7   1  -2    6.74    1.09
   7  -1   2    8.61    1.27
   7  -1   2    8.41    1.32
  -8   1  -2    2.53    0.99
   8  -1   2    2.01    0.86
  -9   1  -2    0.21    0.77
   9  -1   2   -0.52    0.70
 -10   1  -2   -0.10    0.93
  10  -1   2   -0.08    0.86
 -11   1  -2    0.76    1.29
  11  -1   2    0.80    1.11
  11   0  -2    2.18    1.16
 -11   0   2    1.04    1.07
  10   0  -2    0.33    0.80
 -10   0   2    0.31    0.87
   9   0  -2   -0.10    0.62
  -9   0   2    0.17    0.80
   8   0  -2    0.00    0.60
  -8   0   2    0.09    0.71
   7   0  -2   29.93    2.00
   7   0  -2   33.56    1.83
   7   0  -2   25.71    1.87
  -7   0   2   28.07    1.91
   6   0  -2    0.24    0.39
   6   0  -2    0.35    0.65
   6   0  -2    1.42    0.69
   6   0  -2    0.52    0.53
  -6   0   2   -0.06    0.48
  -6   0   2    0.21    0.49
   5   0  -2    4.82    0.80
   5   0  -2    5.77    0.98
   5   0  -2    4.82    0.72
   5   0  -2    4.95    0.87
  -5   0   2    6.09    0.93
  -5   0   2    5.05    0.62
  -5   0   2    6.54    1.00
  -5   0   2    4.31    0.74
   4   0  -2   33.68    1.62
   4   0  -2   32.96    1.58
   4   0  -2   33.51    1.48
   4   0  -2   33.41    1.38
  -4   0   2   34.57    1.67
  -4   0   2   34.29    1.60
  -4   0   2   32.69    1.42
  -4   0   2   34.68    1.28
   3   0  -2    2.04    0.53
   3   0  -2    2.15    0.39
   3   0  -2    2.81    0.57
   3   0  -2    2.57    0.43
   3   0  -2    1.50    0.43
  -3   0   2    1.72    0.50
  -3   0   2    2.25    0.45
  -3   0   2    2.46    0.53
   2   0  -2   10.28    0.62
   2   0  -2   10.19    0.75
   2   0  -2    9.64    0.67
   2   0  -2   10.08    0.74
   2   0  -2   11.61    0.77
  -2   0   2   10.55    0.74
  -2   0   2    9.88    0.65
  -2   0   2   10.47    0.68
  -2   0   2   10.85    0.79
   1   0  -2  939.02   15.60
   1   0  -2  937.54   15.29
   1   0  -2  983.50   15.62
  -1   0   2  979.26   15.64
  -1   0   2  944.51   14.82
  -1   0   2  950.17   15.59
   0   0  -2  291.56    5.17
   0   0  -2  288.38    4.64
   0   0  -2  289.41    4.86
   0   0  -2  289.34    4.83
   0   0   2  292.25    4.84
   0   0   2  286.36    4.83
   0   0   2  286.93    5.17
  -1   0  -2    9.71    0.56
  -1   0  -2    9.60    0.58
  -1   0  -2    8.94    0.67
  -1   0  -2    7.87    0.67
   1   0   2   10.10    0.68
   1   0   2   11.32    0.63
   1   0   2   10.42    0.67
  -2   0  -2   11.39    0.84
  -2   0  -2   13.18    0.89
  -2   0  -2   13.47    0.81
  -2   0  -2   12.30    0.80
   2   0   2   14.28    0.91
   2   0   2   11.69    0.75
   2   0   2   12.21    0.87
   2   0   2   10.52    0.69
  -3   0  -2   12.07    1.07
  -3   0  -2   13.71    0.92
  -3   0  -2   11.44    0.92
  -3   0  -2   12.01    1.10
   3   0   2   11.67    1.08
   3   0   2   13.04    1.13
   3   0   2   10.05    0.89
  -4   0  -2   15.70    1.20
  -4   0  -2   17.79    1.31
  -4   0  -2   18.19    1.15
  -4   0  -2   16.39    1.09
   4   0   2   16.90    1.24
   4   0   2   14.63    1.09
   4   0   2   16.85    1.29
  -5   0  -2   21.25    1.35
  -5   0  -2   22.68    1.64
  -5   0  -2   18.72    1.67
  -5   0  -2   20.01    1.34
   5   0   2   21.52    1.58
   5   0   2   20.32    1.40
  -6   0  -2    3.03    0.90
  -6   0  -2    2.60    0.79
  -6   0  -2    3.20    0.78
   6   0   2    0.16    0.46
   6   0   2    3.05    0.85
  -7   0  -2    1.65    0.87
   7   0   2    1.83    0.77
   7   0   2    1.80    0.81
  -8   0  -2    2.79    1.05
   8   0   2    3.38    1.03
  -9   0  -2    1.95    1.05
   9   0   2    0.32    0.80
 -10   0  -2   -1.90    0.82
  10   0   2    0.18    0.90
  11  -1  -2    0.48    0.97
 -11   1   2    1.07    1.20
  10  -1  -2    1.92    1.01
 -10   1   2   -0.24    0.86
   9  -1  -2   -0.64    0.66
  -9   1   2    0.29    0.81
   8  -1  -2    7.62    1.30
   8  -1  -2    8.65    1.40
  -8   1   2    6.39    1.22
   7  -1  -2    0.70    0.59
   7  -1  -2   -0.37    0.66
   7  -1  -2   -0.33    0.53
   7  -1  -2   -0.82    0.40
  -7   1   2   -0.08    0.55
  -7   1   2   -1.07    0.56
   6  -1  -2    0.83    0.70
   6  -1  -2    0.89    0.55
   6  -1  -2    0.09    0.53
  -6   1   2   -0.03    0.52
  -6   1   2    0.77    0.56
   5  -1  -2   37.20    1.86
   5  -1  -2   34.04    1.73
   5  -1  -2   34.71    1.65
  -5   1   2   36.10    1.57
  -5   1   2   35.06    1.74
   4  -1  -2   97.41    2.86
   4  -1  -2   96.96    2.55
   4  -1  -2  103.63    2.90
   4  -1  -2   97.50    2.72
   4  -1  -2   94.80    2.63
  -4   1   2   99.42    2.89
  -4   1   2   98.55    2.73
  -4   1   2   96.01    2.82
   3  -1  -2   34.71    1.43
   3  -1  -2   37.47    1.34
   3  -1  -2   36.21    1.26
   3  -1  -2   36.48    1.47
   3  -1  -2   36.93    1.47
  -3   1   2   36.86    1.55
  -3   1   2   37.70    1.51
  -3   1   2   35.45    1.42
   2  -1  -2    1.34    0.50
   2  -1  -2    0.79    0.38
   2  -1  -2    1.16    0.30
   2  -1  -2    1.34    0.40
   2  -1  -2    0.88    0.33
  -2   1   2    1.03    0.37
  -2   1   2    1.26    0.39
   1  -1  -2  445.13    7.45
   1  -1  -2  424.22    6.99
   1  -1  -2  432.48    8.76
  -1   1   2  429.35    6.92
  -1   1   2  437.33    7.48
  -1   1   2  420.07    7.42
   0  -1  -2   46.69    1.28
   0  -1  -2   46.24    1.34
   0  -1  -2   47.05    1.19
   0   1   2   48.69    1.36
   0   1   2   47.86    1.06
   0   1   2   47.18    1.15
   0   1   2   47.43    1.34
  -1  -1  -2    4.77    0.59
  -1  -1  -2    5.39    0.63
  -1  -1  -2    5.82    0.46
  -1  -1  -2    5.92    0.55
   1   1   2    3.70    1.06
   1   1   2    5.16    0.50
   1   1   2    5.58    0.62
   1   1   2    5.84    0.61
   1   1   2    5.28    0.60
  -2  -1  -2   54.84    1.66
  -2  -1  -2   61.75    6.00
  -2  -1  -2   47.43    1.72
  -2  -1  -2   51.43    1.71
  -2  -1  -2   49.61    1.76
   2   1   2   50.36    1.55
   2   1   2   50.38    1.77
   2   1   2   53.29    1.82
   2   1   2   54.09    1.74
  -3  -1  -2   55.06    2.05
  -3  -1  -2   57.40    2.13
  -3  -1  -2   60.68    1.94
  -3  -1  -2   54.96    1.95
   3   1   2   57.64    2.13
   3   1   2   57.40    1.85
   3   1   2   54.46    1.95
   3   1   2   59.52    2.14
  -4  -1  -2    0.71    0.53
  -4  -1  -2   -0.58    0.39
  -4  -1  -2    0.21    0.50
  -4  -1  -2   -0.10    0.39
   4   1   2   -0.21    0.41
   4   1   2   -0.34    0.42
   4   1   2    0.80    0.50
  -5  -1  -2   11.82    1.46
  -5  -1  -2   11.28    1.37
  -5  -1  -2   10.56    1.20
  -5  -1  -2   12.05    1.23
   5   1   2   11.91    1.25
   5   1   2   11.01    1.37
   5   1   2   13.31    1.27
  -6  -1  -2    4.66    1.06
  -6  -1  -2    6.14    1.08
  -6  -1  -2    6.07    1.07
   6   1   2    5.51    1.04
   6   1   2    5.02    1.05
  -7  -1  -2    6.06    1.25
   7   1   2    7.40    1.32
  -8  -1  -2    8.33    1.54
   8   1   2   10.40    1.65
  -9  -1  -2    7.40    1.65
   9   1   2    6.66    1.45
 -10  -1  -2    0.99    1.11
  10   1   2    0.59    1.00
  11  -2  -2    1.03    1.01
 -11   2   2    1.62    1.17
  10  -2  -2    1.67    0.94
 -10   2   2    1.07    0.89
   9  -2  -2    7.75    1.43
  -9   2   2    4.42    1.24
   8  -2  -2   -0.07    0.60
   8  -2  -2    0.90    0.93
   8  -2  -2    0.99    0.76
  -8   2   2    0.03    0.63
  -8   2   2   -0.80    0.73
   7  -2  -2   17.92    1.66
   7  -2  -2   13.90    1.59
   7  -2  -2   19.70    1.93
  -7   2   2   14.06    1.41
  -7   2   2   15.99    1.65
   6  -2  -2    6.10    0.97
   6  -2  -2    6.98    1.12
   6  -2  -2    5.91    0.99
  -6   2   2    5.41    0.96
  -6   2   2    5.62    0.94
   5  -2  -2    6.61    0.87
   5  -2  -2    7.02    1.00
   5  -2  -2    6.42    0.93
   5  -2  -2    6.34    0.85
  -5   2   2    6.38    0.92
  -5   2   2    8.36    1.02
   4  -2  -2    0.46    0.43
   4  -2  -2    0.57    0.45
   4  -2  -2    0.28    0.40
   4  -2  -2    0.09    0.41
  -4   2   2    0.26    0.53
  -4   2   2   -0.21    0.35
  -4   2   2   -0.08    0.34
   3  -2  -2    6.39    0.81
   3  -2  -2    6.62    0.73
   3  -2  -2    7.03    0.74
   3  -2  -2    6.31    0.63
   3  -2  -2    5.75    0.60
  -3   2   2    6.02    0.71
  -3   2   2    7.29    0.76
  -3   2   2    7.32    0.93
   2  -2  -2    3.35    0.46
   2  -2  -2    4.57    0.45
   2  -2  -2    5.41    0.78
   2  -2  -2    3.80    0.52
  -2   2   2    5.84    0.60
  -2   2   2    6.11    0.91
  -2   2   2    5.17    0.58
   1  -2  -2  115.71    2.81
   1  -2  -2  112.58    3.22
   1  -2  -2  117.65    2.24
  -1   2   2  112.14    2.47
   0  -2  -2    8.55    0.65
   0  -2  -2   11.95    1.13
   0  -2  -2    9.71    0.71
   0  -2  -2   10.19    0.56
   0   2   2    9.21    0.66
  -1  -2  -2    3.80    0.47
  -1  -2  -2    4.06    0.59
  -1  -2  -2    3.85    0.56
  -1  -2  -2    3.92    0.34
   1   2   2    4.34    0.59
   1   2   2    2.33    1.08
   1   2   2    4.25    0.58
   1   2   2    3.41    0.58
  -2  -2  -2   37.31    1.55
  -2  -2  -2   40.64    6.01
  -2  -2  -2   40.93    1.63
  -2  -2  -2   40.71    1.63
  -2  -2  -2   39.23    1.43
   2   2   2   40.25    1.60
   2   2   2   36.08    1.55
   2   2   2   40.03    1.62
  -3  -2  -2   17.24    1.20
  -3  -2  -2   17.83    1.07
  -3  -2  -2   16.42    1.22
  -3  -2  -2   15.62    1.17
  -3  -2  -2   12.74    2.91
   3   2   2   17.76    1.19
   3   2   2   16.02    1.16
  -4  -2  -2    1.24    0.65
  -4  -2  -2    3.10    0.83
  -4  -2  -2    2.37    0.62
  -4  -2  -2    4.21    2.99
  -4  -2  -2    2.43    0.65
   4   2   2    3.63    0.81
   4   2   2    3.92    0.81
  -5  -2  -2   16.87    5.18
  -5  -2  -2   17.71    1.75
  -5  -2  -2   13.52    1.48
  -5  -2  -2   16.48    1.50
  -5  -2  -2   18.31    1.60
   5   2   2   17.88    1.59
   5   2   2   17.86    1.73
  -6  -2  -2   26.38    1.83
  -6  -2  -2   25.23    1.91
  -6  -2  -2   22.83    6.85
   6   2   2   21.85    1.92
   6   2   2   23.41    2.12
  -7  -2  -2    3.17    1.05
  -7  -2  -2   -2.17    5.93
   7   2   2    2.64    0.97
  -8  -2  -2    2.69    1.10
  -8  -2  -2   -5.46    3.83
   8   2   2    2.53    1.04
  -9  -2  -2    2.48    1.15
  -9  -2  -2   -5.55    4.30
   9   2   2    0.18    0.89
 -10  -2  -2    0.70    1.15
  10   2   2    1.75    1.30
  11  -3  -2    3.19    1.21
  10  -3  -2    4.77    1.31
 -10   3   2    6.30    1.49
   9  -3  -2    0.34    0.78
   9  -3  -2    1.01    0.87
  -9   3   2    0.97    0.86
   8  -3  -2    0.60    0.63
   8  -3  -2   -0.72    0.59
  -8   3   2    0.42    0.72
   7  -3  -2    1.38    0.81
   7  -3  -2   -0.15    0.55
   7  -3  -2    0.59    0.59
  -7   3   2    0.19    0.58
   6  -3  -2    0.12    0.49
   6  -3  -2    0.92    0.62
   6  -3  -2    0.03    0.44
  -6   3   2    0.06    0.67
  -6   3   2    0.00    0.45
   5  -3  -2    0.69    0.47
   5  -3  -2    0.73    0.51
   5  -3  -2    0.01    0.45
   5  -3  -2    0.25    0.48
  -5   3   2    0.55    0.43
  -5   3   2    0.61    0.66
   4  -3  -2   19.96    1.10
   4  -3  -2   16.93    1.08
   4  -3  -2   18.48    1.10
   4  -3  -2   17.20    1.32
  -4   3   2   17.52    1.09
  -4   3   2   21.37    1.59
   3  -3  -2   43.00    1.49
   3  -3  -2   46.43    2.04
   3  -3  -2   42.81    1.47
  -3   3   2   47.14    1.62
  -3   3   2   45.78    1.57
  -3   3   2   44.20    2.06
   2  -3  -2   20.04    0.76
   2  -3  -2   17.90    1.22
   2  -3  -2   23.29    1.53
   2  -3  -2   20.32    0.87
  -2   3   2   19.21    1.63
  -2   3   2   16.79    0.85
  -2   3   2   18.55    0.90
   1  -3  -2  147.79    2.93
   1  -3  -2  150.83    2.75
   1  -3  -2  149.23    2.98
   1  -3  -2  149.45    4.16
   1  -3  -2  138.82    3.54
  -1   3   2  143.77    3.03
   0  -3  -2    6.04    0.58
   0  -3  -2    5.64    0.51
   0  -3  -2    5.35    0.59
   0  -3  -2    5.43    0.73
   0  -3  -2    5.05    0.88
   0   3   2    6.18    0.63
   0   3   2    6.58    0.75
   0   3   2    3.41    1.23
  -1  -3  -2   12.83    0.89
  -1  -3  -2   10.11    0.72
  -1  -3  -2   12.49    1.28
   1   3   2    9.84    0.94
   1   3   2   11.23    0.83
   1   3   2   11.42    0.85
  -2  -3  -2   88.16    2.72
  -2  -3  -2   92.83    3.15
  -2  -3  -2   87.74    2.60
  -2  -3  -2   90.21    2.61
  -2  -3  -2   91.62    2.45
  -2  -3  -2   94.43    8.34
   2   3   2   88.97    2.70
   2   3   2   92.67    2.75
   2   3   2   95.63    9.48
  -3  -3  -2   18.40    1.17
  -3  -3  -2   17.63    1.47
  -3  -3  -2   18.29    1.28
  -3  -3  -2   13.42    1.41
  -3  -3  -2   17.97    1.29
  -3  -3  -2   10.83    3.31
   3   3   2   16.61    1.25
   3   3   2   15.78    1.38
  -4  -3  -2    3.61    0.85
  -4  -3  -2    3.30    0.86
  -4  -3  -2    3.81    0.87
  -4  -3  -2    4.55    3.00
  -4  -3  -2    3.93    0.75
   4   3   2    3.38    0.82
   4   3   2    3.26    0.78
  -5  -3  -2    0.45    0.55
  -5  -3  -2   -0.49    3.93
  -5  -3  -2    0.64    0.64
  -5  -3  -2   -0.26    0.77
   5   3   2    0.45    0.58
   5   3   2    1.01    0.65
  -6  -3  -2    0.11    4.74
  -6  -3  -2    0.78    1.03
  -6  -3  -2    2.30    0.81
   6   3   2    1.66    0.81
   6   3   2    1.42    0.86
  -7  -3  -2    0.52    0.78
  -7  -3  -2   -2.15    3.26
  -7  -3  -2   -1.82    0.91
   7   3   2    0.39    0.76
  -8  -3  -2    3.82    4.26
  -8  -3  -2    7.13    1.49
   8   3   2    9.77    1.78
  -9  -3  -2    1.44    1.05
  -9  -3  -2   -5.95    3.96
   9   3   2    2.22    1.28
  11  -4  -2   -0.59    0.86
  10  -4  -2    7.89    1.53
   9  -4  -2    0.98    0.82
   9  -4  -2    0.02    0.71
   8  -4  -2    0.96    0.81
   8  -4  -2    1.80    0.80
  -8   4   2    0.87    0.73
   7  -4  -2    5.28    1.01
   7  -4  -2    5.61    1.14
   7  -4  -2    5.41    1.02
  -7   4   2    5.63    1.04
   6  -4  -2    4.08    0.87
   6  -4  -2    3.14    0.76
   6  -4  -2    2.73    0.74
  -6   4   2    3.05    0.76
   5  -4  -2   -0.18    0.30
   5  -4  -2    0.26    0.44
   5  -4  -2    0.60    0.46
   5  -4  -2    0.45    0.54
  -5   4   2   -0.14    0.36
   4  -4  -2    2.01    0.70
   4  -4  -2    2.01    0.50
   4  -4  -2    1.76    0.51
   4  -4  -2    1.72    0.49
  -4   4   2    1.52    0.48
   3  -4  -2   43.65    2.17
   3  -4  -2   42.87    1.31
   3  -4  -2   44.35    1.39
   3  -4  -2   43.63    2.12
  -3   4   2   41.17    1.47
   2  -4  -2  144.86    3.99
   2  -4  -2  145.29    2.78
   2  -4  -2  144.59    4.44
   2  -4  -2  146.00    2.84
  -2   4   2  144.64    3.10
  -2   4   2  148.72    3.18
   1  -4  -2   58.00    2.23
   1  -4  -2   57.75    2.56
   1  -4  -2   57.16    1.41
   1  -4  -2   58.09    1.40
   1  -4  -2   59.68    1.46
  -1   4   2   57.23    1.62
   0  -4  -2   15.06    0.79
   0  -4  -2   14.92    0.74
   0  -4  -2   14.62    0.78
   0  -4  -2   15.17    1.12
   0  -4  -2   17.36    1.49
   0   4   2   13.43    1.14
   0   4   2   15.63    0.89
  -1  -4  -2    1.99    0.49
  -1  -4  -2    2.06    0.46
  -1  -4  -2    1.04    0.73
  -1  -4  -2    2.57    0.53
   1   4   2    0.22    1.32
   1   4   2    1.69    0.57
   1   4   2    2.31    0.52
  -2  -4  -2    0.16    0.41
  -2  -4  -2   -0.23    0.63
  -2  -4  -2    0.59    0.45
  -2  -4  -2    0.20    0.41
   2   4   2    0.17    1.87
   2   4   2   -0.13    0.35
   2   4   2    0.11    0.44
  -3  -4  -2    9.16    1.18
  -3  -4  -2    6.69    3.18
  -3  -4  -2    9.84    1.18
  -3  -4  -2    7.93    1.21
  -3  -4  -2    8.18    1.05
  -3  -4  -2    9.33    1.04
   3   4   2   10.35    1.20
   3   4   2    9.67    1.18
  -4  -4  -2    4.42    3.98
  -4  -4  -2    6.84    1.01
  -4  -4  -2    7.68    1.16
  -4  -4  -2    5.80    1.17
  -4  -4  -2    4.56    0.94
   4   4   2    8.44    1.17
   4   4   2    5.57    1.04
  -5  -4  -2    2.20    0.85
  -5  -4  -2   -4.50    3.76
  -5  -4  -2    2.17    0.81
  -5  -4  -2    0.50    0.88
   5   4   2    0.97    0.76
   5   4   2    0.79    0.64
  -6  -4  -2    4.02    1.03
  -6  -4  -2    3.39    1.08
  -6  -4  -2    1.64    2.92
   6   4   2    3.06    1.05
   6   4   2    3.40    1.02
  -7  -4  -2    0.43    2.96
  -7  -4  -2   -0.10    0.73
   7   4   2   -0.63    0.73
  -8  -4  -2    0.50    3.16
  -8  -4  -2    0.53    0.91
  -9  -4  -2    1.07    1.14
  -9  -4  -2    1.93    3.72
  11  -5  -2    2.17    1.12
  10  -5  -2    0.31    0.89
  10  -5  -2    0.55    0.79
   9  -5  -2   -0.53    0.71
   9  -5  -2    1.15    0.77
   8  -5  -2    2.31    0.81
   8  -5  -2    2.52    0.91
   7  -5  -2   19.46    1.66
   7  -5  -2   16.99    1.55
  -7   5   2   18.47    1.70
   6  -5  -2   27.24    1.52
   6  -5  -2   29.82    2.12
   6  -5  -2   28.21    1.60
   6  -5  -2   28.13    1.59
  -6   5   2   27.75    1.64
   5  -5  -2    0.29    0.39
   5  -5  -2    0.47    0.45
   5  -5  -2    0.02    0.55
   5  -5  -2    0.16    0.40
  -5   5   2    0.65    0.44
   4  -5  -2    3.96    0.61
   4  -5  -2    4.01    0.56
   4  -5  -2    3.46    0.90
   4  -5  -2    2.46    0.82
  -4   5   2    3.39    0.60
   3  -5  -2    4.20    0.98
   3  -5  -2    5.50    1.02
   3  -5  -2    4.99    0.52
  -3   5   2    5.35    0.63
   2  -5  -2   -0.20    0.45
   2  -5  -2   -0.06    0.20
   2  -5  -2   -0.24    0.57
  -2   5   2   -0.09    0.26
   1  -5  -2    1.52    0.76
   1  -5  -2    1.33    0.62
   1  -5  -2    1.63    0.32
  -1   5   2    1.88    0.40
  -1   5   2    0.05    0.44
   0  -5  -2   30.18    1.01
   0  -5  -2   27.77    1.01
   0  -5  -2   26.17    1.06
   0  -5  -2   27.07    1.90
   0   5   2   31.83    6.31
   0   5   2   29.78    1.29
   0   5   2   27.15    1.48
  -1  -5  -2    0.90    0.43
  -1  -5  -2    0.84    0.76
  -1  -5  -2    0.52    0.42
  -1  -5  -2    0.41    0.41
   1   5   2    0.00    1.67
   1   5   2    0.16    0.39
   1   5   2    1.31    0.60
  -2  -5  -2    5.66    0.84
  -2  -5  -2    4.29    1.05
  -2  -5  -2    5.04    0.77
  -2  -5  -2    4.39    0.75
   2   5   2    2.49    2.51
   2   5   2    4.35    0.87
   2   5   2    5.35    0.86
  -3  -5  -2   10.24    1.43
  -3  -5  -2   12.63    1.25
  -3  -5  -2   11.05    1.22
  -3  -5  -2   13.88    1.39
   3   5   2   10.83    1.30
   3   5   2   11.16    1.38
  -4  -5  -2    0.98    2.12
  -4  -5  -2    0.92    0.65
  -4  -5  -2    1.02    0.69
  -4  -5  -2   -0.20    0.81
   4   5   2    0.45    0.68
   4   5   2    0.80    0.66
  -5  -5  -2   -0.69    0.80
  -5  -5  -2    2.63    2.36
  -5  -5  -2    0.11    0.69
  -5  -5  -2   -0.61    0.58
   5   5   2    0.25    0.72
   5   5   2    0.84    0.77
  -6  -5  -2    2.97    1.04
  -6  -5  -2    4.27    1.18
   6   5   2    5.00    1.19
  10  -6  -2    2.20    0.90
  10  -6  -2    0.55    0.95
   9  -6  -2   -0.16    0.65
   9  -6  -2   -0.34    0.71
   8  -6  -2   15.61    1.70
   8  -6  -2   16.16    1.58
   7  -6  -2    0.80    0.54
   7  -6  -2    0.32    0.57
   6  -6  -2    5.42    1.23
   6  -6  -2    5.85    0.88
   6  -6  -2    5.11    0.74
   6  -6  -2    5.53    0.89
   5  -6  -2    0.41    0.45
   5  -6  -2    0.65    0.74
   5  -6  -2   -0.12    0.41
   5  -6  -2   -0.19    0.62
  -5   6   2    0.41    0.46
   4  -6  -2   15.81    1.90
   4  -6  -2   13.82    1.67
   4  -6  -2   14.88    0.89
  -4   6   2   14.58    0.98
   3  -6  -2   14.43    1.71
   3  -6  -2   17.51    0.82
   3  -6  -2   16.34    1.78
  -3   6   2   15.49    0.90
   2  -6  -2    0.75    0.29
   2  -6  -2    0.61    0.66
   2  -6  -2    0.78    0.73
  -2   6   2    1.31    0.33
  -2   6   2    0.70    0.33
   1  -6  -2    1.58    0.37
   1  -6  -2    1.98    0.90
   1  -6  -2    1.31    0.68
  -1   6   2    2.02    0.44
  -1   6   2    1.40    0.61
   0  -6  -2    1.88    0.92
   0  -6  -2    0.06    0.40
   0   6   2    1.33    0.48
   0   6   2    0.34    0.55
  -1  -6  -2   23.34    1.09
  -1  -6  -2   23.79    2.04
  -1  -6  -2   23.11    1.10
  -1  -6  -2   23.12    1.28
   1   6   2   25.05    1.41
   1   6   2   21.87    1.53
  -2  -6  -2   12.18    1.64
  -2  -6  -2   13.45    1.19
  -2  -6  -2   13.43    1.16
  -2  -6  -2   11.26    1.20
   2   6   2   12.90    1.33
  -3  -6  -2   49.48    2.87
  -3  -6  -2   53.10    2.34
  -3  -6  -2   51.38    2.15
   3   6   2   51.17    2.57
  -4  -6  -2    1.91    0.83
  -4  -6  -2    1.15    0.72
  -4  -6  -2    1.37    1.04
   4   6   2    1.24    0.84
  10  -7  -2   -0.97    0.84
  10  -7  -2   -0.02    0.73
   9  -7  -2    0.34    0.60
   9  -7  -2   -0.11    0.68
   8  -7  -2    6.66    1.16
   8  -7  -2    5.88    1.12
   8  -7  -2    6.25    0.94
   7  -7  -2    6.59    1.54
   7  -7  -2    9.33    1.22
   6  -7  -2    0.30    0.53
   6  -7  -2    1.66    0.95
   6  -7  -2   -0.06    0.74
   5  -7  -2    0.20    0.44
   5  -7  -2    0.43    0.83
   5  -7  -2    0.20    0.69
   5  -7  -2    0.48    0.42
   4  -7  -2    0.81    0.78
   4  -7  -2    0.08    0.68
   4  -7  -2    1.01    0.39
   3  -7  -2    0.50    0.68
   3  -7  -2    0.04    0.29
   3  -7  -2   -0.34    0.73
  -3   7   2    0.07    0.34
   2  -7  -2    0.54    0.33
   2  -7  -2    1.09    0.77
   2  -7  -2    0.28    0.77
  -2   7   2    0.71    0.39
  -2   7   2    1.26    0.64
   1  -7  -2    6.53    1.36
   1  -7  -2    5.86    0.63
   1  -7  -2    6.95    1.25
  -1   7   2    5.79    0.98
  -1   7   2    6.01    0.73
   0  -7  -2   21.82    2.23
   0  -7  -2   16.00    1.04
   0   7   2   16.48    1.58
  -1  -7  -2    5.38    0.82
  -1  -7  -2    4.50    1.26
   1   7   2    5.10    1.02
  -2  -7  -2    9.36    0.92
  -2  -7  -2    8.03    1.51
  -2  -7  -2    9.29    1.14
   2   7   2    8.28    1.36
  -3  -7  -2    1.81    0.83
  -3  -7  -2    1.72    1.10
  -3  -7  -2    1.54    0.68
  -4  -7  -2    2.42    1.17
  -4  -7  -2    0.21    0.69
  -4  -7  -2    1.08    0.76
   4   7   2    1.61    0.96
  -5  -7  -2    4.08    1.07
  -6  -7  -2    3.96    1.16
   9  -8  -2    0.36    1.04
   9  -8  -2    0.73    0.87
   8  -8  -2    1.92    1.28
   8  -8  -2    4.07    1.05
   8  -8  -2    4.34    1.04
   7  -8  -2   -0.42    0.71
   7  -8  -2    0.68    0.57
   7  -8  -2   -0.60    0.53
   6  -8  -2    0.91    0.88
   6  -8  -2    0.30    0.54
   6  -8  -2    1.52    0.64
   5  -8  -2    0.15    0.79
   5  -8  -2   -0.45    0.74
   5  -8  -2    0.60    0.47
   5  -8  -2    0.73    0.47
   4  -8  -2    7.06    0.75
   4  -8  -2    8.24    1.57
   4  -8  -2    9.28    1.63
   3  -8  -2   -0.51    0.81
   3  -8  -2    0.58    0.37
   3  -8  -2   -0.45    0.69
  -3   8   2    1.21    0.69
   2  -8  -2   -0.84    0.54
   2  -8  -2   -0.17    0.33
   2  -8  -2   -0.86    0.75
  -2   8   2   -0.27    0.56
   1  -8  -2    2.46    0.53
   1  -8  -2    0.30    0.95
  -1   8   2    2.50    0.80
   0  -8  -2    1.30    1.07
   0  -8  -2    0.51    0.52
   0   8   2    0.95    0.71
  -1  -8  -2    0.01    0.92
  -1  -8  -2   -0.58    0.54
   1   8   2   -0.82    0.66
  -2  -8  -2    2.83    1.21
  -2  -8  -2    2.67    0.86
   2   8   2    2.87    1.06
  -3  -8  -2    4.21    0.82
  -3  -8  -2    3.96    1.02
  -3  -8  -2    6.05    1.53
   3   8   2    4.80    1.25
  -4  -8  -2    2.69    1.26
  -4  -8  -2    1.30    0.76
  -5  -8  -2    0.28    0.83
   8  -9  -2    0.48    1.04
   8  -9  -2    0.63    0.76
   8  -9  -2    0.39    0.69
   7  -9  -2    0.54    0.62
   7  -9  -2    0.75    0.64
   7  -9  -2    0.45    1.11
   6  -9  -2   -0.35    0.80
   6  -9  -2    0.78    0.56
   6  -9  -2    0.40    0.48
   5  -9  -2    0.35    0.89
   5  -9  -2    2.27    0.59
   5  -9  -2    1.47    1.05
   5  -9  -2    1.43    0.57
   4  -9  -2    2.57    1.16
   4  -9  -2    2.88    0.56
   4  -9  -2    1.21    1.14
  -4   9   2    1.93    0.75
   3  -9  -2    0.17    0.38
   3  -9  -2   -0.06    0.99
   3  -9  -2   -1.01    0.61
  -3   9   2    0.82    0.70
   2  -9  -2    1.76    1.17
   2  -9  -2    0.78    0.44
   2  -9  -2    0.41    0.86
   1  -9  -2    7.27    0.85
   1  -9  -2    6.78    1.67
  -1   9   2    9.41    1.37
   0  -9  -2    3.36    0.79
   0  -9  -2    2.96    1.31
   0   9   2    3.82    1.01
  -1  -9  -2    1.44    1.19
  -1  -9  -2    0.87    0.74
   1   9   2    0.71    0.89
  -2  -9  -2    0.83    0.76
  -2  -9  -2    0.92    1.15
  -3  -9  -2    1.78    1.00
  -3  -9  -2    4.18    1.59
   7 -10  -2    1.05    0.73
   7 -10  -2    1.16    1.22
   7 -10  -2    0.53    0.69
   6 -10  -2    0.76    0.53
   6 -10  -2    0.51    0.57
   6 -10  -2    2.18    1.26
   5 -10  -2    0.13    1.00
   5 -10  -2    0.00    0.46
   5 -10  -2   -0.45    0.45
   4 -10  -2    2.33    1.19
   4 -10  -2    1.14    1.24
   4 -10  -2    0.97    0.49
   3 -10  -2   -0.26    0.85
   3 -10  -2    0.68    1.20
   3 -10  -2    0.45    0.44
   2 -10  -2    1.38    1.24
   2 -10  -2   -0.56    0.43
   1 -10  -2    0.30    0.56
   1 -10  -2    0.46    1.14
   0 -10  -2    0.08    1.17
   0 -10  -2   -0.27    0.62
   0  10   2    0.05    0.83
  -1 -10  -2    0.92    1.27
  -1 -10  -2    0.33    0.73
  -1 -12   3    0.92    0.63
   0 -12   3    0.26    0.51
   1 -12   3    1.44    0.51
   1 -12   3    0.95    0.46
   4 -12   3    1.33    1.19
   5 -12   3    0.44    1.14
   5 -12   3   -0.56    0.45
   6 -12   3    0.29    0.59
   6 -12   3    1.11    1.32
  -3 -11   3    2.35    0.90
  -2 -11   3    2.69    0.78
  -1 -11   3    2.16    0.66
   0 -11   3    0.56    0.49
   0 -11   3    0.08    0.42
   1 -11   3    2.41    0.49
   1 -11   3    1.97    0.47
   3 -11   3    0.48    0.91
   4 -11   3    0.10    1.00
   5 -11   3    4.09    1.50
   5 -11   3    5.06    0.72
   6 -11   3    0.40    1.11
   6 -11   3   -0.29    0.49
   7 -11   3    0.05    0.63
   7 -11   3    0.68    1.17
   8 -11   3   -1.09    0.61
   8 -11   3    0.94    1.19
  -5 -10   3    8.44    1.36
  -4 -10   3    1.03    0.73
  -3 -10   3    0.18    0.63
  -2 -10   3    0.24    0.55
  -1 -10   3    0.27    0.43
  -1 -10   3    0.74    0.54
   0 -10   3    0.19    0.39
   0 -10   3    0.27    0.39
   1 -10   3    5.74    0.60
   1 -10   3    5.51    0.57
   3 -10   3   -0.08    0.84
   4 -10   3    3.00    1.20
   5 -10   3    0.42    0.44
   5 -10   3    0.06    0.86
   6 -10   3    0.38    0.52
   6 -10   3   -1.04    0.84
   7 -10   3    7.34    1.13
   7 -10   3    7.90    1.84
   8 -10   3    2.19    0.85
   8 -10   3    1.27    1.27
   9 -10   3   -1.27    0.92
   9 -10   3    0.70    0.87
  -6  -9   3    1.72    1.02
  -5  -9   3    2.26    0.94
  -4  -9   3    2.74    0.90
  -4  -9   3    3.02    0.89
  -3  -9   3    1.25    0.61
  -3  -9   3    0.50    0.70
  -3  -9   3    1.70    0.69
  -2  -9   3    1.38    0.70
  -2  -9   3    1.41    0.59
  -2  -9   3    1.79    0.91
  -1  -9   3    1.49    0.64
  -1  -9   3    0.62    0.67
  -1  -9   3    0.01    0.46
  -1  -9   3    0.42    0.45
   0  -9   3    1.65    0.43
   0  -9   3    1.97    0.49
   1  -9   3    1.79    0.36
   2  -9   3   30.36    2.16
   3  -9   3    1.32    0.92
   4  -9   3    0.94    0.88
   5  -9   3   22.25    1.24
   5  -9   3   21.57    2.44
   6  -9   3    2.96    1.21
   6  -9   3    3.12    0.75
   7  -9   3    0.37    1.02
   7  -9   3    1.28    0.66
   8  -9   3    1.62    0.83
   8  -9   3    2.98    0.72
   8  -9   3    1.96    1.18
   9  -9   3   -0.70    0.87
   9  -9   3    0.42    0.70
   9  -9   3    0.75    0.84
  -7  -8   3    1.56    1.06
  -4  -8   3    7.18    1.19
  -2  -8   3   46.56    1.85
  -2  -8   3   40.76    1.57
  -2  -8   3   41.63    1.93
  -2  -8   3   42.94    1.87
  -2  -8   3   44.15    1.60
  -2  -8   3   47.05    2.19
   1   8  -3   12.89    1.09
  -1  -8   3   15.13    1.32
  -1  -8   3   13.71    1.26
  -1  -8   3   12.16    1.01
  -1  -8   3   13.62    0.94
   0   8  -3    1.33    0.43
   0  -8   3    0.77    0.57
   0  -8   3    0.50    0.37
   0  -8   3    1.07    0.36
   1  -8   3    9.56    0.57
   2  -8   3    2.10    0.86
  -3   8  -3    3.08    0.47
   3  -8   3    2.19    0.38
   3  -8   3    2.50    0.93
  -4   8  -3   -0.62    0.29
   4  -8   3   -0.34    0.67
   4  -8   3    0.15    0.36
   5  -8   3   15.50    1.09
   5  -8   3   15.39    1.96
   6  -8   3    7.02    1.50
   6  -8   3    9.45    0.86
   6  -8   3    8.74    1.05
   7  -8   3    4.70    0.83
   7  -8   3    4.42    1.34
   7  -8   3    4.32    0.88
   8  -8   3    0.09    0.61
   8  -8   3    0.72    0.77
   9  -8   3    0.66    0.74
   9  -8   3   -0.27    0.77
  10  -8   3   -0.43    0.82
  10  -8   3   -0.67    0.78
  -8  -7   3    0.56    0.95
  -7  -7   3    1.11    3.34
  -7  -7   3   -0.20    0.79
  -6  -7   3    2.47    3.60
  -6  -7   3    0.05    0.68
  -5  -7   3    9.76    1.37
  -5  -7   3    9.96    1.35
  -5  -7   3   10.13    5.73
   4   7  -3    0.72    0.64
  -4  -7   3    1.06    0.66
  -4  -7   3   -0.60    2.64
  -4  -7   3   -0.07    0.59
  -4  -7   3    0.62    0.60
   3   7  -3   -0.86    0.78
   3   7  -3    0.65    0.55
  -3  -7   3    0.91    0.59
  -3  -7   3    1.11    3.62
  -3  -7   3    0.44    0.61
  -3  -7   3    0.93    0.67
  -3  -7   3   -0.03    0.68
  -3  -7   3    0.25    0.50
   2   7  -3    5.21    1.04
   2   7  -3    8.96    1.03
  -2  -7   3    4.72    3.31
  -2  -7   3    4.60    0.73
  -2  -7   3    6.90    0.85
  -2  -7   3    6.02    0.81
  -2  -7   3    6.52    0.94
  -2  -7   3    7.19    0.99
  -2  -7   3    6.12    0.79
   1   7  -3    0.54    0.36
  -1  -7   3   -0.29    0.44
  -1  -7   3   -0.02    0.34
  -1  -7   3    0.75    0.53
  -1  -7   3    0.27    0.34
  -1  -7   3    0.31    0.37
  -1  -7   3    0.12    0.34
   0   7  -3   -0.13    0.26
   0  -7   3   -0.47    0.39
   0  -7   3   -0.15    0.26
   0  -7   3    0.08    0.28
   0  -7   3    0.26    0.41
   1  -7   3   11.37    0.57
   1  -7   3   10.33    0.58
   1  -7   3    8.34    1.17
   2  -7   3   29.45    1.84
   2  -7   3   27.01    0.86
  -3   7  -3    2.31    0.44
   3  -7   3    1.65    0.37
   3  -7   3    1.75    0.77
  -4   7  -3   19.75    1.08
   4  -7   3   18.05    0.99
   4  -7   3   16.53    1.86
  -5   7  -3    2.74    0.62
   5  -7   3    1.42    0.49
   5  -7   3    1.81    0.88
   5  -7   3    1.31    0.50
  -6   7  -3   37.92    1.88
  -6   7  -3   36.29    1.22
   6  -7   3   37.82    1.82
   6  -7   3   35.18    2.44
   6  -7   3   37.92    1.71
   7  -7   3    6.28    1.00
   7  -7   3    4.24    0.90
   8  -7   3    3.87    0.96
   8  -7   3    3.37    0.98
   9  -7   3   -0.13    0.73
   9  -7   3    0.35    0.80
  10  -7   3    0.74    0.91
  10  -7   3    0.40    0.90
  -8  -6   3    5.49    1.37
  -7  -6   3    1.45    0.96
  -7  -6   3    1.73    3.97
   6   6  -3    1.90    0.89
  -6  -6   3    1.34    0.80
  -6  -6   3    1.13    3.50
   5   6  -3    0.72    0.65
  -5  -6   3   -1.57    4.46
  -5  -6   3    0.80    0.64
  -5  -6   3    1.28    0.71
   4   6  -3    0.96    0.62
  -4  -6   3    0.77    0.65
  -4  -6   3   -3.93    3.74
  -4  -6   3    0.62    0.54
  -4  -6   3   -0.20    0.66
  -4  -6   3    0.43    0.72
   3   6  -3   20.94    1.48
   3   6  -3   24.61    1.49
  -3  -6   3   20.94    1.35
  -3  -6   3   19.93    5.45
  -3  -6   3   23.44    1.45
  -3  -6   3   21.34    1.31
  -3  -6   3   18.86    1.30
  -3  -6   3   21.25    1.46
   2   6  -3   63.13    2.22
   2   6  -3   62.53    2.43
  -2  -6   3   64.54    2.04
  -2  -6   3   62.20    2.07
  -2  -6   3   60.83    2.09
  -2  -6   3   64.57    2.25
  -2  -6   3   68.04    9.80
  -2  -6   3   65.19    2.11
  -2  -6   3   60.98    2.20
   1   6  -3   -0.75    1.67
   1   6  -3    1.02    0.38
   1   6  -3    0.59    0.52
  -1  -6   3    0.24    0.33
  -1  -6   3    0.78    0.44
  -1  -6   3    0.52    0.32
  -1  -6   3    0.25    0.38
  -1  -6   3    0.74    0.39
  -1  -6   3    0.10    0.46
   0   6  -3   48.70    8.36
   0   6  -3   54.09    2.32
   0   6  -3   49.69    1.57
   0  -6   3   48.86    1.30
   0  -6   3   50.35    1.41
   0  -6   3   49.67    1.82
   0  -6   3   50.44    1.54
   0  -6   3   50.26    1.30
   0  -6   3   50.55    1.37
  -1   6  -3    0.59    0.27
  -1   6  -3    0.58    1.17
   1  -6   3    0.12    0.25
   1  -6   3    0.13    0.21
   1  -6   3   -0.19    0.49
  -2   6  -3    3.00    0.46
   2  -6   3    2.78    0.38
   2  -6   3    2.96    0.81
  -3   6  -3    0.20    0.30
   3  -6   3    0.09    0.28
   3  -6   3   -0.08    0.27
   3  -6   3   -0.19    0.29
   3  -6   3    0.05    0.56
  -4   6  -3   40.09    1.62
   4  -6   3   40.80    1.47
   4  -6   3   44.85    2.35
   4  -6   3   44.06    1.57
  -5   6  -3   46.09    1.28
  -5   6  -3   45.06    1.91
   5  -6   3   47.86    1.83
   5  -6   3   46.31    1.82
  -6   6  -3    1.97    0.46
  -6   6  -3    0.50    0.50
   6  -6   3    0.56    0.50
   6  -6   3    0.10    0.49
  -7   6  -3    1.04    0.51
  -7   6  -3    0.73    0.64
   7  -6   3    0.15    0.52
   7  -6   3    0.66    0.59
   8  -6   3   -0.39    0.59
   8  -6   3   -0.08    0.64
   9  -6   3    1.07    0.86
   9  -6   3    0.16    0.78
  10  -6   3    1.22    1.02
  11  -6   3    3.38    1.30
  -9  -5   3    0.94    1.01
   8   5  -3   -0.35    0.72
  -8  -5   3   -4.49    3.88
  -8  -5   3    0.27    0.70
   7   5  -3    0.48    0.74
  -7  -5   3    0.41    0.69
  -7  -5   3   -2.56    3.75
   6   5  -3   -0.31    0.54
  -6  -5   3   -1.06    5.53
  -6  -5   3   -0.22    0.53
   5   5  -3   16.84    1.71
  -5  -5   3   17.50    1.61
  -5  -5   3   21.21    6.99
  -5  -5   3   20.06    1.95
  -5  -5   3   14.31    1.55
   4   5  -3    2.95    0.73
  -4  -5   3    2.44    0.83
  -4  -5   3    4.64    4.06
  -4  -5   3    2.90    0.75
  -4  -5   3    4.40    0.80
  -4  -5   3    3.46    0.85
   3   5  -3    5.63    0.74
   3   5  -3    6.07    0.88
  -3  -5   3    5.43    0.85
  -3  -5   3    5.38    0.77
  -3  -5   3    5.04    3.27
  -3  -5   3    5.92    0.88
  -3  -5   3    6.44    0.95
  -3  -5   3    6.29    0.81
   2   5  -3    8.30    0.91
   2   5  -3    7.85    0.84
  -2  -5   3    6.71    0.73
  -2  -5   3    6.57    2.75
  -2  -5   3    8.01    0.87
  -2  -5   3    7.80    0.80
  -2  -5   3    8.63    0.91
  -2  -5   3    9.01    0.92
  -2  -5   3    7.91    0.94
   1   5  -3    1.55    1.70
   1   5  -3    2.55    0.58
   1   5  -3    2.99    0.53
   1   5  -3    2.82    0.53
  -1  -5   3    3.46    0.54
  -1  -5   3    2.64    0.46
  -1  -5   3    2.92    0.62
  -1  -5   3    2.40    0.45
  -1  -5   3    2.99    0.54
  -1  -5   3    1.11    1.52
  -1  -5   3    2.17    0.47
   0   5  -3   27.62    1.10
   0   5  -3   24.81    1.06
   0   5  -3   28.02    1.55
   0  -5   3   27.30    1.27
   0  -5   3   28.34    1.01
   0  -5   3   25.91    0.96
   0  -5   3   25.73    0.92
   0  -5   3   26.91    0.99
   0  -5   3   27.73    1.01
  -1   5  -3   12.26    0.72
  -1   5  -3   11.97    1.15
   1  -5   3   14.93    1.04
   1  -5   3   13.39    0.68
   1  -5   3   12.41    0.63
   1  -5   3   12.96    1.17
   1  -5   3   12.55    0.63
   1  -5   3   13.49    0.51
   1  -5   3   12.15    0.64
  -2   5  -3   72.09    1.93
   2  -5   3   70.16    2.43
   2  -5   3   69.48    1.75
   2  -5   3   69.21    1.73
   2  -5   3   70.18    1.70
  -3   5  -3   -0.21    0.34
  -3   5  -3    0.49    0.35
   3  -5   3   -0.22    0.30
   3  -5   3    0.46    0.37
   3  -5   3    0.57    0.56
  -4   5  -3   -0.25    0.21
  -4   5  -3    0.25    0.39
   4  -5   3    0.44    0.41
   4  -5   3   -0.01    0.37
  -5   5  -3    7.35    0.98
  -5   5  -3    9.30    0.68
   5  -5   3    8.13    0.95
   5  -5   3   12.29    1.19
  -6   5  -3   -0.18    0.46
  -6   5  -3    0.48    0.43
   6  -5   3    0.03    0.53
   6  -5   3    0.71    0.64
   6  -5   3   -0.61    0.44
  -7   5  -3    1.92    0.75
  -7   5  -3    1.50    0.62
   7  -5   3    1.22    0.72
   7  -5   3    1.29    0.68
   7  -5   3    2.99    1.01
  -8   5  -3    2.22    0.89
  -8   5  -3    2.71    0.77
   8  -5   3    1.42    0.88
   8  -5   3    1.81    0.84
  -9   5  -3    0.51    0.88
   9  -5   3    0.14    0.75
   9  -5   3    0.66    0.86
  10  -5   3   -0.46    0.72
  11  -5   3    1.00    1.04
  10   4  -3    5.44    1.53
 -10  -4   3    4.83    1.45
   9   4  -3    3.15    1.22
  -9  -4   3    4.34    1.33
  -9  -4   3   -4.10    5.14
   8   4  -3    2.91    1.08
  -8  -4   3   -1.09    4.70
  -8  -4   3    1.55    0.95
   7   4  -3   -0.83    0.57
  -7  -4   3   -9.29    6.15
  -7  -4   3    0.88    0.78
   6   4  -3    0.39    0.64
  -6  -4   3    0.85    6.04
  -6  -4   3    0.92    0.66
  -6  -4   3    0.70    1.03
  -6  -4   3    0.27    0.66
   5   4  -3    0.17    0.49
  -5  -4   3    0.63    4.71
  -5  -4   3    0.92    0.73
  -5  -4   3    0.30    0.68
  -5  -4   3    0.06    0.48
  -5  -4   3    0.10    0.56
   4   4  -3   30.87    1.73
  -4  -4   3   29.39    1.65
  -4  -4   3   31.74    1.84
  -4  -4   3   34.52    1.79
  -4  -4   3   26.00    5.84
  -4  -4   3   30.73    1.60
   3   4  -3    0.81    0.34
   3   4  -3    0.01    0.38
  -3  -4   3   -0.36    0.30
  -3  -4   3    0.11    0.48
  -3  -4   3    0.47    0.48
  -3  -4   3    0.27    0.50
  -3  -4   3   -0.36    2.18
  -3  -4   3    0.19    0.42
   2   4  -3   47.96    1.78
   2   4  -3   47.54    1.77
   2   4  -3   46.34    1.61
  -2  -4   3   51.19    7.90
  -2  -4   3   46.12    1.73
  -2  -4   3   45.30    1.61
  -2  -4   3   45.33    1.75
  -2  -4   3   47.46    1.60
  -2  -4   3   47.09    1.67
   1   4  -3   19.18    1.01
   1   4  -3   18.30    0.99
  -1  -4   3   19.72    0.89
  -1  -4   3   18.40    0.98
  -1  -4   3   19.44    1.00
  -1  -4   3   19.62    0.95
  -1  -4   3   19.03    1.06
  -1  -4   3   20.11    0.92
   0   4  -3   75.96    1.98
   0   4  -3   78.70    7.85
   0   4  -3   78.81    1.99
   0  -4   3   76.14    1.83
   0  -4   3   76.26    2.17
   0  -4   3   79.30    1.74
   0  -4   3   76.36    1.92
   0  -4   3   74.09    1.76
  -1   4  -3    3.24    0.48
  -1   4  -3    1.04    1.07
   1  -4   3    2.49    0.59
   1  -4   3    2.56    0.39
   1  -4   3    3.19    0.45
   1  -4   3    3.08    0.47
   1  -4   3    2.41    0.56
  -2   4  -3   58.94    1.73
   2  -4   3   54.40    1.65
   2  -4   3   56.09    1.53
   2  -4   3   56.00    1.96
  -3   4  -3    1.20    0.43
  -3   4  -3    1.75    0.49
  -3   4  -3    0.85    0.22
   3  -4   3    1.55    0.44
   3  -4   3    1.45    0.47
  -4   4  -3    0.38    0.32
  -4   4  -3    0.28    0.43
   4  -4   3    0.67    0.47
   4  -4   3    0.76    0.43
  -5   4  -3   32.51    1.30
  -5   4  -3   33.89    1.75
   5  -4   3   34.41    1.77
   5  -4   3   35.34    1.79
   5  -4   3   32.47    1.62
  -6   4  -3   -0.50    0.40
  -6   4  -3   -0.48    0.43
   6  -4   3    0.45    0.58
   6  -4   3   -0.08    0.58
   6  -4   3    0.15    0.51
  -7   4  -3    0.33    0.64
  -7   4  -3    0.60    0.55
   7  -4   3   -0.53    0.47
   7  -4   3   -0.30    0.74
   7  -4   3   -0.29    0.55
  -8   4  -3    4.14    1.09
   8  -4   3    6.02    1.21
   8  -4   3    5.80    1.19
  -9   4  -3    2.43    1.07
   9  -4   3    0.43    0.69
 -10   4  -3    0.74    1.00
  10  -4   3    0.05    0.88
  11  -4   3    1.66    1.11
  10   3  -3    0.13    0.86
 -10  -3   3   -0.18    0.97
   9   3  -3    3.41    1.17
  -9  -3   3    2.37    1.10
   8   3  -3   13.15    1.82
  -8  -3   3   10.85    1.67
   7   3  -3    1.31    0.80
  -7  -3   3    1.23    0.80
   6   3  -3    7.37    1.21
   6   3  -3    6.74    1.16
  -6  -3   3    6.17    1.02
  -6  -3   3    7.06    1.17
   5   3  -3   26.33    1.61
   5   3  -3   26.70    1.71
  -5  -3   3   28.45    1.64
  -5  -3   3   28.27    1.74
  -5  -3   3   26.61    1.85
  -5  -3   3   28.60    1.75
   4   3  -3    6.52    0.97
   4   3  -3    6.03    0.87
  -4  -3   3    6.88    0.97
  -4  -3   3    7.34    1.05
  -4  -3   3    5.03    0.78
   3   3  -3    3.11    0.34
   3   3  -3    3.17    0.70
   3   3  -3    3.35    0.60
   3   3  -3    2.88    0.63
  -3  -3   3    2.71    0.57
  -3  -3   3    3.12    2.45
  -3  -3   3    2.50    0.65
  -3  -3   3    2.94    0.57
  -3  -3   3    3.89    0.69
   2   3  -3   32.93    1.45
   2   3  -3   31.55    1.24
   2   3  -3   30.95    1.38
  -2  -3   3   32.23    1.30
  -2  -3   3   47.16    7.97
  -2  -3   3   30.24    1.35
  -2  -3   3   31.65    1.44
  -2  -3   3   33.07    1.27
   1   3  -3   78.34    8.56
   1   3  -3   74.74    2.08
   1   3  -3   75.44    2.11
   1   3  -3   74.68    1.83
  -1  -3   3   74.43    1.93
  -1  -3   3   75.45    2.11
  -1  -3   3   74.31    2.11
  -1  -3   3   76.20    1.86
  -1  -3   3   80.93    7.59
  -1  -3   3   75.58    2.07
   0   3  -3    5.29    0.47
   0   3  -3    5.41    0.57
   0   3  -3    5.62    0.59
   0   3  -3    5.12    0.63
   0   3  -3    4.06    0.53
   0   3  -3    2.20    1.21
   0  -3   3    4.62    0.50
   0  -3   3    5.61    0.69
   0  -3   3    4.33    0.54
   0  -3   3    4.40    0.50
   0  -3   3    4.65    0.56
  -1   3  -3   41.89    1.37
  -1   3  -3   40.22    1.34
   1  -3   3   40.67    1.32
   1  -3   3   39.57    1.32
   1  -3   3   39.16    1.46
   1  -3   3   41.05    1.23
  -2   3  -3  195.39    4.08
   2  -3   3  193.93    3.30
   2  -3   3  192.93    3.77
   2  -3   3  195.61    4.06
  -3   3  -3    0.75    0.44
  -3   3  -3    1.76    0.52
  -3   3  -3    1.19    0.32
   3  -3   3    0.91    0.43
   3  -3   3    1.56    0.36
   3  -3   3    1.74    0.50
  -4   3  -3  275.26    5.96
  -4   3  -3  277.44    5.11
   4  -3   3  266.66    5.53
   4  -3   3  285.00    6.03
   4  -3   3  270.46    5.93
  -5   3  -3   18.81    1.37
  -5   3  -3   20.68    1.13
   5  -3   3   20.85    1.54
   5  -3   3   17.05    1.38
   5  -3   3   18.27    1.35
  -6   3  -3   14.74    1.55
  -6   3  -3   14.24    1.21
   6  -3   3   15.92    1.67
   6  -3   3   12.31    1.30
   6  -3   3   13.33    1.46
  -7   3  -3   12.03    1.57
  -7   3  -3   15.21    1.39
   7  -3   3   13.04    1.60
   7  -3   3   15.00    1.82
   7  -3   3   13.57    1.49
  -8   3  -3    4.40    1.15
  -8   3  -3    3.85    0.93
   8  -3   3    5.00    1.16
   8  -3   3    2.57    0.96
  -9   3  -3    0.50    0.88
   9  -3   3    0.85    0.81
 -10   3  -3    0.48    1.01
  10  -3   3   -0.07    0.79
 -11   3  -3    1.34    1.25
  11  -3   3    0.67    1.09
  10   2  -3    1.40    1.04
 -10  -2   3    3.48    1.37
   9   2  -3    0.05    0.81
  -9  -2   3    0.19    0.87
   8   2  -3   18.80    2.10
  -8  -2   3   12.21    1.70
   7   2  -3   -0.14    0.60
  -7  -2   3    0.49    0.69
   6   2  -3    0.19    0.51
   6   2  -3    0.37    0.67
  -6  -2   3    0.52    0.55
  -6  -2   3    0.47    0.55
   5   2  -3   71.39    2.78
   5   2  -3   72.87    2.57
  -5  -2   3   68.88    2.73
  -5  -2   3   73.56    2.58
  -5  -2   3   79.22    2.96
   4   2  -3  123.54    3.09
   4   2  -3  121.18    3.51
   4   2  -3  122.31    3.23
   4   2  -3  111.38    3.43
  -4  -2   3  122.86    3.57
  -4  -2   3  114.81    3.43
  -4  -2   3  117.52    3.21
   3   2  -3    4.40    0.61
   3   2  -3    2.80    0.59
   3   2  -3    3.90    0.72
   3   2  -3    3.40    0.68
  -3  -2   3    3.88    0.61
  -3  -2   3    4.46    0.72
  -3  -2   3    3.15    0.58
  -3  -2   3    3.29    0.69
   2   2  -3   21.50    1.15
   2   2  -3   21.99    1.05
   2   2  -3   19.75    1.09
   2   2  -3   20.10    0.94
  -2  -2   3   19.93    0.96
  -2  -2   3   20.90    1.01
  -2  -2   3   17.72    1.10
  -2  -2   3   18.28    1.05
   1   2  -3   32.69    1.14
   1   2  -3   28.63    1.20
   1   2  -3   30.56    1.27
   1   2  -3   29.78    1.05
  -1  -2   3   29.85    1.13
  -1  -2   3   38.93    6.48
  -1  -2   3   30.84    1.24
  -1  -2   3   30.40    1.08
  -1  -2   3   29.76    1.20
   0   2  -3   19.80    0.95
   0   2  -3   20.22    0.68
   0   2  -3   18.15    0.77
   0   2  -3   18.77    0.92
   0  -2   3   19.39    0.93
   0  -2   3   20.15    0.95
   0  -2   3   19.55    0.95
   0  -2   3   19.47    0.81
   0  -2   3   16.38    3.55
  -1   2  -3  301.22    5.49
  -1   2  -3  289.25    5.15
  -1   2  -3  300.28    5.59
   1  -2   3  292.66    5.48
   1  -2   3  293.75    5.57
   1  -2   3  301.54    4.98
   1  -2   3  293.93    5.22
  -2   2  -3  504.17    8.95
  -2   2  -3  486.98    8.92
  -2   2  -3  484.83    8.34
   2  -2   3  496.26    8.95
   2  -2   3  504.77    8.10
   2  -2   3  493.08    8.41
  -3   2  -3   47.96    1.83
  -3   2  -3   46.30    1.57
  -3   2  -3   46.52    1.42
  -3   2  -3   45.78    1.79
   3  -2   3   47.89    1.84
   3  -2   3   45.00    1.42
   3  -2   3   46.68    1.83
   3  -2   3   46.32    1.64
  -4   2  -3    2.70    0.72
  -4   2  -3    1.79    0.59
  -4   2  -3    2.38    0.51
   4  -2   3    3.11    0.65
   4  -2   3    2.97    0.73
   4  -2   3    2.91    0.70
   4  -2   3    2.62    0.55
  -5   2  -3   35.79    1.86
  -5   2  -3   30.92    1.50
   5  -2   3   33.40    1.87
   5  -2   3   31.21    1.63
   5  -2   3   30.94    1.76
  -6   2  -3   17.38    1.39
  -6   2  -3   14.66    1.57
   6  -2   3   10.25    1.37
   6  -2   3   17.65    1.79
   6  -2   3   13.71    1.39
  -7   2  -3    3.23    0.83
  -7   2  -3    3.63    0.95
   7  -2   3    3.38    0.94
   7  -2   3    3.03    0.93
  -8   2  -3    9.64    1.59
   8  -2   3    8.59    1.49
  -9   2  -3    1.47    0.97
   9  -2   3    1.28    0.83
 -10   2  -3    0.35    0.95
  10  -2   3   -1.19    0.69
 -11   2  -3    0.90    1.19
  11  -2   3    0.73    1.09
  11   1  -3    1.92    1.17
 -11  -1   3   -0.29    1.09
  10   1  -3   -0.05    0.81
 -10  -1   3    0.48    0.93
   9   1  -3    1.16    0.88
  -9  -1   3    1.97    0.97
   8   1  -3    0.50    0.67
  -8  -1   3    0.70    0.77
   7   1  -3   15.43    1.64
   7   1  -3   12.64    1.59
  -7  -1   3   13.39    1.63
   6   1  -3    3.61    0.89
   6   1  -3    4.50    0.92
   6   1  -3    4.26    0.80
  -6  -1   3    3.16    0.85
  -6  -1   3    5.62    0.93
   5   1  -3    4.84    0.75
   5   1  -3    4.69    0.86
   5   1  -3    3.24    0.88
   5   1  -3    2.99    0.78
  -5  -1   3    4.21    0.84
  -5  -1   3    4.13    0.73
  -5  -1   3    4.77    0.96
   4   1  -3    4.40    0.41
   4   1  -3    6.00    0.93
   4   1  -3    5.32    0.88
   4   1  -3    4.33    0.66
   4   1  -3    4.99    0.75
  -4  -1   3    4.17    0.67
  -4  -1   3    2.98    0.68
  -4  -1   3    3.73    0.80
   3   1  -3    0.52    0.44
   3   1  -3    0.02    0.29
   3   1  -3    0.95    0.41
   3   1  -3    0.40    0.39
   3   1  -3    0.07    0.38
  -3  -1   3    0.26    0.43
  -3  -1   3    0.09    0.32
  -3  -1   3    0.41    0.35
  -3  -1   3    0.02    0.36
   2   1  -3  163.69    3.66
   2   1  -3  152.99    3.33
   2   1  -3  153.28    3.25
   2   1  -3  152.45    3.60
  -2  -1   3  158.26    3.29
  -2  -1   3  161.33    3.65
  -2  -1   3  159.82    3.60
  -2  -1   3  161.08    3.40
   1   1  -3  165.95    3.52
   1   1  -3  154.73    3.30
   1   1  -3  168.44    3.23
   1   1  -3  163.01    3.53
  -1  -1   3  165.81    3.52
  -1  -1   3  167.44    3.56
  -1  -1   3  163.01    3.21
   0   1  -3   -0.04    0.27
   0   1  -3    0.22    0.30
   0   1  -3    0.18    0.32
   0  -1   3   -0.33    0.25
   0  -1   3    0.06    0.30
   0  -1   3   -0.27    0.27
  -1   1  -3   45.69    1.56
  -1   1  -3   46.75    1.44
  -1   1  -3   49.11    1.40
   1  -1   3   46.29    1.43
   1  -1   3   46.81    1.55
   1  -1   3   45.87    1.38
  -2   1  -3   42.84    1.61
  -2   1  -3   40.25    1.40
  -2   1  -3   42.61    1.62
   2  -1   3   40.64    1.43
   2  -1   3   43.73    1.64
   2  -1   3   43.44    1.37
  -3   1  -3    0.32    0.36
  -3   1  -3    0.03    0.46
  -3   1  -3    0.46    0.36
  -3   1  -3    0.29    0.43
   3  -1   3    0.72    0.41
   3  -1   3    1.25    0.48
   3  -1   3    0.70    0.46
   3  -1   3    1.07    0.51
  -4   1  -3   44.62    2.03
  -4   1  -3   44.66    1.78
  -4   1  -3   45.85    2.02
  -4   1  -3   47.41    1.73
   4  -1   3   42.70    1.75
   4  -1   3   43.25    1.71
   4  -1   3   47.00    2.06
   4  -1   3   46.64    2.03
  -5   1  -3  169.44    4.14
  -5   1  -3  171.54    4.70
  -5   1  -3  171.88    4.31
   5  -1   3  182.35    4.82
   5  -1   3  169.88    4.20
   5  -1   3  164.65    4.28
   5  -1   3  175.78    4.78
  -6   1  -3    7.75    1.22
  -6   1  -3    9.07    1.15
   6  -1   3   11.46    1.45
   6  -1   3    9.26    1.21
  -7   1  -3   34.68    2.28
   7  -1   3   28.43    2.06
   7  -1   3   34.90    2.08
  -8   1  -3    0.13    0.72
   8  -1   3    1.94    0.93
  -9   1  -3    3.96    1.31
   9  -1   3    4.08    1.24
 -10   1  -3    0.98    1.10
  10  -1   3    0.24    0.94
 -11   1  -3    0.67    1.27
  11  -1   3    0.82    1.27
  11   0  -3    0.27    1.04
 -11   0   3    0.73    1.06
  10   0  -3    2.63    1.19
 -10   0   3    3.89    1.30
   9   0  -3    1.13    0.85
  -9   0   3   -0.46    0.81
   8   0  -3    0.05    0.64
   7   0  -3    4.53    1.01
   7   0  -3    4.57    1.03
   7   0  -3    5.98    1.00
  -7   0   3    3.72    0.94
   6   0  -3    0.56    0.71
   6   0  -3    2.08    0.74
   6   0  -3    0.90    0.60
   6   0  -3    1.45    0.53
  -6   0   3    0.36    0.56
   5   0  -3   37.53    1.42
   5   0  -3   38.28    1.98
   5   0  -3   38.34    1.79
   5   0  -3   35.97    1.64
   5   0  -3   37.49    1.91
  -5   0   3   35.01    1.84
   4   0  -3   34.97    1.39
   4   0  -3   36.86    1.48
   4   0  -3   36.47    1.73
   4   0  -3   35.16    1.58
   4   0  -3   37.98    1.77
  -4   0   3   39.32    1.59
  -4   0   3   36.44    1.71
  -4   0   3   37.84    1.82
   3   0  -3    0.35    0.43
   3   0  -3    0.62    0.35
   3   0  -3    0.27    0.40
   3   0  -3    0.38    0.38
   3   0  -3    0.81    0.42
  -3   0   3    0.64    0.42
  -3   0   3    0.34    0.40
  -3   0   3    0.53    0.34
   2   0  -3  188.23    4.08
   2   0  -3  189.96    3.74
   2   0  -3  190.31    4.12
   2   0  -3  187.26    3.81
  -2   0   3  185.48    3.68
  -2   0   3  188.77    4.07
  -2   0   3  191.26    4.11
   1   0  -3  462.46    7.63
   1   0  -3  456.49    8.10
  -1   0   3  446.50    8.08
  -1   0   3  453.85    8.12
  -1   0   3  454.15    7.58
   0   0  -3    9.35    0.62
   0   0  -3    9.96    0.47
   0   0  -3   10.58    0.75
   0   0  -3    9.19    0.61
   0   0   3    8.52    0.59
   0   0   3    9.13    0.64
   0   0   3    8.74    0.77
  -1   0  -3  262.95    4.84
  -1   0  -3  264.81    5.22
  -1   0  -3  253.01    5.20
  -1   0  -3  266.23    4.76
   1   0   3  266.57    4.93
   1   0   3  264.87    4.82
   1   0   3  264.47    5.23
  -2   0  -3    3.51    0.65
  -2   0  -3    1.99    0.49
  -2   0  -3    3.29    0.66
  -2   0  -3    2.19    0.49
   2   0   3    3.48    0.56
   2   0   3    2.45    0.55
   2   0   3    4.09    0.67
  -3   0  -3   53.06    2.07
  -3   0  -3   51.18    1.83
  -3   0  -3   51.29    1.81
  -3   0  -3   49.51    2.01
   3   0   3   48.45    1.77
   3   0   3   50.46    2.00
   3   0   3   50.55    2.04
   3   0   3   54.34    1.86
  -4   0  -3    0.68    0.60
  -4   0  -3    1.28    0.47
  -4   0  -3    0.93    0.56
  -4   0  -3    1.17    0.47
   4   0   3    0.67    0.46
   4   0   3    1.01    0.62
   4   0   3    0.34    0.44
   4   0   3    1.36    0.57
  -5   0  -3    5.00    0.88
  -5   0  -3    4.85    0.82
  -5   0  -3    5.58    1.01
  -5   0  -3    6.67    1.20
   5   0   3    5.28    1.01
   5   0   3    4.62    0.87
   5   0   3    5.56    0.91
  -6   0  -3   72.41    2.75
  -6   0  -3   76.68    2.90
  -6   0  -3   68.73    3.05
   6   0   3   69.17    2.74
   6   0   3   69.20    3.07
   6   0   3   70.10    2.80
  -7   0  -3   -0.10    0.72
   7   0   3   -0.18    0.61
  -8   0  -3    5.02    1.31
   8   0   3    4.09    1.19
  -9   0  -3    0.03    0.90
   9   0   3    0.55    0.92
 -10   0  -3    1.29    1.18
  10   0   3    1.00    0.93
  11  -1  -3    0.09    0.98
 -11   1   3   -0.21    0.96
  10  -1  -3    2.35    1.05
 -10   1   3    1.89    1.05
   9  -1  -3    0.50    0.90
  -9   1   3    0.78    0.79
   8  -1  -3    2.37    0.90
   8  -1  -3    3.43    1.02
  -8   1   3    3.80    1.06
   7  -1  -3    2.58    1.03
   7  -1  -3    3.65    0.82
   7  -1  -3    3.46    0.94
   7  -1  -3    3.19    0.93
  -7   1   3    2.89    0.88
   6  -1  -3    6.46    1.14
   6  -1  -3    4.58    0.80
   6  -1  -3    4.98    0.95
   6  -1  -3    5.25    0.97
  -6   1   3    4.85    0.97
   5  -1  -3    0.38    0.49
   5  -1  -3   -0.05    0.43
   5  -1  -3    0.05    0.40
   5  -1  -3    0.28    0.34
   5  -1  -3    0.82    0.58
  -5   1   3    1.37    0.58
   4  -1  -3   12.99    1.20
   4  -1  -3   10.63    1.02
   4  -1  -3   12.04    1.16
   4  -1  -3   12.21    1.00
   4  -1  -3   10.42    0.92
  -4   1   3   11.75    1.18
  -4   1   3   10.92    1.09
   3  -1  -3   22.98    1.27
   3  -1  -3   24.83    1.34
   3  -1  -3   23.52    1.14
   3  -1  -3   22.77    1.25
   3  -1  -3   24.70    1.10
  -3   1   3   22.26    1.28
  -3   1   3   23.66    1.25
   2  -1  -3  151.45    3.17
   2  -1  -3  148.03    3.46
   2  -1  -3  152.97    4.00
   2  -1  -3  155.05    3.49
  -2   1   3  155.83    3.09
  -2   1   3  155.75    3.54
  -2   1   3  154.69    3.49
   1  -1  -3   81.46    2.14
   1  -1  -3   79.84    1.96
  -1   1   3   81.34    2.18
  -1   1   3   83.12    1.89
  -1   1   3   82.26    2.18
   0  -1  -3   33.11    1.15
   0  -1  -3   32.33    1.25
   0  -1  -3   34.62    1.12
   0   1   3   34.10    1.02
   0   1   3   33.72    1.08
   0   1   3   33.74    1.22
   0   1   3   32.49    1.28
  -1  -1  -3    2.33    0.41
  -1  -1  -3    2.12    0.53
  -1  -1  -3    2.52    0.47
  -1  -1  -3    2.47    0.56
   1   1   3    1.97    0.88
   1   1   3    3.71    0.51
   1   1   3    3.11    0.59
   1   1   3    2.71    0.56
  -2  -1  -3   27.84    1.24
  -2  -1  -3   26.90    4.35
  -2  -1  -3   24.77    1.35
  -2  -1  -3   26.64    1.35
   2   1   3   22.85    1.21
   2   1   3   27.61    1.39
   2   1   3   26.23    1.19
   2   1   3   25.80    1.34
  -3  -1  -3    3.85    0.77
  -3  -1  -3    4.51    0.72
  -3  -1  -3    2.77    0.74
  -3  -1  -3    3.87    0.67
  -3  -1  -3    3.60    1.83
   3   1   3    2.44    0.65
   3   1   3    3.13    0.75
   3   1   3    3.56    0.67
   3   1   3    3.26    0.70
  -4  -1  -3   12.79    3.50
  -4  -1  -3   15.08    1.31
  -4  -1  -3   17.94    1.61
  -4  -1  -3   16.11    1.50
  -4  -1  -3   16.83    1.38
   4   1   3   17.30    1.35
   4   1   3   14.67    1.45
   4   1   3   14.86    1.30
  -5  -1  -3   12.73    1.50
  -5  -1  -3   12.05    1.29
  -5  -1  -3   10.78    1.39
  -5  -1  -3   11.06    1.28
   5   1   3   12.68    1.33
   5   1   3   10.90    1.40
   5   1   3   14.25    1.44
  -6  -1  -3    2.96    0.94
  -6  -1  -3    3.84    0.91
   6   1   3    3.12    0.92
   6   1   3    3.40    0.94
  -7  -1  -3    0.14    0.69
   7   1   3    0.04    0.66
  -8  -1  -3    2.47    1.11
   8   1   3    2.06    1.07
  -9  -1  -3    4.78    1.46
   9   1   3    6.40    1.56
 -10  -1  -3    1.88    1.28
  10   1   3    1.56    1.24
  11  -2  -3    3.37    1.34
  10  -2  -3    3.80    1.19
 -10   2   3    4.53    1.30
   9  -2  -3    3.85    1.14
  -9   2   3    6.51    1.38
   8  -2  -3    7.50    1.30
   8  -2  -3    7.52    1.31
  -8   2   3    5.67    1.21
   7  -2  -3    7.49    1.17
   7  -2  -3    5.51    1.21
   7  -2  -3    4.06    0.97
   7  -2  -3    6.86    1.06
  -7   2   3    5.63    1.09
  -7   2   3    3.73    1.16
   6  -2  -3    2.07    0.71
   6  -2  -3    3.06    0.65
   6  -2  -3    1.36    0.80
   6  -2  -3    3.19    0.78
   6  -2  -3    2.17    0.68
  -6   2   3    2.29    0.95
  -6   2   3    2.13    0.73
   5  -2  -3   10.66    1.11
   5  -2  -3   10.47    1.02
   5  -2  -3   12.42    1.29
   5  -2  -3   10.54    1.12
   5  -2  -3   14.23    1.38
  -5   2   3   12.00    1.25
  -5   2   3   10.75    1.31
   4  -2  -3    0.06    0.30
   4  -2  -3    0.02    0.37
   4  -2  -3    0.03    0.47
   4  -2  -3    0.00    0.41
   4  -2  -3   -0.26    0.36
  -4   2   3   -0.08    0.36
   3  -2  -3    3.54    0.74
   3  -2  -3    4.82    0.65
   3  -2  -3    4.83    0.70
   3  -2  -3    5.84    0.63
   3  -2  -3    5.30    0.73
  -3   2   3    4.42    0.68
  -3   2   3    5.10    0.70
   2  -2  -3   10.37    0.88
   2  -2  -3    8.74    1.01
   2  -2  -3    9.44    0.67
  -2   2   3    9.57    0.84
  -2   2   3   10.62    0.91
   1  -2  -3    3.44    0.56
   1  -2  -3    2.97    0.59
   1  -2  -3    2.56    0.43
   1  -2  -3    4.13    0.89
  -1   2   3    3.24    0.52
   0  -2  -3  147.26    3.28
   0  -2  -3  139.79    3.32
   0  -2  -3  151.04    3.27
   0  -2  -3  148.19    3.06
   0   2   3  144.42    2.65
   0   2   3  150.31    3.37
  -1  -2  -3   13.44    0.93
  -1  -2  -3   10.50    0.98
  -1  -2  -3   12.55    0.58
  -1  -2  -3   10.65    0.77
   1   2   3   10.42    0.96
   1   2   3   11.30    1.00
  -2  -2  -3    4.85    0.56
  -2  -2  -3    4.63    0.68
  -2  -2  -3    2.83    1.53
  -2  -2  -3    6.12    0.86
  -2  -2  -3    4.69    0.79
   2   2   3    3.98    0.70
   2   2   3    5.45    0.81
  -3  -2  -3    0.94    0.55
  -3  -2  -3    0.18    0.44
  -3  -2  -3   -0.29    1.81
  -3  -2  -3   -0.35    0.38
  -3  -2  -3    0.10    0.51
   3   2   3   -0.27    0.39
   3   2   3    0.24    0.48
  -4  -2  -3   10.05    1.25
  -4  -2  -3   13.57    1.32
  -4  -2  -3   11.13    1.26
  -4  -2  -3    9.44    3.28
  -4  -2  -3   13.20    1.42
   4   2   3   11.58    1.35
   4   2   3   11.46    1.28
  -5  -2  -3   20.50    5.00
  -5  -2  -3   17.59    1.77
  -5  -2  -3   24.23    2.10
  -5  -2  -3   20.32    1.73
   5   2   3   16.43    1.61
   5   2   3   17.18    1.76
  -6  -2  -3    5.80    5.20
  -6  -2  -3    9.54    1.46
   6   2   3   10.75    1.60
   6   2   3   11.54    1.48
  -7  -2  -3    1.35    0.89
  -7  -2  -3   -3.44    5.34
   7   2   3    0.84    0.93
   7   2   3    1.89    0.95
  -8  -2  -3   -2.44    3.99
  -8  -2  -3    3.22    1.23
   8   2   3    6.69    1.50
  -9  -2  -3   -0.17    0.85
   9   2   3   -0.15    0.95
  11  -3  -3    0.55    0.96
  10  -3  -3    5.98    1.43
   9  -3  -3    1.47    0.85
   9  -3  -3    2.81    1.05
  -9   3   3    1.10    0.86
   8  -3  -3   -0.15    0.71
   8  -3  -3    0.76    0.68
  -8   3   3   -0.19    0.60
   7  -3  -3    1.49    0.87
   7  -3  -3    1.28    0.59
   7  -3  -3    0.84    0.69
   7  -3  -3    0.97    0.68
  -7   3   3    0.38    0.61
   6  -3  -3    0.01    0.42
   6  -3  -3   -0.39    0.44
   6  -3  -3   -0.52    0.51
   6  -3  -3    0.26    0.57
   6  -3  -3    0.47    0.56
  -6   3   3    0.19    0.50
   5  -3  -3    1.06    0.53
   5  -3  -3    1.89    0.62
   5  -3  -3    1.94    0.51
   5  -3  -3    1.03    0.60
   5  -3  -3    1.58    0.68
  -5   3   3    2.48    0.64
   4  -3  -3   14.12    1.05
   4  -3  -3   10.83    0.98
   4  -3  -3   13.27    0.92
   4  -3  -3   12.84    1.13
   4  -3  -3   12.98    1.35
  -4   3   3   12.51    1.49
  -4   3   3   13.44    1.02
   3  -3  -3    8.48    0.75
   3  -3  -3    8.37    1.11
  -3   3   3    7.72    0.84
   2  -3  -3   21.51    1.06
   2  -3  -3   21.97    1.38
   2  -3  -3   21.73    1.58
   2  -3  -3   20.09    0.93
  -2   3   3   20.75    1.06
  -2   3   3   22.39    1.13
   1  -3  -3    1.28    0.71
   1  -3  -3    1.77    0.39
   1  -3  -3    0.98    0.40
   1  -3  -3    0.90    0.46
  -1   3   3    0.76    0.38
   0  -3  -3   20.73    1.19
   0  -3  -3   22.67    1.14
   0  -3  -3   21.02    1.64
   0  -3  -3   23.87    1.03
   0   3   3   28.50    4.16
   0   3   3   20.18    1.19
   0   3   3   21.21    1.10
  -1  -3  -3   -0.06    0.34
  -1  -3  -3    0.15    0.78
  -1  -3  -3    0.55    0.47
  -1  -3  -3    0.27    0.46
   1   3   3    0.95    0.43
   1   3   3   -0.04    0.42
   1   3   3   -0.72    1.02
  -2  -3  -3   72.91    2.51
  -2  -3  -3   74.88    2.50
  -2  -3  -3   77.10    2.36
  -2  -3  -3   77.57    1.76
   2   3   3   72.03    9.17
   2   3   3   78.34    2.63
   2   3   3   75.43    2.60
  -3  -3  -3    2.49    0.74
  -3  -3  -3    3.65    0.88
  -3  -3  -3    3.25    0.70
  -3  -3  -3    0.50    2.17
  -3  -3  -3    3.09    0.80
   3   3   3    3.11    0.77
   3   3   3    3.40    0.77
  -4  -3  -3   -0.21    2.90
  -4  -3  -3    0.93    0.73
  -4  -3  -3    0.44    0.54
  -4  -3  -3    0.76    0.61
   4   3   3    0.72    0.58
   4   3   3    0.73    0.59
  -5  -3  -3    2.56    0.83
  -5  -3  -3    2.18    0.84
  -5  -3  -3    3.35    3.74
  -5  -3  -3    1.99    1.05
   5   3   3    3.02    0.92
   5   3   3    2.59    0.95
  -6  -3  -3    3.30    1.00
  -6  -3  -3   -1.05    4.04
   6   3   3    1.52    0.96
   6   3   3    4.58    1.15
  -7  -3  -3   -0.24    0.72
  -7  -3  -3   -1.55    2.97
  -7  -3  -3   -1.52    1.16
   7   3   3    0.75    0.84
   7   3   3    0.90    0.88
  -8  -3  -3   -0.65    3.45
  -8  -3  -3    3.91    1.24
   8   3   3    2.57    1.22
  -9  -3  -3    3.73    1.39
  -9  -3  -3   -0.31    4.00
  11  -4  -3    2.51    1.15
  10  -4  -3    4.37    1.23
   9  -4  -3    1.05    0.86
   9  -4  -3   -0.80    0.59
   8  -4  -3   10.36    1.44
   8  -4  -3   11.84    1.55
   8  -4  -3   13.39    1.50
  -8   4   3   10.13    1.49
   7  -4  -3    1.36    0.68
   7  -4  -3    0.89    0.62
   7  -4  -3    0.25    0.55
  -7   4   3    0.70    0.66
   6  -4  -3   14.88    1.63
   6  -4  -3   18.03    1.45
   6  -4  -3   19.64    1.68
   6  -4  -3   17.06    1.54
   6  -4  -3   18.49    1.55
  -6   4   3   14.63    1.46
   5  -4  -3    0.99    0.50
   5  -4  -3    1.14    0.53
   5  -4  -3    1.34    0.57
   5  -4  -3    1.29    0.68
   5  -4  -3    1.37    0.48
  -5   4   3    1.12    0.56
   4  -4  -3   11.45    1.37
   4  -4  -3   11.46    1.00
   4  -4  -3   11.70    0.95
   4  -4  -3   12.29    1.07
  -4   4   3   12.30    1.11
   3  -4  -3    8.39    0.82
   3  -4  -3    6.60    1.14
   3  -4  -3    7.88    0.73
   3  -4  -3    7.79    1.17
  -3   4   3    7.35    0.81
   2  -4  -3    1.15    0.36
   2  -4  -3    1.36    0.59
   2  -4  -3    1.39    0.42
   2  -4  -3    2.00    0.73
  -2   4   3    0.82    0.39
   1  -4  -3   23.36    1.04
   1  -4  -3   24.08    1.45
   1  -4  -3   22.97    1.06
   1  -4  -3   23.98    1.03
   1  -4  -3   24.95    1.78
  -1   4   3   24.06    1.14
   0  -4  -3   20.40    1.12
   0  -4  -3   20.11    1.08
   0  -4  -3   20.84    1.81
   0  -4  -3   18.59    0.98
   0   4   3   18.57    1.27
   0   4   3   19.70    1.15
   0   4   3   25.98    4.91
  -1  -4  -3    9.38    0.96
  -1  -4  -3    6.78    0.82
  -1  -4  -3   10.16    1.42
   1   4   3   12.44    1.14
   1   4   3   11.80    1.21
   1   4   3    5.51    2.01
  -2  -4  -3    0.49    0.51
  -2  -4  -3   -0.45    0.79
  -2  -4  -3    0.18    0.54
  -2  -4  -3    0.41    0.46
   2   4   3   -1.25    1.99
   2   4   3    0.18    0.48
   2   4   3    0.31    0.51
  -3  -4  -3    2.41    0.73
  -3  -4  -3    1.33    0.59
  -3  -4  -3    1.12    0.94
  -3  -4  -3    1.42    0.69
   3   4   3    2.17    0.73
   3   4   3    1.20    0.65
  -4  -4  -3   10.86    1.60
  -4  -4  -3   12.54    1.47
  -4  -4  -3   11.27    3.91
  -4  -4  -3   14.61    1.51
  -4  -4  -3   13.79    1.58
   4   4   3   13.07    1.51
   4   4   3   12.84    1.56
  -5  -4  -3    7.82    1.33
  -5  -4  -3    9.27    1.56
  -5  -4  -3   10.64    4.26
  -5  -4  -3   11.47    1.50
   5   4   3   10.03    1.46
   5   4   3   14.29    1.81
  -6  -4  -3    0.94    0.83
  -6  -4  -3    0.09    1.06
  -6  -4  -3    3.23    2.80
   6   4   3    0.67    0.82
   6   4   3    1.99    0.98
  -7  -4  -3   14.04    4.53
  -8  -4  -3   -0.08    0.85
  10  -5  -3    2.03    0.99
   9  -5  -3    1.94    0.92
   9  -5  -3    1.64    0.88
   8  -5  -3    6.03    1.12
   8  -5  -3    8.86    1.30
   8  -5  -3    7.02    1.23
   7  -5  -3    2.51    0.76
   7  -5  -3    3.71    0.84
   7  -5  -3    3.47    1.04
   7  -5  -3    2.95    0.85
   6  -5  -3    3.58    0.85
   6  -5  -3    2.85    0.96
   6  -5  -3    3.21    0.74
   6  -5  -3    4.19    0.86
   6  -5  -3    1.73    0.66
  -6   5   3    2.93    0.78
   5  -5  -3   11.64    1.53
   5  -5  -3   13.17    1.12
   5  -5  -3   11.20    1.13
  -5   5   3   12.50    1.24
   4  -5  -3   12.91    0.93
   4  -5  -3   12.12    1.51
   4  -5  -3   13.53    1.70
   4  -5  -3   14.82    0.97
  -4   5   3   10.98    1.05
   3  -5  -3    0.19    0.33
   3  -5  -3    0.30    0.54
   3  -5  -3    1.12    0.73
   3  -5  -3    1.23    0.39
  -3   5   3    1.18    0.45
   2  -5  -3   -0.07    0.62
   2  -5  -3    0.62    0.32
   2  -5  -3    0.11    0.52
   2  -5  -3    0.07    0.33
   2  -5  -3    0.35    0.32
  -2   5   3    0.53    0.37
   1  -5  -3    5.04    0.58
   1  -5  -3    4.31    1.12
   1  -5  -3    4.86    0.94
   1  -5  -3    6.05    0.61
   1  -5  -3    5.42    0.62
  -1   5   3    4.86    0.68
  -1   5   3    5.12    0.84
   0  -5  -3   12.84    0.86
   0  -5  -3   10.85    0.80
   0  -5  -3   12.60    1.61
   0  -5  -3   11.69    0.93
   0   5   3   11.37    1.20
   0   5   3   11.45    1.07
   0   5   3    6.76    2.29
  -1  -5  -3    5.68    0.80
  -1  -5  -3    5.34    0.77
  -1  -5  -3    5.33    1.24
  -1  -5  -3    5.50    0.77
   1   5   3    3.31    2.16
   1   5   3    4.43    0.88
   1   5   3    5.08    0.83
  -2  -5  -3   31.36    1.64
  -2  -5  -3   31.95    1.63
  -2  -5  -3   28.42    1.57
  -2  -5  -3   26.48    2.29
   2   5   3   29.47    1.75
   2   5   3   28.36    1.81
  -3  -5  -3    0.13    0.60
  -3  -5  -3    0.67    0.94
  -3  -5  -3    1.07    0.75
  -3  -5  -3    0.15    0.59
   3   5   3    1.43    0.68
   3   5   3   -0.25    0.62
  -4  -5  -3   13.47    1.54
  -4  -5  -3   10.25    1.39
  -4  -5  -3   11.27    1.66
   4   5   3   13.47    1.66
   4   5   3   11.88    1.57
  10  -6  -3   -0.68    0.84
  10  -6  -3    0.10    0.77
   9  -6  -3    0.36    0.83
   9  -6  -3   -0.06    0.63
   8  -6  -3    0.21    0.61
   8  -6  -3    1.28    0.82
   8  -6  -3    1.06    0.65
   7  -6  -3    6.39    1.09
   7  -6  -3    5.39    1.30
   7  -6  -3    6.21    1.05
   7  -6  -3    5.91    0.95
   6  -6  -3    0.67    0.79
   6  -6  -3    1.02    0.60
   6  -6  -3   -0.80    0.62
   6  -6  -3    1.19    0.58
   5  -6  -3    7.15    0.89
   5  -6  -3    8.02    1.50
   5  -6  -3    7.65    1.37
   5  -6  -3    8.35    0.84
   5  -6  -3    7.73    0.94
   4  -6  -3   13.21    0.92
   4  -6  -3   10.57    1.57
   4  -6  -3   12.19    1.71
  -4   6   3   14.58    1.07
   3  -6  -3    0.12    0.74
   3  -6  -3    0.51    0.70
   3  -6  -3    0.83    0.42
  -3   6   3    0.64    0.41
   2  -6  -3    7.35    1.40
   2  -6  -3    7.57    1.25
   2  -6  -3    6.00    0.66
  -2   6   3    6.85    0.80
   1  -6  -3    5.86    0.70
   1  -6  -3    4.96    1.05
   1  -6  -3    6.13    1.34
  -1   6   3    6.07    0.99
  -1   6   3    6.89    0.84
   0  -6  -3   12.01    0.79
   0  -6  -3   10.97    0.99
   0  -6  -3   11.45    1.68
   0  -6  -3   10.50    0.75
   0   6   3    9.91    1.06
   0   6   3   11.73    1.33
  -1  -6  -3    1.37    0.54
  -1  -6  -3    1.30    0.99
  -1  -6  -3    1.23    0.53
  -1  -6  -3    1.32    0.58
   1   6   3    0.37    0.54
   1   6   3    2.23    0.80
  -2  -6  -3   12.05    1.29
  -2  -6  -3   14.27    1.87
  -2  -6  -3   14.46    1.30
   2   6   3   13.29    1.57
  -3  -6  -3    2.82    0.81
  -3  -6  -3    3.98    0.98
  -3  -6  -3    2.57    1.18
   3   6   3    2.66    0.96
  -4  -6  -3    2.39    0.89
  -4  -6  -3    1.87    1.14
  -4  -6  -3    2.24    0.87
   4   6   3    3.76    1.11
  -5  -6  -3    5.73    1.20
  -5  -6  -3    3.07    1.39
  -6  -6  -3   -0.25    0.88
   9  -7  -3   -0.86    0.59
   9  -7  -3    1.12    0.92
   8  -7  -3    1.56    0.77
   8  -7  -3    0.01    0.68
   7  -7  -3    7.11    1.66
   7  -7  -3    9.82    1.26
   7  -7  -3    9.24    1.25
   7  -7  -3   10.04    1.70
   6  -7  -3    0.74    0.54
   6  -7  -3   -0.16    0.72
   6  -7  -3   -0.40    0.51
   6  -7  -3    0.29    0.78
   5  -7  -3    1.88    1.01
   5  -7  -3    1.98    0.60
   5  -7  -3    1.21    0.57
   5  -7  -3    1.25    0.91
   4  -7  -3   -0.55    0.61
   4  -7  -3    0.95    0.82
   4  -7  -3    0.63    0.45
   3  -7  -3   -0.41    0.74
   3  -7  -3    0.93    0.79
   3  -7  -3    0.32    0.39
   2  -7  -3    5.29    0.70
   2  -7  -3    5.72    1.41
   2  -7  -3    5.55    1.21
  -2   7   3    4.41    0.95
   1  -7  -3   14.56    2.00
   1  -7  -3    9.90    0.93
  -1   7   3   12.71    1.42
   0  -7  -3    8.48    0.95
   0  -7  -3    7.24    1.54
   0   7   3    6.39    1.15
  -1  -7  -3   -0.70    0.86
  -1  -7  -3    0.37    0.42
  -1  -7  -3   -0.15    0.40
  -1  -7  -3   -0.75    0.51
   1   7   3   -0.22    0.67
  -2  -7  -3   -0.19    0.48
  -2  -7  -3    0.83    0.73
  -2  -7  -3   -1.35    0.85
   2   7   3    0.29    0.75
  -3  -7  -3    1.07    1.10
  -3  -7  -3    0.46    0.74
  -3  -7  -3   -0.30    0.62
   3   7   3    1.34    0.90
  -4  -7  -3    0.94    0.79
  -4  -7  -3    1.67    1.26
  -5  -7  -3    6.08    1.28
   9  -8  -3   -0.22    1.00
   9  -8  -3   -1.06    0.70
   8  -8  -3    0.99    0.86
   8  -8  -3    0.08    1.01
   8  -8  -3    2.13    0.88
   7  -8  -3   -0.57    0.86
   7  -8  -3   -0.05    0.57
   7  -8  -3   -0.29    0.60
   6  -8  -3    1.68    0.65
   6  -8  -3    0.64    0.93
   6  -8  -3    1.62    1.09
   6  -8  -3    1.95    0.72
   5  -8  -3    2.15    1.05
   5  -8  -3    1.55    0.63
   5  -8  -3    2.97    0.69
   5  -8  -3    1.97    1.10
   4  -8  -3    0.39    0.78
   4  -8  -3    0.61    0.86
   4  -8  -3   -0.42    0.43
   3  -8  -3    0.26    0.82
   3  -8  -3    0.84    0.95
   3  -8  -3    0.63    0.45
  -3   8   3    0.30    0.62
   2  -8  -3    0.04    0.77
   2  -8  -3    0.45    0.48
   2  -8  -3    1.84    1.09
  -2   8   3   -0.26    0.66
   1  -8  -3    0.66    1.00
   1  -8  -3    1.32    0.57
  -1   8   3    0.59    0.72
   0  -8  -3    0.67    1.07
   0  -8  -3    0.82    0.60
   0   8   3    1.82    0.85
  -1  -8  -3    5.61    1.53
  -1  -8  -3    3.58    0.89
   1   8   3    3.58    1.09
  -2  -8  -3    0.60    1.18
  -2  -8  -3    1.75    0.85
   2   8   3    1.60    1.04
  -3  -8  -3    1.83    0.75
  -3  -8  -3    1.46    1.37
  -3  -8  -3    0.20    0.81
  -4  -8  -3    0.66    0.76
  -4  -8  -3   -0.16    1.24
   7  -9  -3    0.64    0.76
   7  -9  -3    0.92    1.15
   7  -9  -3    1.83    0.73
   6  -9  -3    0.09    0.61
   6  -9  -3    0.52    0.60
   6  -9  -3    0.97    1.01
   6  -9  -3    1.71    1.18
   5  -9  -3   -0.78    0.41
   5  -9  -3   -1.06    0.72
   5  -9  -3   -0.24    0.50
   5  -9  -3    0.64    0.93
   4  -9  -3    1.47    1.04
   4  -9  -3    0.59    0.50
   4  -9  -3   -0.12    0.91
  -4   9   3    0.37    0.73
   3  -9  -3    1.46    0.56
   3  -9  -3    0.04    0.92
   3  -9  -3    0.67    0.96
  -3   9   3    1.22    0.80
   2  -9  -3   -0.66    0.95
   2  -9  -3    0.73    0.53
  -2   9   3   -0.59    0.69
   1  -9  -3    2.22    1.35
   1  -9  -3    2.30    0.71
  -1   9   3    1.42    0.86
   0  -9  -3    9.82    2.02
   0  -9  -3   11.46    1.28
   0   9   3    9.19    1.51
  -1  -9  -3    0.85    0.79
  -1  -9  -3    0.73    1.32
  -2  -9  -3   -0.88    0.75
  -2  -9  -3   -0.77    1.26
   5 -10  -3    0.32    0.55
   5 -10  -3   -0.72    0.89
   5 -10  -3    1.38    0.65
   4 -10  -3    3.87    1.46
   4 -10  -3    0.78    0.57
   4 -10  -3    0.06    1.02
   3 -10  -3   -0.46    0.89
   3 -10  -3    0.68    0.52
   3 -10  -3    0.29    1.26
   2 -10  -3    0.04    0.58
   2 -10  -3   -0.38    1.29
   1 -10  -3    1.17    1.45
   1 -10  -3    2.76    0.79
   0 -10  -3    1.15    0.83
   0 -10  -3    2.16    1.59
  -1 -12   4    1.14    0.64
   0 -12   4    2.62    0.66
   0 -12   4    2.17    0.66
   1 -12   4    0.96    0.51
   1 -12   4    1.69    0.57
   4 -12   4    7.14    0.84
   4 -12   4    9.38    1.86
   5 -12   4    0.44    1.13
   5 -12   4   -0.91    0.48
   6 -12   4    0.58    0.65
   6 -12   4    1.21    1.26
  -3 -11   4   -0.12    0.65
  -2 -11   4    2.52    0.74
  -1 -11   4   -0.24    0.44
  -1 -11   4    0.71    0.59
   0 -11   4    1.49    0.56
   0 -11   4    1.36    0.54
   1 -11   4    5.10    0.66
   1 -11   4    3.53    0.60
   2 -11   4   -0.14    0.35
   3 -11   4   -1.25    0.79
   3 -11   4   -0.67    0.38
   4 -11   4   17.31    2.30
   4 -11   4   12.30    1.01
   5 -11   4    0.30    1.01
   5 -11   4    0.86    0.58
   6 -11   4    0.17    0.99
   6 -11   4   -0.32    0.58
   7 -11   4   -0.35    0.98
   7 -11   4    1.50    0.78
   8 -11   4    0.07    0.76
   8 -11   4    0.40    1.19
  -5 -10   4   10.11    1.47
  -4 -10   4    0.12    0.71
  -3 -10   4    3.72    0.74
  -3 -10   4    1.98    0.76
  -2 -10   4   -0.14    0.56
  -2 -10   4    0.98    0.63
  -2 -10   4    0.14    0.48
  -1 -10   4    0.16    0.44
  -1 -10   4    1.00    0.55
  -1 -10   4    0.17    0.64
   0 -10   4    0.19    0.40
   0 -10   4    0.78    0.47
   1 -10   4    2.42    0.54
   1 -10   4    3.21    0.57
   2 -10   4    0.13    0.39
   3 -10   4    0.21    0.81
   3 -10   4   -0.05    0.40
   4 -10   4    1.29    1.00
   4 -10   4    1.16    0.50
   5 -10   4    2.47    0.65
   5 -10   4    1.68    1.06
   6 -10   4    0.29    0.58
   6 -10   4    1.38    1.12
   7 -10   4    1.58    0.74
   7 -10   4    1.77    1.18
   8 -10   4    6.50    1.18
   8 -10   4    8.87    1.86
   9 -10   4   -0.52    0.76
   9 -10   4    1.90    1.30
   9 -10   4    0.45    0.61
  -6  -9   4    1.13    0.96
  -3  -9   4    6.63    0.97
  -3  -9   4    4.11    0.88
  -3  -9   4    6.07    1.13
  -2  -9   4    1.90    0.67
  -2  -9   4    2.07    0.77
  -2  -9   4    2.58    0.89
  -2  -9   4    3.11    0.61
  -1  -9   4    0.10    0.62
  -1  -9   4    0.31    0.46
  -1  -9   4    0.11    0.39
  -1  -9   4    0.15    0.58
   0  -9   4    1.30    0.70
   0  -9   4    1.16    0.45
   0  -9   4    1.70    0.50
   1  -9   4    0.92    0.41
   1  -9   4    0.85    0.40
   2  -9   4    4.89    1.15
   2  -9   4    3.42    0.54
   3  -9   4    0.26    0.41
   3  -9   4    0.33    0.85
   4  -9   4   13.74    1.00
   4  -9   4   21.97    2.33
   5  -9   4    3.68    1.21
   5  -9   4    2.78    0.68
   6  -9   4    0.39    0.58
   6  -9   4    0.81    0.96
   7  -9   4    5.04    0.77
   7  -9   4    4.32    0.95
   7  -9   4    3.85    1.33
   8  -9   4    5.36    0.95
   8  -9   4    5.48    1.54
   8  -9   4    4.27    1.05
   9  -9   4    0.55    1.11
   9  -9   4   -0.24    0.71
   9  -9   4   -0.60    0.70
  -7  -8   4    0.15    0.89
  -6  -8   4   24.77    5.99
  -5  -8   4    4.62    1.14
  -5  -8   4    5.61    1.17
  -4  -8   4    3.57    2.62
  -4  -8   4    0.70    0.57
  -4  -8   4    0.17    0.72
  -4  -8   4   -0.14    0.61
  -3  -8   4    2.30    0.71
  -3  -8   4    2.49    0.86
  -3  -8   4    1.61    0.69
  -3  -8   4    3.06    0.79
  -3  -8   4    3.12    0.97
  -3  -8   4   12.24    4.28
   2   8  -4   25.34    1.53
  -2  -8   4   27.15    1.40
  -2  -8   4   28.04    1.72
  -2  -8   4   27.24    1.49
  -2  -8   4   27.35    1.50
  -2  -8   4   27.37    1.69
  -2  -8   4   30.55    1.45
   1   8  -4    5.92    0.86
  -1  -8   4    6.27    0.78
  -1  -8   4    6.80    0.92
  -1  -8   4    5.96    1.00
  -1  -8   4    6.96    0.69
  -1  -8   4    5.32    0.74
  -1  -8   4    6.80    0.69
   0   8  -4    7.04    0.80
   0  -8   4    8.11    0.85
   0  -8   4    6.84    0.71
   0  -8   4    6.00    0.70
   1  -8   4    6.45    0.66
   1  -8   4    5.92    0.63
   2  -8   4    7.41    0.68
   2  -8   4    6.81    1.22
  -3   8  -4    0.75    0.37
   3  -8   4    0.78    0.75
   3  -8   4    0.05    0.38
  -4   8  -4    3.36    0.63
   4  -8   4    2.99    1.01
   4  -8   4    2.45    0.58
   5  -8   4    0.97    0.44
   5  -8   4    0.50    0.53
   5  -8   4    0.65    0.81
   6  -8   4   -0.23    0.73
   6  -8   4    0.05    0.55
   6  -8   4    0.18    0.49
   7  -8   4    4.85    0.98
   7  -8   4    3.79    0.87
   7  -8   4    5.88    1.43
   8  -8   4    1.10    0.76
   8  -8   4    1.68    0.84
   9  -8   4   -0.69    0.69
   9  -8   4   -0.04    0.74
  10  -8   4    1.00    1.03
  10  -8   4    0.01    0.85
  -8  -7   4    1.58    1.11
  -7  -7   4    0.17    0.77
  -7  -7   4   -0.19    3.60
  -6  -7   4    0.92    0.77
  -6  -7   4    0.24    3.43
  -5  -7   4    8.62    1.23
  -5  -7   4    7.99    5.93
  -5  -7   4   10.53    1.42
   4   7  -4   18.62    1.82
  -4  -7   4   16.08    6.19
  -4  -7   4   18.96    1.64
  -4  -7   4   18.61    1.78
  -4  -7   4   16.80    1.59
   3   7  -4   20.68    1.59
   3   7  -4   22.48    1.55
  -3  -7   4   24.08    1.47
  -3  -7   4   20.38    5.92
  -3  -7   4   23.03    1.61
  -3  -7   4   21.69    1.45
  -3  -7   4   21.69    1.43
  -3  -7   4   22.33    1.61
   2   7  -4    4.07    0.86
   2   7  -4    5.79    0.88
  -2  -7   4    5.85    1.00
  -2  -7   4    6.25    0.87
  -2  -7   4    3.58    0.69
  -2  -7   4    4.01    0.68
  -2  -7   4    5.23    0.87
  -2  -7   4    2.74    3.47
  -2  -7   4    4.55    0.75
   1   7  -4    8.37    0.92
  -1  -7   4    5.75    0.72
  -1  -7   4    6.81    1.04
  -1  -7   4    6.34    0.74
  -1  -7   4    6.05    0.72
  -1  -7   4    7.47    0.78
  -1  -7   4    8.04    0.89
   0   7  -4    2.35    0.49
   0  -7   4    2.74    0.45
   0  -7   4    3.08    0.52
   0  -7   4    2.62    0.55
   0  -7   4    2.06    0.43
   0  -7   4    2.06    0.66
   0  -7   4    1.66    0.42
   1  -7   4    2.54    0.73
   1  -7   4    3.56    0.51
   1  -7   4    3.08    0.47
   2  -7   4   28.42    1.76
   2  -7   4   30.86    1.16
  -3   7  -4    4.25    0.65
   3  -7   4    4.21    0.51
   3  -7   4    4.12    0.52
   3  -7   4    4.70    1.02
   3  -7   4    4.02    0.59
  -4   7  -4   13.96    1.05
   4  -7   4   14.34    1.03
   4  -7   4   15.95    1.78
   4  -7   4   14.91    0.93
  -5   7  -4    0.76    0.52
   5  -7   4    1.64    0.57
   5  -7   4    1.13    0.84
   5  -7   4    0.47    0.48
  -6   7  -4    0.02    0.28
  -6   7  -4   -0.02    0.50
   6  -7   4   -0.04    0.69
   6  -7   4   -0.02    0.52
   6  -7   4    0.98    0.54
   7  -7   4    3.36    0.86
   7  -7   4    3.88    0.91
   8  -7   4    6.66    1.20
   8  -7   4    6.08    1.21
   9  -7   4   -0.63    0.69
   9  -7   4   -0.20    0.74
  10  -7   4    1.54    1.01
  -9  -6   4    1.06    0.99
  -8  -6   4    6.25    1.36
  -7  -6   4   -2.63    3.69
  -7  -6   4   -0.40    0.70
   6   6  -4    4.19    1.13
  -6  -6   4    4.86    1.12
  -6  -6   4    1.64    4.02
   5   6  -4    0.10    0.62
  -5  -6   4    0.83    0.69
  -5  -6   4    0.30    0.59
  -5  -6   4   -0.65    4.97
   4   6  -4   -0.59    0.59
   4   6  -4    0.65    0.54
  -4  -6   4    0.45    4.10
  -4  -6   4    0.87    0.82
  -4  -6   4    0.79    0.60
  -4  -6   4    0.68    0.56
  -4  -6   4    1.55    0.76
   3   6  -4   20.27    1.34
   3   6  -4   18.13    1.38
  -3  -6   4   19.71    1.29
  -3  -6   4   17.36    1.30
  -3  -6   4   20.47    1.47
  -3  -6   4   21.38    5.75
  -3  -6   4   20.15    1.46
  -3  -6   4   16.55    1.36
   2   6  -4   13.15    1.21
   2   6  -4   17.08    1.26
  -2  -6   4   12.10    1.06
  -2  -6   4   16.37    1.45
  -2  -6   4   14.37    1.01
  -2  -6   4   12.86    1.15
  -2  -6   4   11.43    3.91
  -2  -6   4   11.19    1.10
  -2  -6   4   12.93    1.16
   1   6  -4   -0.30    1.91
   1   6  -4   -0.29    0.40
   1   6  -4    0.28    0.33
  -1  -6   4   -0.23    0.28
  -1  -6   4   -0.03    0.37
  -1  -6   4    0.01    0.41
  -1  -6   4   -1.21    1.61
  -1  -6   4    0.13    0.40
  -1  -6   4   -0.04    0.35
  -1  -6   4    0.09    0.48
   0   6  -4    1.11    0.38
   0   6  -4    0.87    0.52
   0   6  -4   -0.38    1.50
   0  -6   4    1.73    0.42
   0  -6   4    0.45    0.50
   0  -6   4    1.19    0.38
   0  -6   4    0.85    0.40
   0  -6   4    1.24    0.42
   0  -6   4    1.28    0.39
   1  -6   4    8.96    0.49
   1  -6   4    9.49    0.70
   1  -6   4   11.77    1.17
   1  -6   4    8.51    0.74
   1  -6   4    9.96    1.10
   1  -6   4    9.59    0.69
   2  -6   4    8.17    0.71
   2  -6   4    9.96    0.78
   2  -6   4    8.27    0.73
   2  -6   4    8.53    1.11
  -3   6  -4    2.26    0.53
   3  -6   4    2.34    0.82
   3  -6   4    2.26    0.52
   3  -6   4    2.42    0.54
  -4   6  -4   50.35    1.95
   4  -6   4   47.56    1.84
   4  -6   4   50.96    2.45
   4  -6   4   48.96    1.83
  -5   6  -4   32.44    1.74
  -5   6  -4   33.52    0.99
   5  -6   4   32.72    1.66
   5  -6   4   33.33    1.70
  -6   6  -4    0.38    0.36
  -6   6  -4    0.55    0.56
   6  -6   4   -0.42    0.51
   6  -6   4   -0.28    0.55
  -7   6  -4    1.96    0.55
  -7   6  -4    1.66    0.77
   7  -6   4    1.47    0.73
   7  -6   4    2.01    0.82
  -8   6  -4    0.95    0.80
   8  -6   4    1.20    0.79
   8  -6   4   -0.40    0.65
   9  -6   4    0.08    0.73
   9  -6   4   -0.19    0.81
  10  -6   4   -0.03    0.85
  -9  -5   4    2.56    1.17
   8   5  -4    2.91    1.16
  -8  -5   4   -0.16    4.83
  -8  -5   4    3.23    1.08
   7   5  -4   12.15    1.76
  -7  -5   4    1.58    4.58
  -7  -5   4    8.32    1.40
   6   5  -4    6.13    1.27
  -6  -5   4    3.54    6.36
  -6  -5   4    4.47    1.04
   5   5  -4   20.91    1.94
  -5  -5   4   20.82    1.51
  -5  -5   4   19.46    6.95
  -5  -5   4   18.90    1.93
  -5  -5   4   15.83    1.65
   4   5  -4    0.61    0.44
   4   5  -4    1.51    0.66
  -4  -5   4    0.57    0.68
  -4  -5   4    2.99    4.06
  -4  -5   4    0.56    0.49
  -4  -5   4    0.79    0.56
  -4  -5   4    1.54    0.78
  -4  -5   4    1.66    0.65
   3   5  -4   20.68    1.13
   3   5  -4   19.05    1.31
  -3  -5   4   16.71    1.24
  -3  -5   4   19.44    1.38
  -3  -5   4   18.37    1.30
  -3  -5   4   16.76    4.49
  -3  -5   4   17.39    1.17
  -3  -5   4   18.25    1.23
   2   5  -4    0.29    0.37
   2   5  -4    0.44    0.38
  -2  -5   4    0.62    0.49
  -2  -5   4    0.57    0.42
  -2  -5   4    0.24    0.38
  -2  -5   4    0.55    0.49
  -2  -5   4    0.55    0.43
  -2  -5   4   -0.02    1.99
  -2  -5   4    0.37    0.49
   1   5  -4    8.55    2.62
   1   5  -4   13.66    0.96
  -1  -5   4   10.64    2.74
  -1  -5   4   14.89    0.98
  -1  -5   4   16.40    0.94
  -1  -5   4   14.51    0.97
  -1  -5   4   15.50    0.90
  -1  -5   4   15.63    1.14
  -1  -5   4   16.29    0.91
   0   5  -4   79.53    8.68
   0   5  -4   73.67    2.13
   0   5  -4   76.40    2.18
   0  -5   4   75.05    2.08
   0  -5   4   72.19    2.00
   0  -5   4   71.69    1.92
   0  -5   4   72.11    1.78
   0  -5   4   71.82    2.32
  -1   5  -4    9.49    2.32
  -1   5  -4   13.82    0.90
   1  -5   4   14.51    1.23
   1  -5   4   14.43    0.52
   1  -5   4   14.27    0.88
   1  -5   4   13.90    0.83
   1  -5   4   15.40    1.04
   1  -5   4   14.24    0.86
  -2   5  -4   76.76    2.24
   2  -5   4   75.69    2.13
   2  -5   4   73.85    2.41
   2  -5   4   74.93    2.01
  -3   5  -4   12.01    0.91
   3  -5   4   10.75    0.89
   3  -5   4   10.20    0.97
   3  -5   4   10.23    1.19
  -4   5  -4   15.01    1.14
   4  -5   4   17.02    1.20
   4  -5   4   17.71    1.14
  -5   5  -4    0.39    0.51
  -5   5  -4    0.36    0.33
   5  -5   4    0.00    0.51
   5  -5   4    0.78    0.55
  -6   5  -4    0.67    0.55
  -6   5  -4    0.15    0.39
   6  -5   4   -0.08    0.57
   6  -5   4    0.72    0.60
  -7   5  -4   23.85    1.40
  -7   5  -4   24.14    1.82
   7  -5   4   21.08    1.97
   7  -5   4   23.50    1.93
  -8   5  -4    1.03    0.66
  -8   5  -4    1.26    0.89
   8  -5   4    2.49    0.96
   8  -5   4    0.20    0.66
  -9   5  -4    1.42    0.94
   9  -5   4    0.07    0.66
  10  -5   4   -0.31    0.74
  11  -5   4   -0.15    0.91
  10   4  -4    2.58    1.28
 -10  -4   4    3.88    1.39
   9   4  -4    0.06    0.90
  -9  -4   4   -6.49    4.89
  -9  -4   4   -0.70    0.86
   8   4  -4   15.60    2.07
  -8  -4   4    6.57    5.73
  -8  -4   4   15.24    1.97
   7   4  -4    6.42    1.32
  -7  -4   4    5.45    1.17
  -7  -4   4    1.29    6.97
   6   4  -4    0.28    0.70
  -6  -4   4   -0.39    0.57
  -6  -4   4   -1.16    5.91
   5   4  -4    2.24    0.80
  -5  -4   4    2.89    0.88
  -5  -4   4    1.00    0.67
  -5  -4   4    2.37    0.93
  -5  -4   4    3.88    0.81
  -5  -4   4    4.09    5.13
   4   4  -4   15.99    1.54
  -4  -4   4   16.58    1.56
  -4  -4   4   11.69    4.81
  -4  -4   4   14.73    1.44
  -4  -4   4   16.94    1.24
  -4  -4   4   16.66    1.39
  -4  -4   4   16.48    1.49
   3   4  -4    1.32    0.36
   3   4  -4    1.17    0.53
  -3  -4   4    1.96    0.65
  -3  -4   4    2.42    2.79
  -3  -4   4    2.37    0.57
  -3  -4   4    2.79    0.62
  -3  -4   4    1.28    0.52
   2   4  -4   22.11    1.26
  -2  -4   4   19.50    3.78
  -2  -4   4   24.75    1.32
  -2  -4   4   22.16    1.17
  -2  -4   4   23.41    1.16
  -2  -4   4   21.46    1.26
   1   4  -4   18.73    1.09
   1   4  -4   19.02    1.11
  -1  -4   4   11.76    2.59
  -1  -4   4   16.63    0.97
  -1  -4   4   16.86    0.93
  -1  -4   4   20.33    1.11
  -1  -4   4   19.13    1.16
  -1  -4   4   18.16    1.10
   0   4  -4   48.94    1.63
   0   4  -4   46.28    1.63
   0   4  -4   45.87    6.82
   0  -4   4   45.60    1.62
   0  -4   4   45.43    1.44
   0  -4   4   45.19    1.74
   0  -4   4   44.48    5.99
   0  -4   4   47.73    1.62
  -1   4  -4   -0.21    1.07
  -1   4  -4    0.23    0.34
   1  -4   4    0.12    0.36
   1  -4   4   -0.20    0.32
   1  -4   4    0.03    0.41
   1  -4   4    0.59    0.37
   1  -4   4    0.85    0.40
  -2   4  -4    6.99    0.81
   2  -4   4    6.53    0.69
   2  -4   4    8.31    0.88
   2  -4   4    7.16    0.40
   2  -4   4    8.14    0.83
  -3   4  -4    1.72    0.55
   3  -4   4    1.17    0.31
   3  -4   4    1.75    0.57
   3  -4   4    3.14    0.58
  -4   4  -4  225.53    5.27
  -4   4  -4  229.13    4.23
   4  -4   4  226.46    4.92
   4  -4   4  224.49    5.24
  -5   4  -4   13.76    0.92
  -5   4  -4   13.12    1.40
   5  -4   4   14.83    1.44
   5  -4   4   14.76    1.31
  -6   4  -4    0.70    0.55
  -6   4  -4    0.04    0.41
   6  -4   4    0.44    0.61
   6  -4   4   -0.29    0.64
   6  -4   4    0.15    0.57
  -7   4  -4    3.55    0.80
  -7   4  -4    1.90    0.81
   7  -4   4    2.42    0.87
   7  -4   4    3.25    0.93
   7  -4   4    4.31    1.18
  -8   4  -4    5.82    1.02
  -8   4  -4    6.16    1.32
   8  -4   4    5.51    1.23
   8  -4   4    4.34    1.17
  -9   4  -4   -0.15    0.73
   9  -4   4    0.39    0.75
 -10   4  -4    0.17    1.03
  10  -4   4    0.67    0.86
  11  -4   4    3.72    1.27
  10   3  -4    1.15    1.02
 -10  -3   4   -0.09    0.93
   9   3  -4    1.20    0.93
  -9  -3   4    0.28    0.78
   8   3  -4    4.26    1.21
  -8  -3   4    6.10    1.33
   7   3  -4   23.77    2.32
  -7  -3   4   22.28    2.17
   6   3  -4    8.49    1.34
   6   3  -4   11.86    1.48
  -6  -3   4    6.19    1.17
  -6  -3   4    6.97    1.13
   5   3  -4   27.58    1.68
   5   3  -4   29.94    1.86
  -5  -3   4   25.22    1.83
  -5  -3   4   27.13    1.63
  -5  -3   4   24.35    1.68
   4   3  -4    0.78    0.53
   4   3  -4    0.27    0.45
  -4  -3   4    0.25    0.60
  -4  -3   4   -0.35    0.45
  -4  -3   4    0.77    0.54
  -4  -3   4   -0.06    0.38
   3   3  -4    8.28    0.92
   3   3  -4    7.70    0.99
   3   3  -4    7.72    1.04
  -3  -3   4    6.90    0.92
  -3  -3   4    6.31    0.93
  -3  -3   4    7.00    0.84
  -3  -3   4    7.69    0.89
   2   3  -4   25.66    1.23
   2   3  -4   28.05    1.42
   2   3  -4   25.40    1.35
  -2  -3   4   19.33    3.56
  -2  -3   4   29.71    1.31
  -2  -3   4   26.31    1.22
  -2  -3   4   23.61    1.29
  -2  -3   4   28.70    1.44
   1   3  -4    2.79    0.56
   1   3  -4    1.68    0.44
   1   3  -4    2.99    0.59
  -1  -3   4    1.91    1.38
  -1  -3   4    2.42    0.49
  -1  -3   4    2.41    0.55
  -1  -3   4    3.68    0.62
  -1  -3   4    2.53    0.50
  -1  -3   4    3.15    0.64
   0   3  -4   24.38    1.15
   0   3  -4   23.24    0.91
   0   3  -4   23.58    1.02
   0  -3   4   19.85    4.23
   0  -3   4   21.55    1.18
   0  -3   4   22.63    1.13
   0  -3   4   25.04    1.04
   0  -3   4   21.98    1.13
  -1   3  -4   54.67    1.80
  -1   3  -4   55.76    5.60
   1  -3   4   51.90    1.84
   1  -3   4   52.15    1.77
   1  -3   4   53.16    1.61
   1  -3   4   52.64    1.40
  -2   3  -4   38.73    1.60
   2  -3   4   41.23    1.38
   2  -3   4   38.91    1.59
   2  -3   4   37.26    1.12
   2  -3   4   36.56    1.41
  -3   3  -4   25.68    1.43
  -3   3  -4   22.07    1.28
   3  -3   4   25.64    1.27
   3  -3   4   24.61    1.00
   3  -3   4   25.41    1.38
  -4   3  -4   38.89    1.88
  -4   3  -4   42.37    1.47
   4  -3   4   37.50    1.83
   4  -3   4   41.21    1.72
   4  -3   4   40.92    1.49
  -5   3  -4    0.71    0.44
  -5   3  -4    2.20    0.74
   5  -3   4    1.67    0.67
   5  -3   4    0.47    0.47
   5  -3   4    1.09    0.74
   5  -3   4    0.87    0.61
  -6   3  -4   21.95    1.31
  -6   3  -4   21.54    1.64
   6  -3   4   24.09    2.14
   6  -3   4   20.40    1.86
   6  -3   4   23.98    1.66
  -7   3  -4   25.72    1.58
  -7   3  -4   23.50    2.18
   7  -3   4   28.14    2.04
   7  -3   4   27.38    1.92
  -8   3  -4    8.25    1.51
   8  -3   4    8.83    1.49
   9  -3   4   -0.31    0.70
 -10   3  -4    0.93    1.09
  10  -3   4    1.29    0.96
 -11   3  -4    2.10    1.40
  11  -3   4    3.34    1.27
  10   2  -4    0.46    0.95
 -10  -2   4    0.09    0.96
   9   2  -4    0.06    0.76
  -9  -2   4   -0.12    0.81
   8   2  -4    7.00    1.40
  -8  -2   4    4.33    1.15
   7   2  -4    6.33    1.29
  -7  -2   4    8.88    1.45
   6   2  -4    1.70    0.73
   6   2  -4    2.26    0.82
  -6  -2   4    2.44    0.72
  -6  -2   4    1.63    0.76
   5   2  -4   24.98    1.57
   5   2  -4   25.05    1.69
  -5  -2   4   30.47    1.96
  -5  -2   4   26.16    1.69
  -5  -2   4   27.80    1.62
   4   2  -4   87.47    3.01
   4   2  -4   93.53    3.09
   4   2  -4   87.30    2.75
   4   2  -4   88.11    2.62
   4   2  -4   87.87    2.14
  -4  -2   4   85.74    2.66
  -4  -2   4   88.58    2.78
  -4  -2   4   87.95    3.06
  -4  -2   4   86.13    2.94
   3   2  -4   86.15    2.39
   3   2  -4   80.86    2.46
   3   2  -4   81.73    2.68
   3   2  -4   82.33    2.70
  -3  -2   4   81.71    2.40
  -3  -2   4   78.73    2.62
  -3  -2   4   86.30    2.52
  -3  -2   4   89.29    2.79
   2   2  -4    2.35    0.59
   2   2  -4    3.54    0.65
   2   2  -4    3.47    0.55
  -2  -2   4    3.56    0.66
  -2  -2   4    3.53    0.57
  -2  -2   4    4.38    0.72
  -2  -2   4    2.78    0.53
   1   2  -4  141.33    3.35
   1   2  -4  136.89    3.08
   1   2  -4  136.43    2.99
   1   2  -4  134.01    3.33
  -1  -2   4  148.29   10.30
  -1  -2   4  134.04    3.21
  -1  -2   4  141.67    3.37
  -1  -2   4  136.81    3.00
  -1  -2   4  131.57    3.28
   0   2  -4    3.92    0.64
   0   2  -4    4.83    0.58
   0  -2   4    4.39    0.65
   0  -2   4    2.99    0.99
   0  -2   4    5.00    0.69
   0  -2   4    5.08    0.68
   0  -2   4    4.89    0.59
  -1   2  -4    0.19    0.79
  -1   2  -4    0.44    0.42
  -1   2  -4    0.13    0.30
   1  -2   4   -0.17    0.16
   1  -2   4   -0.01    0.35
   1  -2   4    0.48    0.42
   1  -2   4   -0.01    0.33
  -2   2  -4   -0.23    0.42
  -2   2  -4    0.19    0.32
  -2   2  -4   -0.01    0.38
   2  -2   4   -0.14    0.36
   2  -2   4    0.06    0.41
   2  -2   4    0.11    0.32
  -3   2  -4   14.49    1.26
  -3   2  -4   13.41    0.97
  -3   2  -4   15.38    1.31
   3  -2   4   13.79    1.11
   3  -2   4   12.60    0.87
   3  -2   4   15.06    1.13
  -4   2  -4    3.67    0.78
  -4   2  -4    3.69    0.62
   4  -2   4    3.95    0.65
   4  -2   4    3.74    0.79
   4  -2   4    3.13    0.67
  -5   2  -4   28.59    1.46
  -5   2  -4   27.89    1.78
   5  -2   4   29.47    1.66
   5  -2   4   26.57    1.73
   5  -2   4   28.10    1.89
   5  -2   4   30.14    1.53
  -6   2  -4    0.34    0.51
  -6   2  -4    0.24    0.57
   6  -2   4   -0.23    0.56
   6  -2   4   -0.19    0.47
   6  -2   4   -0.28    0.48
  -7   2  -4   -0.21    0.58
  -7   2  -4    1.59    0.80
   7  -2   4   -0.89    0.69
   7  -2   4   -0.27    0.56
  -8   2  -4   28.70    2.61
   8  -2   4   28.33    2.56
  -9   2  -4    0.81    0.99
   9  -2   4   -0.14    0.78
 -10   2  -4    1.23    1.17
  10  -2   4    0.48    0.95
  11   1  -4    1.74    1.16
 -11  -1   4   -0.03    1.05
  10   1  -4    0.03    0.92
 -10  -1   4   -0.39    0.87
   9   1  -4    8.40    1.57
  -9  -1   4    4.00    1.25
   8   1  -4   18.31    2.09
  -8  -1   4   16.50    1.99
   7   1  -4    5.15    1.09
   7   1  -4    3.50    0.99
  -7  -1   4    4.42    1.08
   6   1  -4    1.14    0.59
   6   1  -4    1.97    0.74
   6   1  -4    1.30    0.72
  -6  -1   4    0.36    0.56
   5   1  -4   31.28    1.73
   5   1  -4   26.66    1.80
   5   1  -4   26.68    1.74
   5   1  -4   28.09    1.13
   5   1  -4   28.31    1.52
  -5  -1   4   27.70    1.58
  -5  -1   4   31.19    1.79
   4   1  -4    8.94    1.02
   4   1  -4    9.01    0.80
   4   1  -4   10.89    1.03
   4   1  -4   10.77    1.24
   4   1  -4    9.92    1.16
  -4  -1   4   11.40    1.26
  -4  -1   4    8.31    0.95
  -4  -1   4   11.11    1.19
   3   1  -4   -0.26    0.38
   3   1  -4    0.34    0.41
   3   1  -4   -0.10    0.45
   3   1  -4    0.19    0.35
  -3  -1   4   -0.16    0.37
  -3  -1   4    0.11    0.21
  -3  -1   4   -0.03    0.44
  -3  -1   4    0.66    0.40
   2   1  -4    8.45    0.94
   2   1  -4    9.77    0.82
   2   1  -4    7.62    0.89
   2   1  -4    8.43    0.83
  -2  -1   4    9.98    1.02
  -2  -1   4    9.38    0.95
   1   1  -4   32.67    1.40
   1   1  -4   31.21    1.21
  -1  -1   4   32.64    1.42
  -1  -1   4   31.30    1.37
  -1  -1   4   31.35    1.29
   0   1  -4   16.96    0.89
   0   1  -4   17.83    1.07
   0   1  -4   19.05    0.98
   0  -1   4   13.43    0.81
   0  -1   4   17.61    1.03
   0  -1   4   17.08    0.94
  -1   1  -4   -0.10    0.33
  -1   1  -4    0.05    0.41
  -1   1  -4    0.18    0.39
   1  -1   4    0.17    0.33
   1  -1   4    0.30    0.34
   1  -1   4    0.43    0.40
  -2   1  -4    4.71    0.74
  -2   1  -4    7.24    0.76
  -2   1  -4    6.95    0.89
   2  -1   4    5.22    0.66
   2  -1   4    6.72    0.75
   2  -1   4    6.95    0.87
  -3   1  -4    1.93    0.52
  -3   1  -4    2.90    0.72
  -3   1  -4    1.19    0.59
  -3   1  -4    1.25    0.48
   3  -1   4    2.11    0.56
   3  -1   4    0.71    0.54
   3  -1   4    1.92    0.58
  -4   1  -4   23.79    1.62
  -4   1  -4   23.58    1.38
  -4   1  -4   21.64    1.52
  -4   1  -4   23.09    1.31
   4  -1   4   23.34    1.41
   4  -1   4   22.95    1.54
   4  -1   4   22.98    1.68
   4  -1   4   27.69    1.43
  -5   1  -4   29.62    1.88
  -5   1  -4   30.34    1.69
  -5   1  -4   30.84    1.63
   5  -1   4   30.30    1.90
   5  -1   4   28.23    1.61
   5  -1   4   33.48    1.79
  -6   1  -4    2.31    0.75
  -6   1  -4    1.48    0.77
   6  -1   4    1.66    0.71
   6  -1   4    1.35    0.79
   6  -1   4    1.19    0.72
  -7   1  -4   29.21    2.18
   7  -1   4   25.85    2.38
  -8   1  -4    2.85    1.11
   8  -1   4    1.83    0.95
  -9   1  -4    2.30    1.11
   9  -1   4    0.03    0.87
 -10   1  -4    1.48    1.19
  10  -1   4    0.34    0.96
  11   0  -4    4.80    1.52
 -11   0   4    4.07    1.49
  10   0  -4    0.47    0.85
 -10   0   4    1.22    1.05
   9   0  -4    1.77    0.96
  -9   0   4    1.33    0.96
   8   0  -4   -0.67    0.53
  -8   0   4    0.39    0.76
   7   0  -4   -0.17    0.51
   7   0  -4   -0.77    0.58
  -7   0   4   -0.18    0.56
   6   0  -4   -0.14    0.41
   6   0  -4    1.74    0.67
   6   0  -4   -0.24    0.72
   6   0  -4    0.06    0.53
   6   0  -4    0.74    0.41
  -6   0   4   -0.15    0.53
   5   0  -4   19.58    1.48
   5   0  -4   20.14    1.26
   5   0  -4   18.69    1.33
   5   0  -4   20.31    1.55
   5   0  -4   18.62    1.14
  -5   0   4   17.22    1.58
   4   0  -4   67.76    2.52
   4   0  -4   64.71    2.16
   4   0  -4   66.95    2.46
   4   0  -4   64.42    2.21
   4   0  -4   65.81    2.31
  -4   0   4   63.23    2.39
   3   0  -4   47.57    1.94
   3   0  -4   46.83    1.67
   3   0  -4   47.98    1.79
   3   0  -4   44.71    1.90
   3   0  -4   48.20    1.96
  -3   0   4   51.82    2.02
  -3   0   4   44.87    1.86
  -3   0   4   48.63    1.71
   2   0  -4   61.64    1.81
   2   0  -4   59.29    2.04
   2   0  -4   59.40    2.03
  -2   0   4   55.80    1.98
  -2   0   4   58.07    2.08
  -2   0   4   58.62    1.77
   1   0  -4   58.99    1.92
   1   0  -4   61.70    1.77
  -1   0   4   61.99    2.03
  -1   0   4   58.55    1.71
  -1   0   4   56.94    1.93
   0   0  -4   88.94    2.25
   0   0  -4   89.19    1.83
   0   0  -4   91.17    2.50
   0   0   4   90.77    2.54
   0   0   4   89.59    2.22
   0   0   4   87.90    2.22
  -1   0  -4    3.92    0.70
  -1   0  -4    4.49    0.61
  -1   0  -4    3.91    0.59
   1   0   4    3.89    0.43
   1   0   4    4.22    0.67
   1   0   4    2.88    0.51
   1   0   4    3.53    0.56
  -2   0  -4   32.39    1.41
  -2   0  -4   30.34    1.54
  -2   0  -4   32.84    1.64
   2   0   4   33.24    1.61
   2   0   4   31.71    1.43
   2   0   4   32.73    1.37
  -3   0  -4   -0.11    0.42
  -3   0  -4    0.76    0.43
  -3   0  -4    0.51    0.55
  -3   0  -4    0.94    1.58
   3   0   4    1.24    0.53
   3   0   4    1.33    0.56
   3   0   4    1.10    0.52
  -4   0  -4    0.34    0.44
  -4   0  -4   -0.35    0.40
  -4   0  -4   -0.86    0.53
  -4   0  -4    0.30    0.54
   4   0   4    0.74    0.54
   4   0   4    0.19    0.48
   4   0   4    0.55    0.49
  -5   0  -4    0.82    0.62
  -5   0  -4   -0.27    0.45
  -5   0  -4   -0.16    0.57
   5   0   4    0.74    0.65
   5   0   4    0.19    0.55
   5   0   4    0.80    0.65
  -6   0  -4    4.24    1.08
   6   0   4    7.36    1.23
   6   0   4    6.00    1.21
   6   0   4    5.42    1.05
  -7   0  -4   -0.16    0.70
   7   0   4    0.91    0.76
   7   0   4    0.15    0.68
  -8   0  -4    7.87    1.62
   8   0   4    7.15    1.49
  -9   0  -4   -0.06    0.98
   9   0   4    0.50    0.83
 -10   0  -4    1.16    1.18
  10   0   4   -0.29    0.92
  11  -1  -4   -0.08    0.91
 -11   1   4    0.58    1.19
  10  -1  -4    0.25    0.82
 -10   1   4   -0.51    0.82
   9  -1  -4    0.23    0.77
  -9   1   4    0.40    0.80
   8  -1  -4    2.28    0.98
   8  -1  -4    6.11    1.26
  -8   1   4    4.56    1.15
   7  -1  -4    4.24    0.91
   7  -1  -4    7.83    1.45
   7  -1  -4    4.88    1.12
  -7   1   4    4.39    1.06
   6  -1  -4    1.47    0.70
   6  -1  -4    0.69    0.64
   6  -1  -4    1.89    0.59
   6  -1  -4    1.11    0.78
   6  -1  -4    1.00    0.51
  -6   1   4    0.33    0.53
   5  -1  -4    0.10    0.51
   5  -1  -4    1.17    0.52
   5  -1  -4    0.40    0.50
   5  -1  -4    0.35    0.41
   5  -1  -4    1.11    0.61
  -5   1   4    0.35    0.51
   4  -1  -4   25.03    1.41
   4  -1  -4   27.81    1.36
   4  -1  -4   28.61    1.58
   4  -1  -4   25.95    1.54
   4  -1  -4   29.12    1.61
  -4   1   4   25.26    1.47
   3  -1  -4    8.07    0.86
   3  -1  -4    6.63    0.88
   3  -1  -4    9.24    1.03
   3  -1  -4    7.54    0.97
   3  -1  -4    7.64    0.79
  -3   1   4    9.57    1.07
  -3   1   4    8.94    0.98
  -3   1   4    6.68    0.75
   2  -1  -4   67.82    2.18
   2  -1  -4   61.51    1.88
  -2   1   4   67.18    2.21
  -2   1   4   65.96    2.13
  -2   1   4   67.42    1.87
   1  -1  -4   99.14    2.44
   1  -1  -4   95.42    2.44
   1  -1  -4   97.38    2.62
  -1   1   4   95.29    2.31
  -1   1   4   96.96    2.66
  -1   1   4   99.09    2.33
  -1   1   4   97.12    2.73
   0  -1  -4    4.12    0.51
   0  -1  -4    4.86    0.63
   0  -1  -4    4.20    0.69
   0   1   4    4.84    0.55
   0   1   4    4.38    0.67
   0   1   4    4.26    0.57
  -1  -1  -4   44.07    1.39
  -1  -1  -4   44.62    1.61
  -1  -1  -4   47.63    1.83
  -1  -1  -4   46.66    1.81
   1   1   4   46.91    4.21
   1   1   4   47.02    1.51
   1   1   4   43.12    1.72
   1   1   4   44.17    1.50
   1   1   4   42.18    1.75
  -2  -1  -4   35.63    1.33
  -2  -1  -4   34.17    1.69
  -2  -1  -4   35.54    1.52
  -2  -1  -4   31.94    1.62
   2   1   4   32.14    1.42
   2   1   4   34.20    1.67
   2   1   4   35.12    1.62
  -3  -1  -4    0.62    0.43
  -3  -1  -4    0.07    0.48
  -3  -1  -4   -0.78    0.45
  -3  -1  -4   -0.32    1.36
   3   1   4   -0.07    0.42
   3   1   4    0.41    0.48
   3   1   4    1.04    0.53
  -4  -1  -4   14.08    1.56
  -4  -1  -4    9.68    3.04
  -4  -1  -4   13.75    1.32
  -4  -1  -4   14.05    1.50
  -4  -1  -4   12.04    1.24
   4   1   4   14.86    1.40
   4   1   4   13.29    1.47
   4   1   4   16.16    1.38
  -5  -1  -4    8.13    1.28
  -5  -1  -4    8.90    4.17
  -5  -1  -4    8.86    1.20
  -5  -1  -4    8.44    1.42
   5   1   4   10.61    1.45
   5   1   4    8.25    1.18
   5   1   4   10.35    1.28
  -6  -1  -4   -0.10    0.65
  -6  -1  -4   -0.88    4.42
   6   1   4    0.24    0.65
   6   1   4    0.11    0.65
  -7  -1  -4   -0.36    0.70
  -7  -1  -4   -6.98    4.83
   7   1   4    0.19    0.74
   7   1   4    1.50    0.89
  -8  -1  -4    8.22    1.68
  -8  -1  -4   -3.18    4.04
   8   1   4    7.94    1.60
  -9  -1  -4    1.35    1.16
   9   1   4    0.56    0.95
  11  -2  -4   -0.30    0.87
  10  -2  -4    1.19    0.88
 -10   2   4    1.18    0.99
   9  -2  -4   10.47    1.67
  -9   2   4    9.99    1.70
   8  -2  -4    3.80    1.06
   8  -2  -4    4.05    1.05
  -8   2   4    4.98    1.19
   7  -2  -4    6.59    1.16
   7  -2  -4    4.37    1.04
   7  -2  -4    6.26    1.35
   7  -2  -4    6.68    1.05
   7  -2  -4    4.51    0.91
  -7   2   4    6.24    1.19
   6  -2  -4    7.30    1.20
   6  -2  -4    5.79    0.99
   6  -2  -4    6.24    1.09
   6  -2  -4    4.66    0.89
   6  -2  -4    6.10    0.95
  -6   2   4    4.74    0.97
   5  -2  -4    7.70    0.94
   5  -2  -4    6.59    1.01
   5  -2  -4    7.21    1.09
   5  -2  -4    6.68    1.02
   5  -2  -4    7.40    1.00
  -5   2   4    8.17    1.09
   4  -2  -4   17.96    1.43
   4  -2  -4   22.16    1.41
   4  -2  -4   17.80    1.27
   4  -2  -4   23.47    1.32
   4  -2  -4   19.75    1.15
  -4   2   4   20.32    1.31
   3  -2  -4    0.60    0.36
   3  -2  -4    0.41    0.46
   3  -2  -4    0.70    0.44
   3  -2  -4    0.43    0.60
  -3   2   4   -0.19    0.34
   2  -2  -4    0.19    0.41
   2  -2  -4    0.02    0.66
   2  -2  -4    0.22    0.29
  -2   2   4    0.27    0.37
   1  -2  -4    8.83    0.91
   1  -2  -4   12.29    1.02
   1  -2  -4   10.09    1.33
   1  -2  -4   10.67    0.76
  -1   2   4    9.63    0.93
  -1   2   4   10.63    0.66
   0  -2  -4   30.08    1.26
   0  -2  -4   32.72    1.46
   0  -2  -4   29.63    1.27
   0  -2  -4   28.60    1.39
   0   2   4   29.63    1.42
   0   2   4   29.69    0.99
  -1  -2  -4   14.32    0.97
  -1  -2  -4   14.72    1.24
  -1  -2  -4   13.87    0.71
  -1  -2  -4   16.15    1.13
   1   2   4   14.39    1.10
   1   2   4   14.20    1.20
  -2  -2  -4   17.02    1.28
  -2  -2  -4   15.75    1.40
  -2  -2  -4   17.51    0.90
  -2  -2  -4   16.50    1.14
   2   2   4   17.42    1.28
   2   2   4   13.25    1.27
  -3  -2  -4   -0.22    1.80
  -3  -2  -4    0.95    0.56
  -3  -2  -4    1.53    0.72
  -3  -2  -4    1.15    0.57
   3   2   4    1.49    0.61
   3   2   4    1.99    0.68
  -4  -2  -4    2.34    0.79
  -4  -2  -4    1.11    2.79
  -4  -2  -4    1.62    0.71
  -4  -2  -4    3.54    0.82
  -4  -2  -4    3.44    0.96
   4   2   4    3.75    0.89
   4   2   4    2.91    0.85
  -5  -2  -4    6.26    3.76
  -5  -2  -4   11.33    1.38
  -5  -2  -4    9.37    1.42
  -5  -2  -4    8.19    1.53
   5   2   4   11.52    1.56
   5   2   4    7.41    1.21
  -6  -2  -4    6.66    4.53
  -6  -2  -4    7.25    1.36
   6   2   4   12.89    1.65
   6   2   4    9.82    1.59
  -7  -2  -4    3.64    1.22
  -7  -2  -4   -2.73    4.76
   7   2   4    4.45    1.24
   7   2   4    2.96    1.09
  -8  -2  -4    1.80    1.06
  -8  -2  -4   -4.17    3.27
   8   2   4    0.49    0.92
  -9  -2  -4    0.37    1.07
   9   2   4   -0.03    0.98
  11  -3  -4    2.14    1.05
  10  -3  -4    9.82    1.69
   9  -3  -4   -0.02    0.69
   9  -3  -4   -0.82    0.78
   8  -3  -4   12.47    1.65
   8  -3  -4   15.24    1.80
  -8   3   4   15.30    1.87
   7  -3  -4   10.29    1.35
   7  -3  -4   10.09    1.25
   7  -3  -4    8.48    1.30
   7  -3  -4   10.30    1.38
  -7   3   4    8.63    1.35
   6  -3  -4    1.52    0.69
   6  -3  -4    1.89    0.75
   6  -3  -4    1.47    0.81
   6  -3  -4    2.05    0.73
   6  -3  -4    1.29    0.59
  -6   3   4    1.79    0.71
   5  -3  -4    2.76    0.73
   5  -3  -4    2.49    0.78
   5  -3  -4    3.62    0.71
   5  -3  -4    2.92    0.75
   5  -3  -4    4.60    0.94
  -5   3   4    4.51    0.87
   4  -3  -4    3.96    0.65
   4  -3  -4    4.14    0.77
   4  -3  -4    3.75    0.90
   4  -3  -4    4.01    0.72
   4  -3  -4    4.90    0.85
  -4   3   4    2.90    0.70
   3  -3  -4    0.31    0.46
   3  -3  -4    1.72    0.74
   3  -3  -4    0.47    0.39
  -3   3   4   -0.17    0.35
   2  -3  -4   34.12    1.32
   2  -3  -4   28.80    1.98
   2  -3  -4   30.42    1.61
   2  -3  -4   22.41    1.23
  -2   3   4   31.51    1.45
   1  -3  -4    8.27    0.81
   1  -3  -4    6.66    0.78
   1  -3  -4    8.97    1.34
   1  -3  -4    7.62    0.96
  -1   3   4    8.03    0.88
  -1   3   4    8.63    0.55
   0  -3  -4    5.33    1.20
   0  -3  -4    5.38    0.79
   0  -3  -4    5.62    0.80
   0  -3  -4    5.68    0.79
   0  -3  -4    6.24    0.73
   0   3   4    4.73    1.37
   0   3   4    4.93    0.76
  -1  -3  -4   13.84    0.99
  -1  -3  -4   15.05    1.15
  -1  -3  -4   15.32    1.16
   1   3   4   13.50    1.26
   1   3   4   13.14    1.28
  -2  -3  -4   27.59    1.50
  -2  -3  -4   25.71    1.54
  -2  -3  -4   25.27    0.96
  -2  -3  -4   27.36    1.59
   2   3   4   25.47    1.59
   2   3   4   27.66    1.64
  -3  -3  -4    7.59    1.13
  -3  -3  -4    8.19    1.20
  -3  -3  -4    6.58    0.78
  -3  -3  -4    8.56    1.08
   3   3   4    8.18    1.17
   3   3   4    5.71    1.01
  -4  -3  -4    9.13    3.44
  -4  -3  -4   10.85    1.41
  -4  -3  -4   13.11    1.60
  -4  -3  -4   10.88    1.30
   4   3   4   12.33    1.54
   4   3   4   11.26    1.39
  -5  -3  -4    1.91    0.84
  -5  -3  -4    1.94    2.41
   5   3   4    2.49    0.99
   5   3   4    3.31    1.03
  -6  -3  -4   -0.15    2.33
  -6  -3  -4    0.37    0.80
   6   3   4    0.28    0.86
   6   3   4    0.63    0.78
  -7  -3  -4    5.60    4.16
  -7  -3  -4    1.62    1.09
   7   3   4    3.63    1.26
  -8  -3  -4    3.00    1.24
  10  -4  -4    0.15    0.83
   9  -4  -4    1.85    0.93
   9  -4  -4    0.19    0.77
   8  -4  -4   11.28    1.52
   8  -4  -4   11.53    1.54
   7  -4  -4   -0.52    0.60
   7  -4  -4    1.18    0.63
   7  -4  -4    0.03    0.59
   7  -4  -4    0.97    0.63
  -7   4   4    0.37    0.68
   6  -4  -4    3.80    0.83
   6  -4  -4    5.24    0.91
   6  -4  -4    3.93    0.96
   6  -4  -4    3.90    0.86
   6  -4  -4    3.36    0.96
  -6   4   4    3.81    0.93
   5  -4  -4    4.58    0.76
   5  -4  -4    3.93    0.84
   5  -4  -4    2.77    0.89
   5  -4  -4    4.00    0.78
   5  -4  -4    3.22    0.76
  -5   4   4    3.15    0.78
   4  -4  -4    0.20    0.38
   4  -4  -4   -0.06    0.60
   4  -4  -4    0.48    0.49
  -4   4   4    0.16    0.45
   3  -4  -4    3.73    1.02
   3  -4  -4    4.04    0.97
   3  -4  -4    4.86    0.76
   3  -4  -4    5.29    0.70
  -3   4   4    5.68    0.82
   2  -4  -4   10.95    1.28
   2  -4  -4   10.97    0.99
   2  -4  -4    9.18    0.86
   2  -4  -4    9.04    1.37
  -2   4   4    7.94    0.90
   1  -4  -4   13.76    0.91
   1  -4  -4   10.61    1.52
   1  -4  -4   13.56    1.00
   1  -4  -4   13.95    0.99
   1  -4  -4   13.02    1.34
  -1   4   4   11.85    1.09
   0  -4  -4    0.37    0.40
   0  -4  -4    0.06    0.44
   0  -4  -4    1.23    0.92
   0  -4  -4    0.77    0.44
   0   4   4   -0.17    0.50
   0   4   4    0.10    0.43
   0   4   4    0.82    1.28
  -1  -4  -4    9.83    1.09
  -1  -4  -4    9.76    0.99
  -1  -4  -4   11.21    1.63
  -1  -4  -4    7.75    0.95
   1   4   4   12.49    1.26
   1   4   4    8.76    1.10
   1   4   4    5.09    2.14
  -2  -4  -4    1.73    0.71
  -2  -4  -4    2.16    0.65
  -2  -4  -4    0.47    0.59
  -2  -4  -4    0.62    1.09
   2   4   4   -0.58    2.23
   2   4   4    1.70    0.65
   2   4   4    1.89    0.76
  -3  -4  -4    2.02    0.79
  -3  -4  -4    2.76    1.28
  -3  -4  -4    2.08    0.76
  -3  -4  -4    1.43    0.80
   3   4   4    0.90    0.69
   3   4   4    2.85    0.87
  -4  -4  -4   15.41    1.63
  -4  -4  -4   14.79    1.67
  -4  -4  -4   17.28    2.09
   4   4   4   18.61    1.86
   4   4   4   17.66    1.89
  -7  -4  -4    1.32    0.94
  -8  -4  -4    0.92    1.00
  10  -5  -4    1.59    0.93
   9  -5  -4    0.49    0.72
   9  -5  -4    1.34    0.89
   8  -5  -4   -0.42    0.59
   8  -5  -4    0.01    0.56
   7  -5  -4   23.41    1.69
   7  -5  -4   18.37    1.67
   7  -5  -4   25.45    1.75
   7  -5  -4   17.12    2.02
   6  -5  -4    8.57    1.43
   6  -5  -4    7.42    1.03
   6  -5  -4    7.78    1.12
   5  -5  -4   12.80    1.25
   5  -5  -4   16.32    1.39
   5  -5  -4   10.78    1.66
   5  -5  -4   10.89    1.13
   5  -5  -4   10.93    1.58
  -5   5   4   13.06    1.32
   4  -5  -4    6.72    1.29
   4  -5  -4    6.82    0.90
   4  -5  -4    6.84    0.86
   4  -5  -4    6.30    1.29
  -4   5   4    6.00    0.88
   3  -5  -4    1.37    0.52
   3  -5  -4    0.74    0.73
   3  -5  -4    1.10    0.47
   3  -5  -4    0.86    0.68
  -3   5   4    0.47    0.48
   2  -5  -4    0.38    0.43
   2  -5  -4    0.12    0.41
   2  -5  -4    0.24    0.60
   2  -5  -4   -0.29    0.73
   2  -5  -4    0.14    0.40
  -2   5   4    0.40    0.41
   1  -5  -4    6.42    1.38
   1  -5  -4    6.07    0.78
   1  -5  -4    6.95    1.11
   1  -5  -4    7.08    0.81
   1  -5  -4    7.02    0.79
  -1   5   4    5.17    0.94
  -1   5   4    6.60    0.90
   0  -5  -4    0.98    0.95
   0  -5  -4    0.88    0.52
   0  -5  -4    0.81    0.52
   0  -5  -4    0.69    0.52
   0   5   4    0.79    0.50
   0   5   4    0.52    0.62
   0   5   4    1.38    1.66
  -1  -5  -4   10.58    1.65
  -1  -5  -4    9.41    1.08
  -1  -5  -4   11.20    1.14
  -1  -5  -4    9.52    1.08
   1   5   4    8.74    1.25
   1   5   4    9.33    1.15
  -2  -5  -4    2.56    0.81
  -2  -5  -4    5.18    0.98
  -2  -5  -4    4.83    1.33
   2   5   4    6.02    1.13
   2   5   4    4.52    1.02
  -3  -5  -4    0.51    1.08
  -3  -5  -4    2.11    0.86
  -3  -5  -4    1.40    0.73
   3   5   4    2.71    0.98
  -4  -5  -4    1.83    0.91
  -4  -5  -4    1.29    0.86
  -4  -5  -4    0.47    1.13
   4   5   4    1.87    0.95
  -5  -5  -4    2.04    0.93
  -5  -5  -4    0.68    1.23
  -6  -5  -4    6.63    1.42
  -6  -5  -4    4.62    1.56
  -7  -5  -4   -0.14    0.99
  10  -6  -4    0.52    1.05
  10  -6  -4    1.07    0.86
   9  -6  -4   -0.87    0.72
   9  -6  -4   -0.02    0.68
   8  -6  -4    2.07    0.81
   8  -6  -4    2.46    0.91
   7  -6  -4    0.48    0.69
   7  -6  -4   -0.22    0.76
   7  -6  -4    0.65    0.64
   6  -6  -4    0.74    0.64
   6  -6  -4    1.14    0.60
   6  -6  -4    0.01    0.71
   6  -6  -4    0.16    0.69
   5  -6  -4    0.26    0.51
   5  -6  -4    0.86    0.55
   5  -6  -4    0.49    0.79
   5  -6  -4   -0.18    0.64
   5  -6  -4    1.12    0.54
   4  -6  -4    8.58    0.83
   4  -6  -4    6.55    1.34
   4  -6  -4    7.64    0.91
   4  -6  -4    9.17    1.56
   3  -6  -4   -0.09    0.62
   3  -6  -4    0.86    0.49
   3  -6  -4    0.51    0.39
   3  -6  -4    0.69    0.87
   2  -6  -4    3.76    1.24
   2  -6  -4    4.44    0.54
   2  -6  -4    3.80    1.02
   2  -6  -4    3.55    0.65
   1  -6  -4    0.46    0.44
   1  -6  -4    1.30    0.45
   1  -6  -4    1.81    0.79
   1  -6  -4    0.39    0.48
   1  -6  -4    0.48    0.96
  -1   6   4    0.44    0.61
   0  -6  -4    3.17    0.63
   0  -6  -4    3.70    0.66
   0  -6  -4    2.32    0.68
   0  -6  -4    2.43    1.18
   0   6   4    0.93    0.73
  -1  -6  -4    0.32    0.52
  -1  -6  -4    0.29    0.98
  -1  -6  -4   -0.58    0.51
   1   6   4   -0.30    0.60
  -2  -6  -4    7.46    1.09
  -2  -6  -4    8.40    1.65
  -2  -6  -4    8.79    1.20
   2   6   4    6.77    1.22
  -3  -6  -4   -0.70    0.65
  -3  -6  -4   -0.38    1.03
  -3  -6  -4    0.23    0.67
   3   6   4    0.32    0.71
  -4  -6  -4   -0.02    0.76
  -4  -6  -4   -0.83    1.09
  -5  -6  -4    2.14    1.36
  -5  -6  -4    1.61    0.94
  -6  -6  -4    0.86    0.95
   9  -7  -4    0.10    0.83
   8  -7  -4    2.27    1.14
   8  -7  -4    0.49    0.80
   7  -7  -4    0.48    0.62
   7  -7  -4    1.40    0.97
   7  -7  -4    1.01    0.91
   7  -7  -4    0.65    0.69
   6  -7  -4    0.29    0.81
   6  -7  -4    1.69    0.74
   6  -7  -4    1.95    0.69
   6  -7  -4    0.09    0.81
   5  -7  -4    2.37    0.69
   5  -7  -4    2.96    1.12
   5  -7  -4    2.26    0.70
   5  -7  -4    2.71    1.06
   4  -7  -4    1.64    0.92
   4  -7  -4    0.34    0.50
   4  -7  -4    0.35    0.87
   3  -7  -4   -1.13    0.64
   3  -7  -4   -0.42    0.67
   3  -7  -4    0.86    0.51
   2  -7  -4    0.48    0.48
   2  -7  -4    0.43    0.87
   2  -7  -4    0.28    0.72
  -2   7   4    0.16    0.64
   1  -7  -4    9.25    1.81
   1  -7  -4    9.92    1.05
  -1   7   4    9.57    1.34
   0  -7  -4    0.85    1.15
   0  -7  -4    1.95    0.69
   0   7   4    1.80    0.84
  -1  -7  -4   -0.01    0.48
  -1  -7  -4    0.33    1.10
  -1  -7  -4    0.54    0.64
   1   7   4    0.14    0.78
  -2  -7  -4    0.04    1.18
  -2  -7  -4    0.18    0.59
  -2  -7  -4   -1.02    0.61
   2   7   4   -0.12    0.80
  -3  -7  -4    0.85    0.74
  -3  -7  -4    1.15    0.86
  -3  -7  -4   -0.04    1.20
  -4  -7  -4   -0.15    1.31
  -4  -7  -4    0.49    0.84
  -5  -7  -4    0.88    0.96
   8  -8  -4   -0.24    0.73
   8  -8  -4   -0.58    0.94
   7  -8  -4    0.19    0.65
   7  -8  -4    0.44    0.72
   7  -8  -4    0.29    0.93
   7  -8  -4    0.42    0.94
   6  -8  -4    0.45    0.62
   6  -8  -4   -0.69    0.75
   6  -8  -4    0.20    0.65
   6  -8  -4   -0.48    0.75
   5  -8  -4   -0.41    0.87
   5  -8  -4    0.33    0.88
   5  -8  -4    0.53    0.59
   5  -8  -4    0.67    0.61
   4  -8  -4    2.48    1.20
   4  -8  -4    5.44    0.85
   4  -8  -4    2.64    1.11
   3  -8  -4    0.81    1.03
   3  -8  -4    0.48    0.52
   3  -8  -4    0.91    0.92
  -3   8   4    0.87    0.78
   2  -8  -4    1.41    0.88
   2  -8  -4    0.32    0.46
   2  -8  -4    0.02    1.09
  -2   8   4   -0.62    0.65
   1  -8  -4    1.62    1.28
   1  -8  -4   -0.26    0.52
  -1   8   4   -0.19    0.70
   0  -8  -4   -0.53    0.58
   0  -8  -4    0.64    1.20
   0   8   4    0.72    0.86
  -1  -8  -4    1.21    0.78
  -1  -8  -4    1.45    1.38
  -2  -8  -4    5.68    1.21
  -2  -8  -4    5.80    1.81
  -3  -8  -4   -0.35    0.64
  -3  -8  -4   -0.76    1.24
   6  -9  -4    0.26    0.64
   6  -9  -4    0.36    0.67
   6  -9  -4   -0.81    0.86
   6  -9  -4   -0.19    0.91
   5  -9  -4    0.54    0.59
   5  -9  -4    2.34    1.18
   5  -9  -4    0.94    0.98
   5  -9  -4    0.01    0.64
   4  -9  -4   -0.86    0.79
   4  -9  -4    0.91    0.68
   4  -9  -4    0.00    0.92
  -4   9   4    0.16    0.77
   3  -9  -4   -0.22    0.51
   3  -9  -4    0.83    0.94
   3  -9  -4   -0.67    1.09
  -3   9   4    0.59    0.79
   2  -9  -4    1.32    0.65
   2  -9  -4   -0.12    1.21
  -2   9   4   -1.56    0.72
   1  -9  -4   -0.06    1.30
   1  -9  -4    3.53    0.86
   0  -9  -4   -0.58    0.65
   0  -9  -4   -0.30    1.29
  -1  -9  -4    0.05    1.41
  -1  -9  -4   -0.61    0.78
  -1 -12   5    2.01    0.70
  -1 -12   5    2.05    0.76
   0 -12   5   -0.26    0.46
   0 -12   5   -0.19    0.50
   1 -12   5    2.16    0.62
   1 -12   5    0.90    0.55
   2 -12   5    0.23    0.48
   3 -12   5    2.58    0.69
   4 -12   5   -0.43    0.95
   4 -12   5    1.03    0.61
   5 -12   5    1.05    0.65
   5 -12   5    0.97    1.10
   6 -12   5    1.35    0.72
   6 -12   5    1.18    1.20
  -3 -11   5    1.05    0.78
  -2 -11   5    1.60    0.74
  -2 -11   5    2.91    0.88
  -1 -11   5    0.14    0.52
  -1 -11   5    0.16    0.58
  -1 -11   5    0.26    0.72
   0 -11   5    9.00    1.00
   0 -11   5    8.50    0.98
   1 -11   5    3.11    0.65
   1 -11   5    2.52    0.61
   2 -11   5   -0.20    0.45
   3 -11   5   -0.24    0.49
   4 -11   5   -0.95    0.79
   4 -11   5    0.26    0.56
   5 -11   5    1.25    0.64
   5 -11   5    0.40    0.98
   6 -11   5   -0.03    1.03
   6 -11   5   -0.33    0.63
   7 -11   5   -0.07    1.05
   7 -11   5    0.29    0.68
   8 -11   5    0.60    1.19
   8 -11   5    0.59    0.83
  -5 -10   5    5.89    1.26
  -4 -10   5   -0.22    0.72
  -4 -10   5    0.38    0.86
  -3 -10   5    4.05    1.09
  -3 -10   5    2.18    0.85
  -3 -10   5    2.23    0.83
  -3 -10   5    4.41    0.90
  -2 -10   5    1.00    0.77
  -2 -10   5    0.75    0.59
  -2 -10   5    0.24    0.57
  -1 -10   5    2.25    0.85
  -1 -10   5    2.59    0.68
  -1 -10   5    1.16    0.57
   0 -10   5    2.44    0.62
   0 -10   5    2.88    0.64
   1 -10   5   18.13    1.14
   1 -10   5   19.86    1.17
   2 -10   5    3.41    0.63
   3 -10   5    4.70    0.72
   3 -10   5    3.79    1.21
   4 -10   5    3.41    1.18
   4 -10   5    3.17    0.71
   5 -10   5   -0.20    0.84
   5 -10   5   -0.22    0.55
   6 -10   5    5.01    0.97
   6 -10   5    6.12    1.53
   7 -10   5    1.57    1.13
   7 -10   5   -0.23    0.69
   8 -10   5    2.98    0.76
   8 -10   5    1.58    1.22
   8 -10   5    1.33    0.85
   9 -10   5   -0.03    0.88
   9 -10   5    0.62    1.15
   9 -10   5    1.25    0.77
  -6  -9   5    0.80    0.95
  -6  -9   5    0.01    0.92
  -2  -9   5   34.80    1.90
  -2  -9   5   38.70    2.09
  -2  -9   5   29.83    1.67
  -2  -9   5   27.83    1.69
  -2  -9   5   31.90    1.55
  -1  -9   5    2.10    0.81
  -1  -9   5    1.54    0.55
  -1  -9   5    2.16    0.52
  -1  -9   5    2.35    0.55
  -1  -9   5    0.92    0.52
  -1  -9   5    1.82    0.73
   0  -9   5    3.13    0.88
   0  -9   5    4.04    0.68
   0  -9   5    5.04    0.74
   0  -9   5    4.10    0.70
   1  -9   5    0.85    0.48
   1  -9   5    0.53    0.42
   2  -9   5    5.50    0.73
   3  -9   5    3.28    0.68
   3  -9   5    4.32    1.15
   4  -9   5   20.54    2.20
   4  -9   5   21.77    1.30
   5  -9   5    0.47    0.55
   5  -9   5    0.89    0.39
   5  -9   5   -0.41    0.77
   6  -9   5    2.69    1.07
   6  -9   5    0.63    0.53
   6  -9   5    1.08    0.71
   7  -9   5    1.77    0.71
   7  -9   5   -0.31    0.79
   7  -9   5    0.93    0.77
   8  -9   5    0.60    1.10
   8  -9   5    1.97    0.93
   8  -9   5    1.16    0.79
   9  -9   5    0.99    1.07
   9  -9   5    0.79    0.90
   9  -9   5    0.54    0.83
  -7  -8   5   -0.34    0.88
  -6  -8   5    6.23    1.34
  -6  -8   5   16.33    5.37
  -6  -8   5    4.95    1.32
  -5  -8   5    1.61    0.88
  -5  -8   5    1.99    0.97
  -5  -8   5    4.73    3.48
  -4  -8   5    0.44    0.65
  -4  -8   5    0.28    0.59
  -4  -8   5    3.43    3.22
  -4  -8   5   -0.34    0.49
  -4  -8   5    0.88    0.80
  -3  -8   5    7.49    1.26
  -3  -8   5    7.01    1.06
  -3  -8   5    9.85    1.23
  -3  -8   5   11.22    1.38
  -3  -8   5    7.24    1.05
  -3  -8   5   17.12    5.13
   2   8  -5   25.33    1.59
  -2  -8   5   27.95    1.71
  -2  -8   5   24.17    1.46
  -2  -8   5   27.45    1.52
  -2  -8   5   27.27    1.49
  -2  -8   5   25.49    1.74
  -2  -8   5   23.36    1.46
   1   8  -5    0.43    0.47
  -1  -8   5    0.12    0.45
  -1  -8   5    0.88    0.50
  -1  -8   5    0.92    0.50
  -1  -8   5    0.36    0.57
  -1  -8   5    0.66    0.57
  -1  -8   5    0.60    0.42
   0   8  -5    5.82    0.80
   0  -8   5    7.51    0.82
   0  -8   5    7.21    0.83
   0  -8   5    8.01    0.75
   0  -8   5    7.84    0.77
   0  -8   5    5.28    1.01
   0  -8   5    9.04    0.83
   1  -8   5   37.50    1.20
   1  -8   5   39.84    2.06
   1  -8   5   40.64    1.53
   1  -8   5   37.65    1.22
   2  -8   5    0.08    0.57
   2  -8   5    0.30    0.41
   2  -8   5    0.36    0.32
  -3   8  -5   -0.13    0.38
   3  -8   5   -0.10    0.31
   3  -8   5    0.93    0.66
   3  -8   5    0.39    0.46
   3  -8   5   -0.08    0.33
  -4   8  -5    1.77    0.57
   4  -8   5    2.74    0.93
   4  -8   5    2.69    0.67
   4  -8   5    2.25    0.54
   4  -8   5    2.34    0.56
   5  -8   5    5.46    0.88
   5  -8   5    5.40    0.83
   5  -8   5    6.58    1.31
   6  -8   5   -0.31    0.65
   6  -8   5   -0.77    0.47
   6  -8   5    0.26    0.61
   7  -8   5    5.15    1.00
   7  -8   5    4.02    1.01
   7  -8   5    3.47    1.19
   8  -8   5    4.44    1.30
   8  -8   5    6.33    1.23
   8  -8   5    7.96    1.34
   9  -8   5    1.34    0.92
   9  -8   5    2.13    1.03
  10  -8   5    0.11    0.89
  -8  -7   5    2.46    1.13
  -7  -7   5    0.61    0.87
  -7  -7   5   -1.33    3.39
  -6  -7   5    0.70    3.39
  -6  -7   5   -0.72    0.59
   5   7  -5    9.65    1.48
  -5  -7   5    5.85    6.01
  -5  -7   5    9.22    1.32
   4   7  -5    1.25    0.72
  -4  -7   5    1.88    0.77
  -4  -7   5    1.41    0.77
  -4  -7   5    1.78    0.74
  -4  -7   5   -3.30    4.70
  -4  -7   5    1.87    0.80
   3   7  -5   18.01    1.65
   3   7  -5   19.69    1.52
  -3  -7   5   20.04    1.64
  -3  -7   5   19.46    1.40
  -3  -7   5   16.36    1.51
  -3  -7   5   17.75    1.74
  -3  -7   5   14.09    1.37
  -3  -7   5   20.18    1.54
  -3  -7   5   16.19    5.91
   2   7  -5   24.73    1.61
   2   7  -5   19.91    1.39
  -2  -7   5   21.43    1.56
  -2  -7   5   22.99    1.42
  -2  -7   5   22.27    1.36
  -2  -7   5   25.23    1.45
  -2  -7   5   22.48    1.35
  -2  -7   5   20.49    5.33
   1   7  -5    0.43    0.43
  -1  -7   5    0.54    0.44
  -1  -7   5    0.40    0.48
  -1  -7   5    0.25    0.46
  -1  -7   5   -0.11    0.38
  -1  -7   5   -0.29    0.48
  -1  -7   5    0.35    0.43
   0   7  -5    5.37    0.76
   0  -7   5    5.27    0.69
   0  -7   5    5.81    0.64
   0  -7   5    4.49    0.67
   0  -7   5    5.84    0.74
   0  -7   5    4.82    0.94
   0  -7   5    6.68    0.78
   1  -7   5    5.55    0.70
   1  -7   5    6.95    0.48
   1  -7   5    5.78    0.73
   1  -7   5    5.45    0.69
   1  -7   5    7.24    1.07
   2  -7   5    2.12    0.76
   2  -7   5    3.08    0.61
   2  -7   5    4.65    0.65
   2  -7   5    3.33    0.59
  -3   7  -5    8.44    0.97
   3  -7   5    9.40    0.91
   3  -7   5    7.95    0.88
   3  -7   5    9.05    1.30
   3  -7   5    9.53    0.91
  -4   7  -5    7.98    1.01
   4  -7   5    8.72    0.99
   4  -7   5    8.44    0.96
   4  -7   5   10.63    1.41
  -5   7  -5    2.21    0.71
   5  -7   5    1.06    0.63
   5  -7   5    1.74    0.63
   5  -7   5    0.92    0.73
  -6   7  -5    0.41    0.59
   6  -7   5    0.94    0.63
   6  -7   5    0.58    0.65
   6  -7   5    0.67    0.76
   7  -7   5    4.74    1.01
   7  -7   5    3.72    0.95
   8  -7   5    0.39    0.79
   8  -7   5    0.88    0.74
   9  -7   5    0.83    0.90
   9  -7   5    2.56    1.07
  10  -7   5    1.91    1.14
  -8  -6   5    3.05    1.13
   7   6  -5    5.38    1.31
  -7  -6   5    5.95    1.32
  -7  -6   5    3.31    4.78
   6   6  -5   15.42    1.91
  -6  -6   5   14.95    1.77
  -6  -6   5   10.15    7.53
   5   6  -5    0.09    0.60
  -5  -6   5   -3.23    5.12
  -5  -6   5   -0.05    0.55
  -5  -6   5   -0.60    0.54
   4   6  -5    0.10    0.52
   4   6  -5   -0.60    0.43
  -4  -6   5   -0.56    0.62
  -4  -6   5   -0.04    0.50
  -4  -6   5    0.51    0.63
  -4  -6   5    0.13    0.73
  -4  -6   5   -0.22    0.52
  -4  -6   5   -2.82    4.22
   3   6  -5   17.30    1.23
   3   6  -5   18.37    1.62
  -3  -6   5   15.74    1.44
  -3  -6   5   16.07    1.62
  -3  -6   5   16.43    1.42
  -3  -6   5   18.56    1.58
  -3  -6   5   19.45    1.67
  -3  -6   5   14.38    5.33
  -3  -6   5   15.81    1.36
   2   6  -5    9.46    1.11
   2   6  -5    9.21    1.01
  -2  -6   5    7.95    1.01
  -2  -6   5    8.43    1.06
  -2  -6   5    7.22    3.63
  -2  -6   5    7.98    0.92
  -2  -6   5   10.38    1.26
  -2  -6   5    9.26    1.01
  -2  -6   5    8.16    0.92
   1   6  -5   11.25    1.10
   1   6  -5    4.61    2.77
  -1  -6   5   12.55    1.34
  -1  -6   5   11.19    1.06
  -1  -6   5   11.15    0.95
  -1  -6   5    8.81    3.15
  -1  -6   5   10.40    0.97
  -1  -6   5   13.10    1.14
  -1  -6   5   10.52    0.94
   0   6  -5   12.99    0.96
   0  -6   5   12.82    0.79
   0  -6   5   12.29    1.27
   0  -6   5   13.26    0.95
   0  -6   5   11.88    0.97
   0  -6   5   12.27    1.06
  -1   6  -5    3.83    2.13
   1  -6   5    7.16    0.77
   1  -6   5    7.47    1.05
   1  -6   5    7.06    0.46
   1  -6   5    7.67    0.83
   1  -6   5    6.39    0.79
   2  -6   5   10.33    0.95
   2  -6   5   12.55    1.26
   2  -6   5   13.23    1.08
   2  -6   5   11.59    0.96
  -3   6  -5    3.84    0.70
   3  -6   5    3.26    0.79
   3  -6   5    4.82    0.71
   3  -6   5    3.26    0.67
  -4   6  -5   15.68    1.39
   4  -6   5   16.07    1.38
   4  -6   5   14.50    1.22
   4  -6   5   15.78    1.61
  -5   6  -5   43.89    2.14
   5  -6   5   46.17    2.39
   5  -6   5   47.72    2.07
   5  -6   5   45.47    2.11
  -6   6  -5    6.78    1.13
  -6   6  -5    9.61    0.80
   6  -6   5   10.44    1.37
   6  -6   5    9.54    1.26
  -7   6  -5    1.92    0.85
  -7   6  -5    3.04    0.62
   7  -6   5    1.70    0.81
   7  -6   5    0.86    0.76
  -8   6  -5    0.32    0.75
   8  -6   5    0.43    0.81
   8  -6   5    0.34    0.77
   9  -6   5    0.48    0.86
  10  -6   5    2.43    1.13
   9   5  -5    1.51    1.06
  -9  -5   5    1.09    1.06
   8   5  -5    3.66    1.23
  -8  -5   5    5.09    1.31
  -8  -5   5   -5.46    4.53
   7   5  -5    1.38    0.88
  -7  -5   5    1.78    0.88
  -7  -5   5   -8.73    6.85
   6   5  -5    1.51    0.87
  -6  -5   5    2.17    0.85
  -6  -5   5   -0.65    6.07
   5   5  -5   49.30    2.58
  -5  -5   5   48.60    2.49
  -5  -5   5   50.34    9.66
  -5  -5   5   54.41    2.49
  -5  -5   5   53.11    2.82
   4   5  -5    0.91    0.38
   4   5  -5    0.61    0.59
  -4  -5   5    0.32    0.62
  -4  -5   5    0.48    0.68
  -4  -5   5    0.39    0.59
  -4  -5   5    0.76    0.61
  -4  -5   5    1.26    3.92
  -4  -5   5    2.13    0.66
   3   5  -5   29.04    1.36
   3   5  -5   29.54    1.71
  -3  -5   5   28.45    1.53
  -3  -5   5   31.81    1.64
  -3  -5   5   27.49    1.63
  -3  -5   5   26.30    1.68
  -3  -5   5   26.02    5.56
   2   5  -5   -0.18    0.39
  -2  -5   5   -0.14    0.37
  -2  -5   5   -0.30    0.55
  -2  -5   5   -0.16    0.40
  -2  -5   5   -0.06    2.06
  -2  -5   5    0.40    0.48
  -2  -5   5   -0.14    0.48
   1   5  -5    0.45    0.41
   1   5  -5   -1.55    1.84
  -1  -5   5    0.67    0.47
  -1  -5   5   -0.30    1.55
  -1  -5   5    0.59    0.50
  -1  -5   5    0.44    0.40
  -1  -5   5    0.04    0.33
  -1  -5   5    0.50    0.51
   0   5  -5    2.88    1.89
   0  -5   5    8.18    0.91
   0  -5   5    7.95    0.91
   0  -5   5    4.86    0.68
   0  -5   5    7.16    0.96
  -1   5  -5   11.45    2.66
   1  -5   5   12.50    0.94
   1  -5   5   13.61    1.31
   1  -5   5   14.58    0.97
   1  -5   5   14.74    1.02
  -2   5  -5   31.10    4.94
   2  -5   5   21.04    1.15
   2  -5   5   19.60    1.18
   2  -5   5   18.69    1.18
   2  -5   5   19.52    0.62
  -3   5  -5    0.22    0.43
   3  -5   5    0.45    0.24
   3  -5   5    0.64    0.49
   3  -5   5    0.85    0.49
   3  -5   5    0.10    0.54
  -4   5  -5   14.39    1.36
   4  -5   5   16.47    1.32
   4  -5   5   16.29    1.44
   4  -5   5   17.50    1.55
  -5   5  -5    1.57    0.71
   5  -5   5    0.82    0.54
   5  -5   5    2.00    0.73
  -6   5  -5   26.44    1.83
  -6   5  -5   24.58    1.26
   6  -5   5   27.18    1.80
   6  -5   5   27.65    1.75
  -7   5  -5    3.83    1.04
  -7   5  -5    4.23    0.78
   7  -5   5    6.02    1.22
   7  -5   5    3.31    1.01
  -8   5  -5    2.71    1.03
   8  -5   5    2.67    0.94
   8  -5   5    2.63    1.02
  -9   5  -5    0.34    0.95
   9  -5   5   -0.27    0.72
  10  -5   5    0.45    0.86
  10   4  -5    0.69    1.05
 -10  -4   5    0.99    1.11
   9   4  -5    1.39    1.03
  -9  -4   5    0.98    0.94
   8   4  -5    0.52    0.83
  -8  -4   5   -7.18    4.71
  -8  -4   5    0.30    0.92
   7   4  -5   -0.04    0.62
  -7  -4   5    0.18    0.71
   6   4  -5   63.60    3.03
  -6  -4   5   59.32    2.89
  -6  -4   5   62.20   11.19
   5   4  -5   34.23    2.11
  -5  -4   5   37.85    2.36
  -5  -4   5   35.68    1.98
  -5  -4   5   31.93    1.97
  -5  -4   5   32.17    7.97
   4   4  -5   56.58    2.46
  -4  -4   5   54.79    2.28
  -4  -4   5   50.77    2.32
  -4  -4   5   55.72    2.25
  -4  -4   5   42.84    7.54
  -4  -4   5   57.62    2.57
   3   4  -5    2.34    0.68
  -3  -4   5    2.80    0.65
  -3  -4   5    3.15    0.84
  -3  -4   5    3.22    0.69
  -3  -4   5    3.28    3.09
  -3  -4   5    2.74    0.71
   2   4  -5   28.60    1.57
  -2  -4   5   23.25    4.21
  -2  -4   5   31.21    1.43
  -2  -4   5   34.09    1.55
  -2  -4   5   29.78    1.61
  -2  -4   5   34.16    1.68
  -2  -4   5   31.67    1.59
   1   4  -5   16.41    1.11
   1   4  -5   17.08    1.20
  -1  -4   5   18.18    1.19
  -1  -4   5   15.61    1.32
  -1  -4   5   18.64    1.21
  -1  -4   5   16.93    1.03
  -1  -4   5   10.69    2.58
   0   4  -5    1.78    0.54
   0   4  -5    0.81    1.59
   0  -4   5    0.85    0.49
   0  -4   5    0.88    0.48
   0  -4   5   -0.33    0.99
   0  -4   5    2.29    0.51
   0  -4   5    1.88    0.61
  -1   4  -5    3.64    0.56
  -1   4  -5    4.17    0.70
  -1   4  -5    1.02    1.39
   1  -4   5    2.90    0.61
   1  -4   5    3.79    0.69
   1  -4   5    3.54    0.74
   1  -4   5    1.80    0.51
   2  -4   5    2.30    0.51
   2  -4   5    1.77    0.35
   2  -4   5    1.29    0.49
   2  -4   5    2.55    0.62
  -3   4  -5   17.75    1.26
   3  -4   5   17.26    0.83
   3  -4   5   20.86    1.17
   3  -4   5   17.33    1.24
   3  -4   5   17.33    1.17
  -4   4  -5    0.34    0.53
   4  -4   5   -0.04    0.54
   4  -4   5    0.51    0.41
   4  -4   5    0.49    0.55
  -5   4  -5   32.89    1.39
  -5   4  -5   30.16    1.83
   5  -4   5   28.88    1.39
   5  -4   5   32.38    1.88
   5  -4   5   30.47    1.72
  -6   4  -5    1.34    0.59
  -6   4  -5    0.89    0.70
   6  -4   5    3.21    0.91
   6  -4   5    0.96    0.66
  -7   4  -5   -1.10    0.52
  -7   4  -5    0.22    0.56
   7  -4   5   -0.71    0.54
   7  -4   5   -0.52    0.69
  -8   4  -5    0.38    0.66
  -8   4  -5    0.21    0.82
   8  -4   5   -0.74    0.64
  -9   4  -5    0.19    0.82
   9  -4   5   -0.04    0.81
 -10   4  -5    3.28    1.36
  10  -4   5    3.00    1.25
  10   3  -5    0.72    1.00
 -10  -3   5    1.71    1.20
   9   3  -5    0.54    0.85
  -9  -3   5    0.38    0.85
   8   3  -5    3.79    1.13
  -8  -3   5    1.16    0.96
   7   3  -5    0.14    0.68
  -7  -3   5   -0.27    0.63
   6   3  -5   68.17    3.14
  -6  -3   5   68.00    3.06
   5   3  -5   21.78    1.97
   5   3  -5   23.40    1.85
  -5  -3   5   23.24    1.57
  -5  -3   5   23.06    1.65
   4   3  -5    0.19    0.52
   4   3  -5    0.11    0.42
  -4  -3   5    0.70    0.53
  -4  -3   5    0.03    0.59
  -4  -3   5    0.06    0.40
  -4  -3   5    0.28    0.49
   3   3  -5    9.09    1.02
   3   3  -5   10.95    1.22
  -3  -3   5    7.19    1.00
  -3  -3   5    9.24    0.98
  -3  -3   5   10.27    1.05
  -3  -3   5    7.70    1.10
   2   3  -5   46.18    1.99
   2   3  -5   47.06    1.98
   2   3  -5   48.48    1.83
  -2  -3   5   50.83    2.10
  -2  -3   5   57.54    9.73
  -2  -3   5   48.09    1.75
  -2  -3   5   46.18    1.93
   1   3  -5    0.46    0.42
   1   3  -5    0.85    0.44
   1   3  -5    0.08    0.42
  -1  -3   5    0.40    0.43
  -1  -3   5    0.13    0.38
  -1  -3   5    0.86    0.51
  -1  -3   5    0.54    0.49
  -1  -3   5    0.55    1.29
   0   3  -5   46.51    1.81
   0   3  -5   44.53    1.24
   0  -3   5   44.05    1.77
   0  -3   5   45.32    1.82
   0  -3   5   42.94    5.22
   0  -3   5   44.45    1.59
   0  -3   5   41.33    1.70
  -1   3  -5   67.28    6.03
  -1   3  -5   63.02    2.20
   1  -3   5   63.78    2.19
   1  -3   5   66.63    2.03
   1  -3   5   65.75    2.21
  -2   3  -5   11.64    1.15
   2  -3   5   10.98    1.11
   2  -3   5   10.41    0.72
   2  -3   5    9.75    0.65
   2  -3   5    9.27    0.92
  -3   3  -5  100.61    3.14
   3  -3   5  102.86    3.17
   3  -3   5  104.00    2.91
   3  -3   5  100.23    2.49
  -4   3  -5   38.27    1.99
   4  -3   5   39.87    1.57
   4  -3   5   42.23    1.88
   4  -3   5   39.82    1.99
  -5   3  -5   13.03    1.12
  -5   3  -5   12.52    1.50
   5  -3   5   14.26    1.40
   5  -3   5   12.54    1.13
   5  -3   5   13.65    1.50
  -6   3  -5    5.97    1.19
  -6   3  -5    6.86    0.95
   6  -3   5    9.49    1.12
   6  -3   5    7.71    1.27
   6  -3   5    8.80    1.25
  -7   3  -5    5.90    1.01
  -7   3  -5    5.52    1.24
   7  -3   5    7.18    1.29
   7  -3   5    6.43    1.27
  -8   3  -5   10.39    1.69
   8  -3   5    6.26    1.40
  -9   3  -5    0.25    0.88
   9  -3   5   -0.03    0.74
 -10   3  -5    0.78    1.06
  10  -3   5    0.09    0.96
  10   2  -5    0.03    0.83
 -10  -2   5    1.06    1.05
   9   2  -5    1.63    0.95
  -9  -2   5    1.66    1.02
   8   2  -5   -0.07    0.69
  -8  -2   5    0.27    0.75
   7   2  -5    1.77    0.91
  -7  -2   5    1.30    0.83
   6   2  -5    6.50    1.21
   6   2  -5    2.61    0.81
  -6  -2   5    4.81    1.05
  -6  -2   5    7.25    1.14
   5   2  -5   21.90    1.41
   5   2  -5   23.28    1.03
   5   2  -5   18.51    1.77
  -5  -2   5   19.10    1.41
  -5  -2   5   18.66    1.72
   4   2  -5   15.32    1.28
   4   2  -5   18.14    1.65
  -4  -2   5   15.76    1.58
  -4  -2   5   17.32    1.24
  -4  -2   5   12.99    1.37
  -4  -2   5   16.01    1.34
   3   2  -5   28.44    1.37
   3   2  -5   32.65    1.71
   3   2  -5   35.46    1.84
  -3  -2   5   30.75    1.65
  -3  -2   5   35.17    1.84
  -3  -2   5   32.67    1.53
   2   2  -5   97.42    2.64
   2   2  -5  102.43    3.05
   2   2  -5  103.88    3.06
  -2  -2   5   96.75    2.68
  -2  -2   5  100.93    3.05
  -2  -2   5  104.10    3.03
   1   2  -5  152.12    3.40
   1   2  -5  153.58    3.78
  -1  -2   5  150.21    3.84
  -1  -2   5  152.76    3.66
  -1  -2   5  149.42    3.43
  -1  -2   5  159.00   11.34
  -1  -2   5  149.40    3.80
   0   2  -5    8.47    0.96
   0   2  -5    8.50    0.81
   0  -2   5    8.87    0.94
   0  -2   5    5.03    1.13
   0  -2   5    8.19    0.81
   0  -2   5    7.35    0.89
   0  -2   5    8.93    0.99
  -1   2  -5   33.51    1.59
  -1   2  -5   31.33    1.32
   1  -2   5   29.13    1.43
   1  -2   5   30.37    1.51
   1  -2   5   34.59    1.43
  -2   2  -5    8.78    0.90
  -2   2  -5    8.66    1.05
   2  -2   5    7.65    0.78
   2  -2   5   10.04    1.08
   2  -2   5   10.16    0.97
  -3   2  -5   12.07    1.26
  -3   2  -5   12.64    1.12
  -3   2  -5   11.87    1.30
   3  -2   5    9.34    1.01
   3  -2   5    8.60    1.12
   3  -2   5   10.64    0.95
  -4   2  -5   20.04    1.50
   4  -2   5   20.87    1.52
   4  -2   5   20.79    1.41
   4  -2   5   18.81    1.19
  -5   2  -5    0.12    0.59
  -5   2  -5    0.00    0.48
   5  -2   5   -0.20    0.57
   5  -2   5    0.01    0.53
   5  -2   5    0.15    0.57
  -6   2  -5    1.99    0.68
  -6   2  -5    0.42    0.68
   6  -2   5    1.99    0.82
   6  -2   5    1.97    0.72
   6  -2   5    1.89    0.88
  -7   2  -5    0.90    0.84
   7  -2   5    0.55    0.70
   7  -2   5    1.98    0.91
  -8   2  -5   -0.49    0.78
   8  -2   5    0.56    0.76
  -9   2  -5    1.62    1.10
   9  -2   5    0.33    0.89
 -10   2  -5    4.18    1.62
  10  -2   5    4.41    1.39
  10   1  -5    1.26    1.05
 -10  -1   5   -0.55    1.01
   9   1  -5    8.55    1.73
  -9  -1   5   10.23    1.78
   8   1  -5    2.29    1.00
  -8  -1   5    2.69    0.98
   7   1  -5    0.49    0.62
  -7  -1   5    0.08    0.66
   6   1  -5    3.78    0.95
   6   1  -5    1.21    0.79
   6   1  -5    1.76    0.65
   6   1  -5    2.07    0.48
   5   1  -5   19.86    1.81
   5   1  -5   20.31    1.50
   5   1  -5   21.57    1.22
   5   1  -5   21.89    1.41
  -5  -1   5   20.80    1.55
   4   1  -5    1.86    0.67
   4   1  -5    2.45    0.59
   4   1  -5    2.14    0.74
   4   1  -5    1.59    0.67
   4   1  -5    1.45    0.62
  -4  -1   5    1.47    0.60
  -4  -1   5    2.05    0.57
   3   1  -5    1.25    0.61
   3   1  -5    1.62    0.55
   3   1  -5    1.41    0.55
   3   1  -5    1.81    0.49
  -3  -1   5    1.23    0.46
  -3  -1   5    2.62    0.73
  -3  -1   5    1.76    0.61
   2   1  -5  479.75    8.53
   2   1  -5  470.02    9.22
   2   1  -5  486.88    9.22
   2   1  -5  481.15    8.73
  -2  -1   5  467.01    9.13
  -2  -1   5  488.08    9.30
  -2  -1   5  469.51    8.50
   1   1  -5   -0.23    0.40
   1   1  -5    0.26    0.35
  -1  -1   5   -0.07    0.29
  -1  -1   5    0.83    0.44
  -1  -1   5    0.64    0.39
  -1  -1   5    0.42    0.48
   0   1  -5   14.77    1.10
   0   1  -5   13.33    0.91
   0  -1   5   13.16    0.92
   0  -1   5   13.20    1.16
  -1   1  -5   18.82    1.26
  -1   1  -5   16.77    1.02
   1  -1   5   17.44    1.03
   1  -1   5   14.33    1.25
  -2   1  -5    2.76    0.59
  -2   1  -5    1.62    0.65
  -2   1  -5    1.33    0.58
   2  -1   5    0.13    0.22
   2  -1   5    3.45    0.63
   2  -1   5    1.99    0.62
  -3   1  -5    0.35    0.49
  -3   1  -5    0.02    0.56
  -3   1  -5    0.13    0.39
   3  -1   5   -0.03    0.44
   3  -1   5   -0.03    0.27
   3  -1   5    0.12    0.43
  -4   1  -5   54.41    2.49
  -4   1  -5   54.31    2.23
   4  -1   5   53.93    2.46
   4  -1   5   57.72    2.19
  -5   1  -5    7.88    1.11
  -5   1  -5    9.55    1.36
  -5   1  -5    9.09    1.11
   5  -1   5    8.49    1.29
   5  -1   5    7.23    1.03
  -6   1  -5    5.14    1.16
   6  -1   5    8.19    1.18
   6  -1   5    6.70    1.29
  -7   1  -5   11.53    1.77
   7  -1   5   10.40    1.62
   7  -1   5   12.94    1.53
  -8   1  -5    2.94    1.17
   8  -1   5    2.54    1.08
  -9   1  -5    0.63    1.04
   9  -1   5    0.97    0.98
 -10   1  -5    0.55    1.29
  10  -1   5    1.36    1.23
  11   0  -5    1.71    1.20
 -11   0   5    2.59    1.41
  10   0  -5    0.33    0.97
 -10   0   5    1.65    1.15
   9   0  -5    1.71    1.02
  -9   0   5    2.51    1.06
   8   0  -5    2.30    0.98
  -8   0   5    2.85    1.03
   7   0  -5    0.46    0.71
   7   0  -5    0.16    0.45
   7   0  -5    0.07    0.68
  -7   0   5    0.49    0.70
   6   0  -5    0.35    0.60
   6   0  -5   -0.09    0.61
   6   0  -5   -0.05    0.42
   6   0  -5    0.07    0.49
  -6   0   5    0.31    0.61
   5   0  -5    2.58    0.66
   5   0  -5    2.83    0.79
   5   0  -5    2.58    0.66
   5   0  -5    2.66    0.74
   5   0  -5    2.74    0.90
  -5   0   5    2.01    0.72
   4   0  -5    0.43    0.57
   4   0  -5    0.33    0.52
   4   0  -5    0.09    0.46
   4   0  -5   -0.05    0.52
   4   0  -5    0.15    0.36
  -4   0   5    0.72    0.53
  -4   0   5    0.20    0.47
   3   0  -5    4.18    0.66
   3   0  -5    3.63    0.68
   3   0  -5    4.17    0.80
   3   0  -5    5.16    0.90
  -3   0   5    4.00    0.77
  -3   0   5    4.39    0.70
   2   0  -5    8.24    0.83
   2   0  -5    9.82    1.09
  -2   0   5    8.62    0.87
  -2   0   5    8.57    0.99
  -2   0   5    6.62    0.96
   1   0  -5    7.95    0.95
   1   0  -5    7.12    0.78
  -1   0   5    7.74    0.93
  -1   0   5    7.43    0.83
  -1   0   5    8.54    1.03
  -1   0   5    8.53    0.82
   0   0  -5   30.74    1.35
   0   0  -5   29.64    0.92
   0   0  -5   31.02    1.53
   0   0   5   31.20    1.32
   0   0   5   30.32    1.30
   0   0   5   30.11    1.49
  -1   0  -5   16.23    1.07
  -1   0  -5   19.49    1.28
   1   0   5   16.96    1.19
   1   0   5   17.10    0.80
   1   0   5   17.07    0.97
   1   0   5   19.17    1.10
  -2   0  -5   10.02    1.16
  -2   0  -5    7.02    1.00
  -2   0  -5    9.95    1.00
   2   0   5    8.74    0.98
   2   0   5    7.48    1.02
   2   0   5    8.36    0.69
   2   0   5    9.89    0.99
  -3   0  -5   12.86    2.12
  -3   0  -5   14.46    1.28
  -3   0  -5   16.47    1.58
  -3   0  -5   14.76    1.47
   3   0   5   14.80    1.29
   3   0   5   17.32    1.57
   3   0   5   14.63    1.31
  -4   0  -5    5.69    1.07
  -4   0  -5    4.37    2.45
  -4   0  -5    4.81    1.09
  -4   0  -5    5.13    0.92
   4   0   5    5.70    0.96
   4   0   5    5.26    1.01
   4   0   5    4.35    0.87
  -5   0  -5    3.24    0.81
  -5   0  -5    1.74    0.72
  -5   0  -5    1.98    3.43
  -5   0  -5    1.95    0.86
   5   0   5    1.66    0.78
   5   0   5    1.52    0.80
   5   0   5    2.05    0.79
  -6   0  -5    7.32    1.34
   6   0   5    5.80    1.13
   6   0   5    5.44    1.21
  -7   0  -5    0.95    0.88
   7   0   5    0.86    0.82
   7   0   5    1.29    0.87
  -8   0  -5    6.47    1.51
   8   0   5    8.06    1.63
  -9   0  -5    0.34    1.01
   9   0   5    1.16    1.06
  11  -1  -5   -0.76    1.00
  10  -1  -5   -0.84    0.80
 -10   1   5    1.89    1.21
   9  -1  -5    1.78    0.99
  -9   1   5    2.47    1.07
   8  -1  -5   14.91    1.87
  -8   1   5   11.75    1.71
   7  -1  -5    9.66    1.47
   7  -1  -5    7.68    1.26
   7  -1  -5    6.65    0.98
  -7   1   5    6.72    1.26
   6  -1  -5    6.79    1.10
   6  -1  -5   10.20    1.49
   6  -1  -5    5.77    0.93
   6  -1  -5    6.69    1.20
   6  -1  -5    6.14    0.99
  -6   1   5    5.29    1.05
   5  -1  -5    0.53    0.46
   5  -1  -5    1.06    0.71
   5  -1  -5    0.82    0.61
   5  -1  -5    1.37    0.64
   5  -1  -5    0.29    0.53
  -5   1   5    0.88    0.62
   4  -1  -5    6.02    0.90
   4  -1  -5    5.50    0.96
   4  -1  -5    7.31    1.09
   4  -1  -5    5.05    0.94
   4  -1  -5    5.18    0.79
  -4   1   5    5.83    0.94
   3  -1  -5   13.30    1.41
   3  -1  -5   14.11    1.01
   3  -1  -5   16.91    1.46
   3  -1  -5   12.81    1.25
  -3   1   5   12.69    1.25
   2  -1  -5  178.75    4.02
   2  -1  -5  184.68    4.42
  -2   1   5  182.41    4.43
   1  -1  -5   15.51    0.95
   1  -1  -5   17.09    1.04
   1  -1  -5   18.42    1.21
  -1   1   5   16.00    0.93
  -1   1   5   13.66    1.06
   0  -1  -5    1.14    0.47
   0  -1  -5    0.37    0.32
   0  -1  -5    0.49    0.45
   0   1   5    0.56    0.44
   0   1   5    1.29    0.40
  -1  -1  -5    0.63    0.49
  -1  -1  -5    0.72    0.55
  -1  -1  -5    0.72    0.42
  -1  -1  -5    0.64    0.43
   1   1   5    0.42    0.90
   1   1   5    0.20    0.44
   1   1   5    0.73    0.49
  -2  -1  -5   17.81    1.54
  -2  -1  -5   15.23    1.43
  -2  -1  -5   14.72    1.24
   2   1   5   14.74    1.42
   2   1   5   13.39    1.28
  -3  -1  -5    4.03    0.78
  -3  -1  -5    2.17    0.77
  -3  -1  -5    1.88    1.60
  -3  -1  -5    4.51    0.98
   3   1   5    2.48    0.79
   3   1   5    4.27    0.88
  -4  -1  -5   13.08    1.39
  -4  -1  -5    8.24    2.94
  -4  -1  -5   10.90    1.42
  -4  -1  -5    9.65    1.40
   4   1   5   12.67    1.53
   4   1   5    9.84    1.25
  -5  -1  -5   15.57    1.76
  -5  -1  -5   13.66    3.76
   5   1   5   12.82    1.63
   5   1   5   16.98    1.66
  -6  -1  -5    0.47    0.78
   6   1   5    1.23    0.77
   6   1   5    1.01    0.84
  -7  -1  -5    1.22    0.97
  -7  -1  -5   -5.42    4.20
   7   1   5   -0.09    0.81
   7   1   5    1.03    0.99
  -8  -1  -5    3.96    1.36
   8   1   5    2.24    1.17
  -9  -1  -5    0.53    1.07
   9   1   5    0.81    1.09
  11  -2  -5   -0.41    0.93
  10  -2  -5    4.09    1.28
   9  -2  -5   -0.02    0.70
  -9   2   5   -0.16    0.80
   8  -2  -5    0.00    0.66
   8  -2  -5    0.97    0.79
  -8   2   5    0.05    0.76
   7  -2  -5   13.09    1.54
   7  -2  -5   11.95    1.56
   7  -2  -5   10.87    1.33
  -7   2   5   12.74    1.59
   6  -2  -5    9.86    1.30
   6  -2  -5    9.10    1.32
   6  -2  -5    9.82    1.26
   6  -2  -5    9.56    1.19
   6  -2  -5    9.01    1.42
  -6   2   5   11.64    1.47
   5  -2  -5    9.59    1.17
   5  -2  -5    8.68    1.19
   5  -2  -5    9.03    1.20
   5  -2  -5   10.14    1.12
   5  -2  -5   10.90    1.37
  -5   2   5   11.25    1.34
   4  -2  -5    8.33    1.10
   4  -2  -5    7.28    0.94
   4  -2  -5    8.00    0.95
   4  -2  -5    9.08    1.19
   4  -2  -5    5.69    1.07
  -4   2   5    7.97    1.06
   3  -2  -5    2.68    0.59
   3  -2  -5    2.75    0.91
   3  -2  -5    4.01    0.81
  -3   2   5    2.98    0.69
   2  -2  -5    6.21    0.91
   2  -2  -5    6.86    0.81
   2  -2  -5    4.94    1.16
   2  -2  -5    7.44    0.96
  -2   2   5    6.36    0.90
   1  -2  -5    8.41    0.87
   1  -2  -5    9.23    0.98
   1  -2  -5   10.50    1.07
  -1   2   5    8.89    1.01
  -1   2   5    8.47    0.77
   0  -2  -5    0.48    0.50
   0  -2  -5    0.77    0.53
   0  -2  -5    0.41    0.37
   0  -2  -5    0.63    0.45
   0   2   5    0.52    0.45
   0   2   5    0.38    0.31
  -1  -2  -5    5.39    0.91
  -1  -2  -5    4.04    0.73
  -1  -2  -5    4.56    0.86
   1   2   5    4.47    0.83
   1   2   5    4.84    0.86
   1   2   5    2.15    1.36
  -2  -2  -5    7.62    1.14
  -2  -2  -5    7.17    1.07
  -2  -2  -5    8.75    0.82
  -2  -2  -5    7.54    0.99
   2   2   5    8.77    1.15
   2   2   5   10.10    1.20
  -3  -2  -5   10.68    1.40
  -3  -2  -5    7.72    1.17
  -3  -2  -5    9.02    1.14
   3   2   5   10.11    1.35
   3   2   5   10.62    1.30
  -4  -2  -5    1.59    0.74
  -4  -2  -5    0.94    0.71
  -4  -2  -5    1.52    2.23
  -4  -2  -5    2.17    1.01
   4   2   5    0.84    0.68
   4   2   5    1.10    0.76
  -5  -2  -5    5.12    1.17
  -5  -2  -5    5.85    3.32
   5   2   5    5.49    1.15
   5   2   5    7.17    1.36
  -6  -2  -5    0.36    0.78
  -6  -2  -5   -0.03    2.39
   6   2   5    0.06    0.83
   6   2   5    0.61    0.90
  -7  -2  -5    1.97    0.99
  -7  -2  -5    6.81    3.89
   7   2   5    1.34    1.02
  -8  -2  -5    3.33    1.34
   8   2   5    2.76    1.27
  10  -3  -5   -0.25    0.79
   9  -3  -5    0.08    0.76
   8  -3  -5    7.57    1.36
   8  -3  -5    4.82    1.18
   8  -3  -5    5.40    1.13
  -8   3   5    6.45    1.32
   7  -3  -5    0.37    0.58
   7  -3  -5   -0.06    0.66
   7  -3  -5    0.62    0.67
   7  -3  -5    0.74    0.64
  -7   3   5    0.45    0.69
   6  -3  -5   16.89    1.76
   6  -3  -5   14.24    1.61
   6  -3  -5   15.02    1.45
   6  -3  -5   14.00    1.52
   6  -3  -5   11.95    1.45
  -6   3   5   12.72    1.52
   5  -3  -5   43.45    2.23
   5  -3  -5   40.42    2.05
   5  -3  -5   39.64    2.00
   5  -3  -5   37.62    2.39
   5  -3  -5   43.39    1.93
  -5   3   5   46.26    2.23
   4  -3  -5   49.90    1.96
   4  -3  -5   49.82    2.17
   4  -3  -5   45.73    2.56
  -4   3   5   50.69    2.20
   3  -3  -5    7.36    0.86
   3  -3  -5    6.64    1.26
   3  -3  -5    9.31    1.09
   3  -3  -5    8.06    1.16
  -3   3   5    9.34    1.09
   2  -3  -5   18.94    1.36
   2  -3  -5   17.04    1.81
   2  -3  -5   18.72    1.12
   2  -3  -5   17.60    1.26
  -2   3   5   17.75    1.24
   1  -3  -5   -0.14    0.36
   1  -3  -5    1.25    0.54
   1  -3  -5    0.09    0.87
   1  -3  -5    0.40    0.49
  -1   3   5    0.11    0.30
  -1   3   5    0.30    0.40
   0  -3  -5   -0.25    0.47
   0  -3  -5    1.07    1.02
   0  -3  -5   -0.56    0.45
   0  -3  -5   -0.04    0.42
   0   3   5    1.30    1.13
   0   3   5    0.28    0.46
  -1  -3  -5   17.67    1.35
  -1  -3  -5   15.67    1.44
  -1  -3  -5   16.66    1.18
   1   3   5   16.85    1.52
   1   3   5   15.76    1.45
  -2  -3  -5    4.35    0.86
  -2  -3  -5    3.86    0.94
  -2  -3  -5    2.42    0.78
  -2  -3  -5    4.52    0.58
   2   3   5    3.03    0.85
   2   3   5    4.78    0.95
  -3  -3  -5    0.78    0.78
  -3  -3  -5    0.72    0.61
  -3  -3  -5    1.71    0.80
   3   3   5   -0.04    0.62
   3   3   5   -0.25    0.56
  -4  -3  -5    2.95    0.92
  -4  -3  -5    2.50    0.93
   4   3   5    3.71    1.01
   4   3   5    2.88    0.96
  -5  -3  -5   17.71    1.97
   5   3   5   21.90    2.12
   5   3   5   18.82    2.17
  -7  -3  -5    1.41    1.00
  -8  -3  -5    4.52    1.46
  10  -4  -5   -0.41    0.76
   9  -4  -5    0.24    0.85
   9  -4  -5    0.01    0.70
   8  -4  -5    0.62    0.76
   8  -4  -5    1.47    0.87
   8  -4  -5   -0.05    0.71
   7  -4  -5   -0.22    0.59
   7  -4  -5   -0.25    0.58
   7  -4  -5    0.21    0.71
   7  -4  -5    0.67    0.64
   6  -4  -5   28.16    1.72
   6  -4  -5   25.96    1.73
   6  -4  -5   25.64    2.11
   6  -4  -5   30.06    1.85
  -6   4   5   26.39    1.85
   5  -4  -5    5.48    1.21
   5  -4  -5    6.38    0.97
   5  -4  -5    5.44    0.94
   5  -4  -5    6.92    1.10
  -5   4   5    5.66    1.03
   4  -4  -5    8.92    1.44
   4  -4  -5   10.15    1.09
   4  -4  -5    9.90    1.45
  -4   4   5   12.50    1.31
   3  -4  -5    9.63    1.37
   3  -4  -5    9.48    1.07
   3  -4  -5    9.52    0.99
   3  -4  -5    9.33    1.51
  -3   4   5    8.89    1.09
   2  -4  -5   10.50    1.31
   2  -4  -5   12.13    1.11
   2  -4  -5   12.93    1.66
   2  -4  -5   13.30    1.22
  -2   4   5   12.68    1.22
  -2   4   5   11.45    0.77
   1  -4  -5   15.75    1.15
   1  -4  -5   18.95    1.65
   1  -4  -5   13.72    1.82
   1  -4  -5   16.72    1.35
   1  -4  -5   14.70    1.28
  -1   4   5   16.07    0.68
  -1   4   5   15.91    1.40
   0  -4  -5    8.46    0.97
   0  -4  -5    7.82    1.49
   0  -4  -5    9.71    1.13
   0   4   5    7.36    1.08
   0   4   5    8.44    1.08
   0   4   5    6.43    1.99
  -1  -4  -5    7.53    1.01
  -1  -4  -5    6.89    1.06
  -1  -4  -5    6.22    0.98
  -1  -4  -5    6.98    1.62
   1   4   5    4.72    0.99
   1   4   5    5.81    1.02
  -2  -4  -5    0.77    0.61
  -2  -4  -5    1.02    0.70
  -2  -4  -5    0.38    1.21
  -2  -4  -5    1.09    0.77
   2   4   5    0.82    0.66
   2   4   5    0.68    0.69
   2   4   5   -3.27    2.29
  -3  -4  -5    2.07    0.87
  -3  -4  -5    0.67    1.32
  -3  -4  -5    2.88    0.88
   3   4   5    3.85    1.04
   3   4   5    1.96    0.83
  -4  -4  -5    0.14    0.74
  -4  -4  -5   -0.34    1.28
   4   4   5    0.62    0.77
   4   4   5    0.87    0.81
  -5  -4  -5    0.64    1.46
  -5  -4  -5    3.00    1.08
   5   4   5    3.82    1.18
  -6  -4  -5   -2.49    1.26
  -6  -4  -5   -0.76    0.74
  -7  -4  -5    0.99    1.09
  10  -5  -5    1.21    0.90
   9  -5  -5    1.74    0.99
   9  -5  -5    0.69    0.79
   8  -5  -5    2.75    1.00
   8  -5  -5   -0.06    0.67
   8  -5  -5    1.94    0.95
   7  -5  -5    0.05    0.60
   7  -5  -5    0.57    0.80
   7  -5  -5    0.66    0.73
   6  -5  -5    2.67    0.81
   6  -5  -5    3.53    1.06
   6  -5  -5    3.42    0.91
   5  -5  -5    2.22    0.71
   5  -5  -5    2.82    1.05
   5  -5  -5    2.48    0.72
   5  -5  -5    2.21    0.97
   4  -5  -5    9.36    1.60
   4  -5  -5   14.91    1.86
   4  -5  -5   12.98    1.22
   4  -5  -5   14.56    1.34
   3  -5  -5    2.51    0.69
   3  -5  -5    0.98    0.52
   3  -5  -5    1.48    0.79
   3  -5  -5    0.60    0.87
  -3   5   5    1.06    0.57
   2  -5  -5   -0.49    0.46
   2  -5  -5   -0.32    0.79
   2  -5  -5   -0.13    0.51
   2  -5  -5   -0.05    0.54
   2  -5  -5    0.28    0.56
  -2   5   5    0.24    0.30
  -2   5   5    0.08    0.47
   1  -5  -5    7.39    0.97
   1  -5  -5    6.72    0.91
   1  -5  -5    7.82    1.57
   1  -5  -5    6.56    0.91
   1  -5  -5    7.60    1.20
  -1   5   5    6.20    0.94
  -1   5   5    5.40    1.01
   0  -5  -5    1.71    0.66
   0  -5  -5    0.76    1.10
   0  -5  -5    1.84    0.69
   0  -5  -5    1.18    0.67
   0   5   5    1.25    0.64
   0   5   5    3.41    1.75
   0   5   5    1.54    0.77
  -1  -5  -5   15.76    1.43
  -1  -5  -5   12.04    1.96
  -1  -5  -5   12.92    1.33
   1   5   5   12.54    1.51
  -2  -5  -5    4.31    0.99
  -2  -5  -5    3.50    1.36
  -2  -5  -5    3.34    0.92
   2   5   5    3.56    1.02
  -3  -5  -5    2.21    0.87
  -3  -5  -5   -0.12    1.20
  -3  -5  -5    0.53    0.80
   3   5   5    0.88    0.89
  -4  -5  -5    1.49    0.96
  -4  -5  -5   -0.82    1.21
  -5  -5  -5   -1.77    1.07
  -5  -5  -5    1.87    1.03
  -6  -5  -5    0.14    0.98
   9  -6  -5    1.04    0.83
   9  -6  -5    3.10    1.13
   8  -6  -5    1.03    0.96
   8  -6  -5    1.32    0.86
   7  -6  -5    0.27    0.70
   7  -6  -5    0.66    0.81
   7  -6  -5    0.83    0.73
   7  -6  -5    0.72    0.92
   6  -6  -5   -0.46    0.75
   6  -6  -5    0.30    0.78
   6  -6  -5    0.80    0.71
   6  -6  -5   -0.19    0.53
   5  -6  -5   -0.10    0.53
   5  -6  -5    0.10    0.50
   5  -6  -5   -0.90    0.71
   5  -6  -5    0.00    0.83
   4  -6  -5    1.24    0.87
   4  -6  -5    0.32    0.85
   4  -6  -5    0.95    0.59
   3  -6  -5   -0.14    0.45
   3  -6  -5   -0.29    0.51
   3  -6  -5    0.62    0.90
   3  -6  -5   -0.10    0.64
   3  -6  -5   -0.12    0.50
   2  -6  -5   20.00    1.32
   2  -6  -5   20.24    1.19
   2  -6  -5   16.35    1.84
   2  -6  -5   16.00    2.16
   2  -6  -5   17.05    1.09
   1  -6  -5    0.90    0.60
   1  -6  -5    1.88    1.20
   1  -6  -5    0.77    0.52
  -1   6   5    2.76    0.89
   0  -6  -5    0.78    1.21
   0  -6  -5    3.51    0.86
   0  -6  -5    4.98    0.85
   0   6   5    2.46    0.93
  -1  -6  -5    0.25    0.64
  -1  -6  -5    0.16    1.08
  -1  -6  -5    0.06    0.58
   1   6   5   -0.70    0.58
  -2  -6  -5    2.26    0.79
  -2  -6  -5    1.47    1.33
  -2  -6  -5    2.11    0.80
   2   6   5    1.99    0.96
  -3  -6  -5    0.22    0.70
  -3  -6  -5   -0.40    1.14
  -4  -6  -5    2.17    1.01
  -4  -6  -5    3.27    1.55
  -5  -6  -5    0.69    1.43
  -5  -6  -5   -0.25    0.90
   8  -7  -5    0.34    0.95
   8  -7  -5    1.65    1.24
   8  -7  -5   -0.68    0.76
   7  -7  -5    0.23    0.71
   7  -7  -5    0.68    0.73
   7  -7  -5    0.88    0.93
   7  -7  -5    1.22    1.01
   6  -7  -5   -0.66    0.73
   6  -7  -5    0.53    0.70
   6  -7  -5   -0.07    0.90
   6  -7  -5    0.09    0.59
   5  -7  -5    0.48    0.94
   5  -7  -5    1.12    0.93
   5  -7  -5    1.75    0.70
   4  -7  -5    2.13    1.00
   4  -7  -5    1.79    0.67
   4  -7  -5    1.71    1.02
   3  -7  -5    0.62    0.53
   3  -7  -5   -1.05    0.63
   3  -7  -5   -0.46    0.68
   2  -7  -5    2.22    0.67
   2  -7  -5    3.63    1.43
   2  -7  -5    1.73    0.98
  -2   7   5    4.94    1.08
   1  -7  -5    3.71    1.43
   1  -7  -5    4.11    0.84
  -1   7   5    4.30    1.09
   0  -7  -5    0.56    0.66
   0  -7  -5   -0.50    1.09
   0  -7  -5    1.08    0.54
   0   7   5    0.05    0.77
  -1  -7  -5    3.76    0.81
  -1  -7  -5    3.99    1.65
  -1  -7  -5    4.79    1.05
  -2  -7  -5   -0.99    1.19
  -2  -7  -5    0.60    0.71
  -2  -7  -5   -0.24    0.75
  -3  -7  -5   -1.28    1.15
  -3  -7  -5    0.32    0.76
  -4  -7  -5    0.24    1.51
  -4  -7  -5    1.63    0.97
   7  -8  -5    0.43    1.00
   7  -8  -5    0.59    1.04
   7  -8  -5   -0.19    0.69
   7  -8  -5   -0.05    0.70
   6  -8  -5    0.08    0.66
   6  -8  -5    0.89    0.71
   6  -8  -5    1.31    1.02
   6  -8  -5    0.36    0.99
   5  -8  -5   -0.70    0.80
   5  -8  -5    0.69    0.97
   5  -8  -5    0.37    0.64
   4  -8  -5   -0.01    0.88
   4  -8  -5    0.27    0.60
   4  -8  -5    2.70    1.10
   3  -8  -5   -0.32    1.03
   3  -8  -5   -0.69    0.75
   3  -8  -5   -0.39    0.55
  -3   8   5    1.42    0.84
   2  -8  -5    0.55    1.26
   2  -8  -5    2.29    0.76
  -2   8   5    2.41    1.01
   1  -8  -5    0.97    1.28
   1  -8  -5    0.11    0.66
   0  -8  -5   -0.31    0.71
   0  -8  -5    1.25    1.39
  -1  -8  -5    0.80    0.83
  -1  -8  -5    0.50    1.43
  -2  -8  -5    0.00    0.64
  -2  -8  -5   -0.79    1.48
   4  -9  -5    0.44    0.67
   4  -9  -5    0.68    1.01
   3  -9  -5   -1.18    0.85
   3  -9  -5    0.52    0.72
   2  -9  -5    0.38    0.71
   1  -9  -5    2.78    0.88
  -2 -12   6    2.22    0.92
  -2 -12   6    1.75    0.85
  -1 -12   6    0.13    0.67
  -1 -12   6   -0.03    0.60
   0 -12   6    0.15    0.54
   0 -12   6    0.64    0.57
   1 -12   6    0.57    0.57
   2 -12   6    2.31    0.73
   3 -12   6    9.48    1.10
   4 -12   6    4.72    0.88
   5 -12   6    0.06    1.08
   5 -12   6    0.28    0.71
   6 -12   6    0.50    0.69
   6 -12   6   -0.94    1.00
  -4 -11   6    0.28    0.78
  -3 -11   6   -0.18    0.63
  -3 -11   6   -0.16    0.75
  -2 -11   6    0.77    0.71
  -2 -11   6    0.79    0.86
  -2 -11   6    0.61    0.65
  -1 -11   6    1.56    0.70
  -1 -11   6    1.92    0.93
  -1 -11   6    0.12    0.60
   0 -11   6   17.02    1.45
   0 -11   6   20.35    1.40
   1 -11   6    1.01    0.57
   2 -11   6    1.35    0.61
   3 -11   6    3.25    0.79
   4 -11   6    4.26    1.30
   4 -11   6    3.91    0.84
   5 -11   6   -0.43    0.55
   5 -11   6    0.36    1.01
   6 -11   6    2.48    0.88
   6 -11   6    3.73    1.35
   7 -11   6    0.88    1.14
   7 -11   6   -0.01    0.70
  -5 -10   6    0.94    0.96
  -5 -10   6    3.02    1.30
  -4 -10   6    1.35    0.87
  -4 -10   6    1.61    1.03
  -3 -10   6    3.13    1.07
  -3 -10   6    2.49    0.90
  -3 -10   6    2.50    0.84
  -3 -10   6    0.80    0.69
  -2 -10   6    0.22    0.55
  -2 -10   6   -0.21    0.53
  -2 -10   6    0.18    0.61
  -2 -10   6    0.00    0.65
  -1 -10   6    0.81    0.62
  -1 -10   6    2.34    0.91
  -1 -10   6    1.10    0.60
   0 -10   6    4.15    0.74
   0 -10   6    4.19    1.07
   0 -10   6    3.65    0.74
   1 -10   6   10.62    1.08
   2 -10   6   -0.26    0.47
   3 -10   6    7.10    1.38
   3 -10   6    6.77    0.91
   4 -10   6    0.30    0.83
   4 -10   6   -0.49    0.51
   5 -10   6    1.01    0.66
   5 -10   6   -0.09    0.79
   6 -10   6    1.99    0.58
   6 -10   6    1.26    0.78
   6 -10   6    0.93    0.91
   7 -10   6    4.16    0.83
   7 -10   6    2.37    0.90
   7 -10   6    3.68    1.28
   8 -10   6   -1.34    0.78
   8 -10   6    3.38    1.24
   8 -10   6    0.30    0.69
  -6  -9   6    1.14    1.00
  -6  -9   6   -0.58    0.97
  -5  -9   6    1.06    0.99
  -5  -9   6    1.18    0.86
  -2  -9   6    0.03    0.53
  -2  -9   6    0.02    0.67
  -2  -9   6   -0.26    0.71
  -2  -9   6    0.60    0.59
  -2  -9   6    0.87    0.60
  -1  -9   6    0.36    0.52
  -1  -9   6    0.29    0.51
  -1  -9   6    0.35    0.59
  -1  -9   6   -0.29    0.45
  -1  -9   6    0.07    0.63
   0  -9   6   17.86    1.08
   0  -9   6   15.17    1.29
   0  -9   6   16.82    1.76
   0  -9   6   13.79    1.21
   0  -9   6   15.71    1.00
   0  -9   6   15.21    1.02
   1  -9   6    4.27    1.04
   1  -9   6    5.43    0.63
   1  -9   6    3.77    0.72
   1  -9   6    4.03    0.59
   2  -9   6   -0.13    0.33
   2  -9   6    0.92    0.56
   3  -9   6   25.89    2.22
   3  -9   6   28.80    1.52
   3  -9   6   26.26    1.11
   3  -9   6   28.02    1.20
   4  -9   6    3.35    0.65
   4  -9   6    3.90    0.66
   4  -9   6    4.84    1.17
   4  -9   6    3.23    0.78
   5  -9   6    1.91    0.65
   5  -9   6    2.56    0.99
   5  -9   6    3.13    0.82
   6  -9   6    5.62    1.39
   6  -9   6    4.48    0.89
   6  -9   6    5.10    1.02
   7  -9   6   -0.09    0.63
   7  -9   6   -0.62    0.77
   7  -9   6   -0.11    0.66
   8  -9   6    0.23    0.74
   8  -9   6    0.89    0.84
   8  -9   6    0.03    0.85
   9  -9   6   -0.08    1.04
   9  -9   6   -0.15    0.81
   9  -9   6    0.45    0.93
  -7  -8   6    0.48    0.91
  -6  -8   6    4.65    1.34
  -6  -8   6    5.20    1.29
  -6  -8   6   18.87    6.89
  -5  -8   6    1.29    1.01
  -5  -8   6    2.10    0.89
  -5  -8   6    2.22    3.64
  -4  -8   6    1.28    0.79
  -4  -8   6    1.57    3.28
  -4  -8   6    0.79    0.70
  -4  -8   6    0.86    0.67
  -4  -8   6    1.05    0.86
  -3  -8   6    2.84    0.96
  -3  -8   6    1.00    0.69
  -3  -8   6    2.91    0.96
  -3  -8   6    3.26    0.91
  -3  -8   6    1.73    0.66
  -3  -8   6    8.84    4.47
   2   8  -6    0.61    0.61
  -2  -8   6    0.38    0.64
  -2  -8   6    0.27    0.50
  -2  -8   6    1.11    0.60
  -2  -8   6    8.29    3.36
  -2  -8   6    0.06    0.68
  -2  -8   6    1.13    0.65
   1   8  -6    0.15    0.48
  -1  -8   6    0.25    0.45
  -1  -8   6    0.23    0.57
  -1  -8   6    0.51    0.52
  -1  -8   6   -0.16    0.51
  -1  -8   6    0.47    0.49
  -1  -8   6   -0.15    0.53
   0  -8   6   20.15    1.25
   0  -8   6   23.88    1.68
   0  -8   6   20.51    1.22
   0  -8   6   20.44    1.09
   0  -8   6   20.15    1.22
   1  -8   6   18.04    1.16
   1  -8   6   14.89    1.03
   1  -8   6   16.88    1.07
   1  -8   6   16.13    1.67
   2  -8   6    2.09    0.60
   2  -8   6    0.93    0.50
   2  -8   6    1.13    0.57
   3  -8   6    4.11    0.75
   3  -8   6    3.12    0.93
   3  -8   6    2.94    0.69
   3  -8   6    4.10    0.73
  -4   8  -6    0.82    0.55
   4  -8   6   -0.16    0.52
   4  -8   6    0.92    0.56
   4  -8   6    0.95    0.72
   4  -8   6    1.24    0.59
   5  -8   6    0.83    0.82
   5  -8   6    0.28    0.57
   5  -8   6    0.29    0.53
   6  -8   6    1.26    0.91
   6  -8   6    1.06    0.68
   6  -8   6    1.82    0.80
   7  -8   6    4.52    1.07
   7  -8   6    5.58    1.13
   7  -8   6    6.92    1.50
   8  -8   6    0.39    0.98
   8  -8   6   -0.11    0.68
   8  -8   6   -0.71    0.66
   9  -8   6   -0.24    0.80
   9  -8   6    1.06    0.90
  -8  -7   6    0.37    0.89
  -7  -7   6    0.45    0.81
  -6  -7   6    0.08    0.75
  -6  -7   6   -1.58    3.73
   5   7  -6    2.55    0.97
  -5  -7   6    2.49    0.93
  -5  -7   6   -1.85    5.19
   4   7  -6    1.01    0.68
  -4  -7   6    2.62    4.91
  -4  -7   6    1.66    0.79
  -4  -7   6    0.80    0.76
  -4  -7   6    1.83    0.79
  -4  -7   6    0.73    0.65
   3   7  -6   43.95    2.06
   3   7  -6   46.84    2.34
  -3  -7   6   45.36    2.40
  -3  -7   6   40.51    2.06
  -3  -7   6   45.64    2.32
  -3  -7   6   49.95    8.80
  -3  -7   6   45.17    2.19
  -3  -7   6   42.91    2.14
  -3  -7   6   48.59    2.26
   2   7  -6    6.13    0.96
   2   7  -6    6.31    1.04
  -2  -7   6    6.83    0.98
  -2  -7   6    6.65    1.02
  -2  -7   6    7.36    0.99
  -2  -7   6    5.82    0.94
  -2  -7   6    8.02    1.13
  -2  -7   6    6.27    4.06
  -2  -7   6    7.84    1.25
   1   7  -6   -0.11    0.42
  -1  -7   6   -0.16    0.51
  -1  -7   6    0.35    0.49
  -1  -7   6   -0.12    0.45
  -1  -7   6   -0.39    0.38
  -1  -7   6    0.34    0.43
  -1  -7   6    0.08    0.49
   0  -7   6   -0.33    0.44
   0  -7   6   -0.07    0.37
   0  -7   6    0.28    0.54
   0  -7   6    0.53    0.43
   0  -7   6    0.59    0.48
   1  -7   6   15.98    0.71
   1  -7   6   18.99    1.17
   1  -7   6   17.19    1.65
   1  -7   6   16.08    1.14
   1  -7   6   17.99    1.14
  -2   7  -6    0.81    1.87
   2  -7   6    0.66    0.51
   2  -7   6    0.46    0.49
   2  -7   6    0.50    0.57
   2  -7   6    0.45    0.47
   3  -7   6   26.17    1.44
   3  -7   6   27.57    1.47
   3  -7   6   27.09    1.67
  -4   7  -6    0.48    0.50
   4  -7   6   -0.13    0.51
   4  -7   6    0.77    0.71
   4  -7   6   -0.09    0.48
  -5   7  -6   -0.13    0.55
   5  -7   6    0.05    0.58
   5  -7   6    0.53    0.62
   5  -7   6    0.21    0.68
  -6   7  -6    0.60    0.69
   6  -7   6    0.40    0.74
   6  -7   6    0.74    0.65
   6  -7   6    0.62    0.65
   7  -7   6    2.23    0.87
   7  -7   6    0.58    0.72
   8  -7   6    1.29    0.87
   8  -7   6    0.69    0.80
   9  -7   6    0.65    0.97
  10  -7   6    3.56    1.28
  -8  -6   6   -0.42    0.79
   7   6  -6   -0.11    0.88
  -7  -6   6   -5.66    3.94
  -7  -6   6    2.26    0.98
   6   6  -6    6.13    1.36
  -6  -6   6    1.54    6.85
  -6  -6   6    4.66    1.09
   5   6  -6   34.32    2.28
  -5  -6   6   38.87    2.29
  -5  -6   6   32.87    2.13
  -5  -6   6   33.61    8.73
   4   6  -6   18.34    1.86
   4   6  -6   16.69    1.16
  -4  -6   6   18.71    1.78
  -4  -6   6   19.81    1.96
  -4  -6   6   17.07    6.47
  -4  -6   6   17.82    1.64
  -4  -6   6   14.60    1.51
  -4  -6   6   15.05    1.56
   3   6  -6    6.20    0.84
   3   6  -6    6.90    1.11
  -3  -6   6    7.06    1.01
  -3  -6   6    6.21    4.45
  -3  -6   6    6.27    1.11
  -3  -6   6    7.71    1.10
  -3  -6   6    4.67    0.95
  -3  -6   6    5.80    0.96
  -3  -6   6    5.78    1.11
   2   6  -6    8.34    1.11
  -2  -6   6    7.68    0.99
  -2  -6   6    7.62    1.05
  -2  -6   6    4.96    0.83
  -2  -6   6    8.22    1.14
  -2  -6   6    5.85    1.06
  -2  -6   6    5.91    3.62
   1   6  -6    1.38    2.75
   1   6  -6    0.98    0.56
  -1  -6   6    1.80    0.73
  -1  -6   6    0.95    0.59
  -1  -6   6    1.11    0.59
  -1  -6   6    1.79    0.57
  -1  -6   6    1.12    0.52
  -1  -6   6    0.10    2.13
   0   6  -6    1.04    2.23
   0  -6   6    1.70    0.60
   0  -6   6    1.76    0.68
   0  -6   6    2.27    0.66
   0  -6   6    1.97    0.59
   1  -6   6   13.27    1.42
   1  -6   6   12.70    1.18
   1  -6   6   12.64    1.09
   1  -6   6   15.07    1.30
  -2   6  -6   -0.53    1.60
   2  -6   6    0.03    0.44
   2  -6   6    0.20    0.20
   2  -6   6   -0.05    0.46
   2  -6   6    0.14    0.45
   2  -6   6    0.00    0.46
   3  -6   6    6.07    0.93
   3  -6   6    4.38    0.80
   3  -6   6    5.09    0.87
  -4   6  -6   24.18    1.57
   4  -6   6   24.32    1.62
   4  -6   6   23.75    1.56
   4  -6   6   26.76    1.58
  -5   6  -6    2.29    0.80
   5  -6   6    0.79    0.65
   5  -6   6    2.29    0.78
   5  -6   6    2.47    0.86
  -6   6  -6    1.87    0.79
   6  -6   6    1.29    0.82
   6  -6   6    1.91    0.87
  -7   6  -6    7.02    1.35
   7  -6   6    9.33    1.40
   7  -6   6    8.25    1.40
  -8   6  -6   -0.21    0.73
   8  -6   6   -0.79    0.75
   8  -6   6    0.22    0.68
   9  -6   6    0.56    0.85
  10  -6   6    1.35    0.91
   9   5  -6    0.22    1.06
  -9  -5   6    0.27    0.97
   8   5  -6    0.93    0.97
  -8  -5   6   -0.05    0.73
   7   5  -6    0.32    0.76
  -7  -5   6   -0.29    0.64
   6   5  -6   -0.29    0.61
  -6  -5   6    0.02    0.64
  -6  -5   6   -4.98    5.82
   5   5  -6   14.44    1.74
  -5  -5   6   10.03    6.73
  -5  -5   6   17.17    1.71
  -5  -5   6   17.11    1.99
  -5  -5   6   15.58    1.71
  -5  -5   6   17.34    1.71
   4   5  -6   72.34    3.05
  -4  -5   6   76.68    2.94
  -4  -5   6   81.46   15.67
  -4  -5   6   78.20    2.87
  -4  -5   6   74.77    3.02
  -4  -5   6   84.42    3.33
   3   5  -6   45.84    2.25
  -3  -5   6   48.34    2.31
  -3  -5   6   48.13    2.07
  -3  -5   6   48.68    2.22
  -3  -5   6   49.75    2.17
  -3  -5   6   44.22    7.45
  -3  -5   6   52.97    2.45
   2   5  -6   -0.03    0.40
  -2  -5   6    0.26    2.31
  -2  -5   6    0.06    0.55
  -2  -5   6    0.89    0.50
  -2  -5   6    0.48    0.50
  -2  -5   6    0.78    0.57
  -2  -5   6   -0.10    0.51
   1   5  -6    7.25    0.98
  -1  -5   6    5.13    2.38
  -1  -5   6    5.81    0.91
  -1  -5   6    5.45    0.81
  -1  -5   6    7.23    1.02
  -1  -5   6    5.94    0.98
   0   5  -6   16.59    3.42
   0  -5   6   27.26    1.55
   0  -5   6   26.71    1.57
   0  -5   6   26.72    1.34
   0  -5   6   24.02    1.42
  -1   5  -6   35.35    6.85
   1  -5   6   32.36    1.77
   1  -5   6   36.85    1.72
   1  -5   6   32.88    1.64
   1  -5   6   34.13    1.54
  -2   5  -6    0.78    1.55
   2  -5   6    1.99    0.62
   2  -5   6    2.87    0.60
   2  -5   6    1.75    0.66
   2  -5   6    2.31    0.39
  -3   5  -6   20.69    1.40
   3  -5   6   20.02    0.87
   3  -5   6   21.95    1.34
   3  -5   6   20.66    1.22
   3  -5   6   18.05    1.36
  -4   5  -6   16.06    1.54
   4  -5   6   18.92    1.32
   4  -5   6   15.95    0.89
   4  -5   6   16.91    1.44
   4  -5   6   15.43    1.53
  -5   5  -6    0.38    0.56
   5  -5   6    0.46    0.57
   5  -5   6    0.83    0.62
  -6   5  -6    5.24    1.11
   6  -5   6    4.78    1.05
   6  -5   6    4.08    1.02
  -7   5  -6    9.80    1.09
   7  -5   6    8.73    1.39
   7  -5   6    8.93    1.42
  -8   5  -6    0.37    0.82
   8  -5   6   -0.01    0.72
  -9   5  -6   -0.74    0.86
   9  -5   6   -0.57    0.77
  10  -5   6   -0.95    0.86
   9   4  -6    1.98    1.23
  -9  -4   6   -0.29    0.88
   8   4  -6    1.08    1.00
  -8  -4   6    0.69    0.84
   7   4  -6    1.09    0.77
  -7  -4   6   -0.28    0.70
   6   4  -6    3.05    0.97
  -6  -4   6    2.23    0.85
   5   4  -6    3.32    0.94
  -5  -4   6    7.12    6.24
  -5  -4   6    3.62    0.92
  -5  -4   6    4.99    1.02
  -5  -4   6    2.89    0.85
   4   4  -6    3.81    0.97
  -4  -4   6    4.77    4.67
  -4  -4   6    6.32    1.01
  -4  -4   6    3.66    1.01
  -4  -4   6    6.32    0.99
  -4  -4   6    4.53    0.96
   3   4  -6   36.52    1.97
   3   4  -6   35.54    1.79
  -3  -4   6   36.25    1.76
  -3  -4   6   36.87    1.83
  -3  -4   6   39.88    2.12
  -3  -4   6   37.12    1.93
  -3  -4   6   31.51    6.03
   2   4  -6   34.89    1.63
   2   4  -6   33.16    1.78
  -2  -4   6   33.35    1.59
  -2  -4   6   25.35    4.47
  -2  -4   6   34.47    1.84
  -2  -4   6   30.82    1.68
  -2  -4   6   33.69    1.81
   1   4  -6    1.48    0.57
   1   4  -6    1.36    0.55
  -1  -4   6    1.60    1.72
  -1  -4   6    1.96    0.62
  -1  -4   6    1.37    0.62
  -1  -4   6    0.68    0.47
  -1  -4   6    2.26    0.66
   0   4  -6   28.35    1.14
   0   4  -6   30.22    1.43
   0  -4   6   29.02    1.58
   0  -4   6   28.78    5.38
   0  -4   6   27.18    1.57
   0  -4   6   29.74    1.64
   0  -4   6   29.84    1.43
  -1   4  -6    9.09    2.20
   1  -4   6   14.27    1.33
   1  -4   6   13.97    1.14
   1  -4   6   13.08    1.26
   1  -4   6   13.80    1.30
  -2   4  -6   -0.66    1.14
   2  -4   6    0.17    0.46
   2  -4   6   -0.42    0.41
   2  -4   6    0.16    0.34
   2  -4   6   -0.35    0.29
   2  -4   6    0.67    0.48
  -3   4  -6   34.02    1.84
   3  -4   6   36.90    1.35
   3  -4   6   32.51    1.81
   3  -4   6   37.81    1.48
   3  -4   6   36.83    1.73
  -4   4  -6   47.93    2.28
   4  -4   6   49.90    2.15
   4  -4   6   47.62    1.71
   4  -4   6   46.23    2.25
  -5   4  -6   -0.70    0.49
   5  -4   6    0.41    0.63
   5  -4   6    0.75    0.62
   5  -4   6   -0.21    0.44
  -6   4  -6    8.07    1.38
   6  -4   6    8.95    1.40
   6  -4   6    5.47    1.13
   6  -4   6    6.15    0.96
  -7   4  -6   -0.21    0.73
  -7   4  -6    0.37    0.57
   7  -4   6   -0.31    0.65
   7  -4   6    0.39    0.81
  -8   4  -6   -0.48    0.76
   8  -4   6    1.37    0.82
  -9   4  -6    1.31    0.99
   9  -4   6    0.28    0.78
 -10   4  -6    2.05    1.27
  10  -4   6   -0.63    0.87
  10   3  -6    0.52    1.13
 -10  -3   6    2.02    1.16
   9   3  -6    0.50    0.94
  -9  -3   6    1.85    1.10
   8   3  -6    2.78    1.05
  -8  -3   6    5.18    1.28
   7   3  -6    1.75    0.88
  -7  -3   6    0.82    0.75
   6   3  -6    2.11    0.91
  -6  -3   6    2.00    0.85
   5   3  -6   22.36    1.87
   5   3  -6   15.48    1.76
   5   3  -6   19.24    1.16
  -5  -3   6   19.01    1.83
  -5  -3   6   24.07    1.70
  -5  -3   6   21.23    1.56
   4   3  -6   10.98    1.42
   4   3  -6   11.40    1.28
  -4  -3   6   11.90    1.24
  -4  -3   6    8.42    1.19
  -4  -3   6    7.91    1.30
  -4  -3   6    8.43    1.10
   3   3  -6    0.34    0.51
   3   3  -6   -0.18    0.45
  -3  -3   6    1.02    0.58
  -3  -3   6    0.10    0.54
  -3  -3   6    0.60    0.48
   2   3  -6    0.54    0.48
   2   3  -6    0.78    0.49
  -2  -3   6    0.69    0.55
  -2  -3   6    1.24    0.53
  -2  -3   6   -0.41    2.09
  -2  -3   6    0.29    0.42
  -2  -3   6    0.32    0.49
   1   3  -6    0.61    0.45
   1   3  -6   -0.48    0.46
  -1  -3   6    0.06    0.46
  -1  -3   6   -0.05    1.34
  -1  -3   6    0.00    0.45
  -1  -3   6    0.25    0.38
  -1  -3   6    0.11    0.50
   0   3  -6  221.50    3.96
   0   3  -6  228.21    5.22
   0  -3   6  219.37    5.07
   0  -3   6  236.88   13.07
   0  -3   6  232.44    5.30
   0  -3   6  207.87    5.14
   0  -3   6  218.82    4.75
  -1   3  -6   66.85    2.46
   1  -3   6   63.75    2.15
   1  -3   6   61.71    2.26
   1  -3   6   64.18    2.38
  -2   3  -6   -1.37    1.04
   2  -3   6    0.66    0.25
   2  -3   6    0.74    0.48
   2  -3   6    0.15    0.50
   2  -3   6    0.15    0.39
  -3   3  -6   18.32    1.63
   3  -3   6   15.88    1.51
   3  -3   6   16.72    1.37
   3  -3   6   17.67    1.10
  -4   3  -6    2.36    0.77
   4  -3   6    2.08    0.60
   4  -3   6    1.71    0.70
   4  -3   6    1.61    0.70
  -5   3  -6    6.06    1.15
   5  -3   6    8.78    1.02
   5  -3   6    4.31    1.00
   5  -3   6    5.84    1.04
  -6   3  -6   15.68    1.82
   6  -3   6   15.07    1.78
   6  -3   6   13.24    1.35
   6  -3   6   11.58    1.47
  -7   3  -6    9.78    1.65
   7  -3   6   12.32    1.45
   7  -3   6   11.00    1.70
  -8   3  -6    0.77    0.94
   8  -3   6    0.15    0.79
  -9   3  -6    0.41    1.06
   9  -3   6    0.84    0.88
 -10   3  -6    3.52    1.40
  10  -3   6    4.48    1.48
  10   2  -6    1.29    1.11
 -10  -2   6    1.60    1.12
   9   2  -6    0.12    0.80
  -9  -2   6    0.93    0.93
   8   2  -6    0.95    0.92
  -8  -2   6    0.08    0.78
   7   2  -6   -0.24    0.60
  -7  -2   6    0.21    0.68
   6   2  -6    1.77    0.78
   6   2  -6    2.19    0.91
   6   2  -6    1.11    0.43
  -6  -2   6    0.98    0.73
   5   2  -6   10.71    0.99
   5   2  -6   11.41    1.50
   5   2  -6   11.24    1.33
   5   2  -6   10.28    1.18
  -5  -2   6   11.64    1.32
  -5  -2   6   11.30    1.44
  -5  -2   6   11.28    1.35
   4   2  -6    2.49    0.76
   4   2  -6    2.38    0.65
   4   2  -6    2.54    0.70
  -4  -2   6    1.77    0.65
  -4  -2   6    2.87    0.82
   3   2  -6   10.86    1.29
   3   2  -6   11.51    1.19
   3   2  -6   14.14    1.21
   3   2  -6   12.28    1.39
  -3  -2   6   11.92    1.38
  -3  -2   6   11.83    1.31
  -3  -2   6   11.43    1.13
   2   2  -6    2.98    0.75
   2   2  -6    2.66    0.61
   2   2  -6    4.40    0.88
   2   2  -6    3.62    0.67
  -2  -2   6    4.04    0.82
  -2  -2   6    3.91    0.79
  -2  -2   6    4.48    0.72
  -2  -2   6    3.72    0.83
   1   2  -6   -0.21    0.46
   1   2  -6    0.50    0.43
  -1  -2   6    0.48    0.51
  -1  -2   6    0.91    0.58
  -1  -2   6    0.67    0.49
  -1  -2   6    1.00    0.48
  -1  -2   6    0.64    1.48
   0   2  -6    1.07    0.58
   0   2  -6    0.69    0.48
   0  -2   6    0.04    0.49
   0  -2   6    0.16    0.44
   0  -2   6    0.71    0.44
   0  -2   6    1.09    0.53
   0  -2   6    0.91    0.81
  -1   2  -6   27.52    1.37
  -1   2  -6   30.26    1.67
   1  -2   6   28.53    1.50
   1  -2   6   32.77    1.52
   1  -2   6   29.74    1.63
  -2   2  -6   11.84    1.10
  -2   2  -6    9.50    1.22
   2  -2   6    9.92    1.18
   2  -2   6   10.38    0.98
   2  -2   6   10.65    1.07
  -3   2  -6   19.81    1.30
  -3   2  -6   17.54    1.60
   3  -2   6   19.93    1.35
   3  -2   6   21.79    1.54
   3  -2   6   20.36    1.26
  -4   2  -6   10.13    1.37
   4  -2   6   13.78    1.24
   4  -2   6   11.65    1.42
   4  -2   6   11.63    1.29
   5  -2   6    2.75    0.74
   5  -2   6    2.03    0.84
   5  -2   6    3.06    0.87
  -6   2  -6    1.52    0.88
   6  -2   6    0.41    0.65
   6  -2   6    3.07    1.02
  -7   2  -6    3.17    1.05
   7  -2   6    3.88    1.21
   7  -2   6    2.51    0.92
  -8   2  -6    1.18    1.02
   8  -2   6    0.89    0.92
  -9   2  -6    0.73    1.09
 -10   2  -6    3.68    1.57
  10  -2   6    3.82    1.39
  10   1  -6    0.01    1.01
 -10  -1   6    1.73    1.03
   9   1  -6   -0.80    0.80
  -9  -1   6    0.63    0.88
   8   1  -6    7.63    1.50
  -8  -1   6    7.12    1.38
   7   1  -6    0.35    0.41
   7   1  -6   -0.51    0.62
  -7  -1   6    0.82    0.77
   6   1  -6    8.12    1.39
   6   1  -6   10.02    1.03
   6   1  -6   11.91    1.49
  -6  -1   6    9.63    1.42
   5   1  -6    4.26    0.83
   5   1  -6    3.52    0.93
   5   1  -6    3.55    0.90
   5   1  -6    4.50    0.83
  -5  -1   6    3.39    0.90
   4   1  -6   -0.07    0.40
   4   1  -6   -0.13    0.45
   4   1  -6    0.09    0.62
   4   1  -6    0.48    0.55
  -4  -1   6    0.29    0.52
  -4  -1   6   -0.12    0.43
   3   1  -6    0.40    0.51
   3   1  -6   -0.22    0.40
   3   1  -6    0.40    0.49
   3   1  -6   -0.47    0.49
  -3  -1   6    0.04    0.46
  -3  -1   6   -0.21    0.43
   2   1  -6    9.81    1.19
   2   1  -6    8.81    0.95
  -2  -1   6    8.71    0.95
  -2  -1   6   10.09    1.17
  -2  -1   6    8.75    1.16
   1   1  -6   27.57    1.58
   1   1  -6   29.28    1.42
  -1  -1   6   27.61    1.34
  -1  -1   6   29.41    1.46
  -1  -1   6   28.84    1.68
  -1  -1   6   29.50    1.61
   0   1  -6   85.03    2.51
   0   1  -6   80.25    2.74
   0  -1   6   84.28    2.79
   0  -1   6   81.48    2.43
   0  -1   6   81.37    2.51
  -1   1  -6    1.07    0.65
  -1   1  -6    1.47    0.54
   1  -1   6    1.46    0.56
   1  -1   6    1.21    0.56
   1  -1   6    0.79    0.45
  -2   1  -6    1.64    0.71
  -2   1  -6    0.24    0.43
  -2   1  -6    1.00    0.59
   2  -1   6    0.62    0.47
   2  -1   6    0.78    0.55
   2  -1   6    0.32    0.53
  -3   1  -6    3.76    0.77
  -3   1  -6    5.59    1.11
  -3   1  -6    3.27    0.83
   3  -1   6    4.49    0.95
   3  -1   6    3.16    0.75
   3  -1   6    4.70    0.85
  -4   1  -6    8.70    1.14
  -4   1  -6    9.06    1.30
  -4   1  -6    5.44    2.30
   4  -1   6    9.40    1.14
   4  -1   6    7.31    1.20
   4  -1   6    9.92    1.22
  -5   1  -6    2.60    0.92
   5  -1   6    2.70    0.94
   5  -1   6    1.52    0.80
   5  -1   6    2.15    0.76
  -6   1  -6   18.71    2.06
   6  -1   6   20.58    2.15
   6  -1   6   16.28    1.68
  -7   1  -6    2.54    1.07
   7  -1   6    3.87    1.19
   7  -1   6    3.07    1.00
  -8   1  -6    0.66    0.98
   8  -1   6   -0.53    0.83
   8  -1   6    0.24    0.92
  -9   1  -6    0.76    1.10
   9  -1   6    1.44    1.13
  10   0  -6    1.15    1.02
 -10   0   6    0.81    1.05
   9   0  -6    4.87    1.38
  -9   0   6    5.33    1.38
   8   0  -6    0.73    0.85
  -8   0   6   -0.47    0.73
   7   0  -6    1.91    0.65
   7   0  -6    0.92    0.81
   7   0  -6    1.66    0.91
  -7   0   6    0.85    0.73
   6   0  -6   -0.56    0.57
   6   0  -6   -0.44    0.46
   6   0  -6    1.11    0.63
   6   0  -6   -0.10    0.59
  -6   0   6   -0.01    0.59
   5   0  -6   11.42    1.25
   5   0  -6    9.98    1.17
   5   0  -6   10.60    1.41
   5   0  -6   12.04    1.36
   5   0  -6   10.30    1.48
  -5   0   6    7.54    1.18
   4   0  -6    1.12    0.51
   4   0  -6    1.80    0.67
   4   0  -6    0.39    0.57
   4   0  -6    0.82    0.79
   4   0  -6    1.88    0.83
  -4   0   6    1.79    0.67
  -4   0   6    1.10    0.62
   3   0  -6    1.26    0.49
   3   0  -6    0.45    0.51
   3   0  -6    0.38    0.60
   3   0  -6    0.13    0.48
  -3   0   6    0.57    0.51
  -3   0   6   -0.13    0.45
   2   0  -6    1.52    0.51
   2   0  -6    1.25    0.67
  -2   0   6    0.68    0.53
  -2   0   6    1.55    0.53
   1   0  -6    3.61    0.81
   1   0  -6    3.72    0.66
   1   0  -6    3.10    0.51
  -1   0   6    2.13    0.59
  -1   0   6    3.25    0.73
  -1   0   6    3.29    0.65
   0   0  -6   22.97    1.30
   0   0  -6   27.56    1.58
   0   0   6   27.93    1.37
   0   0   6   26.87    1.55
   0   0   6   24.96    1.25
  -1   0  -6   23.38    1.56
  -1   0  -6   24.77    1.39
   1   0   6   25.12    1.55
   1   0   6   24.36    1.33
   1   0   6   25.50    1.27
  -2   0  -6   16.05    1.60
  -2   0  -6   13.43    1.26
  -2   0  -6   12.92    1.39
   2   0   6   18.13    1.40
   2   0   6   15.38    1.36
   2   0   6   14.32    1.45
   2   0   6   14.17    0.87
  -3   0  -6   11.11    1.45
  -3   0  -6    9.48    1.15
  -3   0  -6    8.62    1.25
   3   0   6   11.56    1.26
   3   0   6    7.57    1.18
   3   0   6    8.07    1.09
  -4   0  -6    1.03    2.06
  -4   0  -6    4.45    0.93
  -4   0  -6    2.72    0.89
   4   0   6    3.62    0.86
   4   0   6    3.96    0.98
   4   0   6    3.91    0.91
  -5   0  -6   -1.64    2.41
  -5   0  -6   -0.67    0.54
   5   0   6    0.30    0.64
   5   0   6   -0.34    0.63
  -6   0  -6    3.97    1.11
  -6   0  -6   -5.18    3.06
   6   0   6    1.83    0.92
   6   0   6    1.75    0.87
  -7   0  -6    5.02    1.33
   7   0   6    6.69    1.51
   7   0   6    3.96    1.13
  -8   0  -6    0.02    0.97
   8   0   6    0.88    1.03
  -9   0  -6   -0.26    0.99
   9   0   6    0.60    1.08
  10  -1  -6   -0.49    0.87
 -10   1   6    0.58    1.02
   9  -1  -6    0.28    0.79
  -9   1   6    1.77    1.06
   8  -1  -6   -0.45    0.68
   8  -1  -6    0.72    0.64
  -8   1   6    0.97    0.78
   7  -1  -6    1.90    0.75
   7  -1  -6    2.18    0.94
   7  -1  -6    3.76    1.05
  -7   1   6    3.12    1.02
   6  -1  -6    6.40    1.36
   6  -1  -6    7.28    1.10
   6  -1  -6    6.54    1.21
   6  -1  -6    9.07    1.28
   6  -1  -6    5.17    1.02
  -6   1   6    6.20    1.19
   5  -1  -6    7.37    1.21
   5  -1  -6    6.29    0.96
   5  -1  -6    5.32    1.14
   5  -1  -6    5.13    1.02
   5  -1  -6    4.82    0.98
  -5   1   6    7.36    1.20
   4  -1  -6   21.25    1.33
   4  -1  -6   22.38    1.71
   4  -1  -6   20.75    1.56
   4  -1  -6   20.24    1.75
   4  -1  -6   19.41    1.40
  -4   1   6   20.59    1.80
   3  -1  -6   32.00    2.23
   3  -1  -6   39.76    2.05
   3  -1  -6   37.76    1.73
  -3   1   6   33.69    1.84
   2  -1  -6   93.85    2.84
   2  -1  -6  102.53    3.22
  -2   1   6   99.34    3.19
   1  -1  -6   -0.42    0.45
   1  -1  -6    0.40    0.34
   1  -1  -6   -0.27    0.36
  -1   1   6   -0.28    0.32
  -1   1   6    0.67    0.48
   0  -1  -6   -0.31    0.47
   0  -1  -6    0.17    0.44
   0   1   6   -0.29    0.32
   0   1   6   -0.02    0.42
  -1  -1  -6   11.67    1.29
  -1  -1  -6   10.96    1.14
  -1  -1  -6   13.35    1.41
   1   1   6   10.90    1.21
   1   1   6   12.25    1.30
  -2  -1  -6    0.81    0.53
  -2  -1  -6   -0.07    0.50
  -2  -1  -6    0.54    0.76
   2   1   6    0.75    0.55
   2   1   6    0.20    0.58
  -3  -1  -6    8.93    1.20
  -3  -1  -6    8.63    1.24
  -3  -1  -6    9.44    1.43
   3   1   6    7.77    1.21
   3   1   6    7.02    1.08
  -4  -1  -6    0.80    0.72
  -4  -1  -6    2.73    1.05
  -4  -1  -6    3.13    1.01
   4   1   6    2.28    0.82
   4   1   6    2.46    0.89
  -5  -1  -6    3.99    1.13
  -5  -1  -6    6.07    2.56
   5   1   6    4.32    1.10
   5   1   6    2.86    1.01
  -6  -1  -6    1.30    1.03
  -6  -1  -6    0.50    2.21
   6   1   6    0.58    0.84
   6   1   6   -0.62    0.76
  -7  -1  -6    0.80    1.00
   7   1   6    0.64    0.97
  -8  -1  -6    1.14    1.11
   8   1   6   -0.22    1.04
  10  -2  -6    1.31    1.02
   9  -2  -6    0.06    0.78
   8  -2  -6    0.24    0.73
   8  -2  -6   -0.47    0.77
   8  -2  -6   -0.03    0.65
  -8   2   6    0.06    0.79
   7  -2  -6    0.35    0.67
   7  -2  -6   -0.47    0.63
   7  -2  -6    0.34    0.68
  -7   2   6    0.13    0.71
   6  -2  -6    0.13    0.56
   6  -2  -6    0.15    0.62
   6  -2  -6   -0.19    0.62
   6  -2  -6    0.14    0.67
  -6   2   6    1.45    0.73
   5  -2  -6   45.57    2.29
   5  -2  -6   48.88    2.20
   5  -2  -6   46.42    2.37
   5  -2  -6   52.43    2.55
   5  -2  -6   48.93    2.61
  -5   2   6   47.37    2.38
   4  -2  -6   31.17    1.90
   4  -2  -6   25.59    2.02
   4  -2  -6   29.98    1.61
   4  -2  -6   27.25    1.69
  -4   2   6   25.69    1.71
   3  -2  -6    4.75    0.94
   3  -2  -6    5.35    0.83
   3  -2  -6    4.56    1.20
  -3   2   6    5.23    0.94
   2  -2  -6    2.46    0.61
   2  -2  -6    2.06    0.61
   2  -2  -6    2.69    1.12
   2  -2  -6    2.27    0.75
  -2   2   6    2.31    0.57
  -2   2   6    1.77    0.65
   1  -2  -6    0.53    0.48
   1  -2  -6    0.84    0.48
   1  -2  -6    0.88    0.61
  -1   2   6    1.10    0.45
  -1   2   6    0.61    0.48
   0  -2  -6    2.87    0.76
   0  -2  -6    2.11    0.69
   0  -2  -6    1.82    0.63
   0   2   6    1.82    0.46
   0   2   6    2.49    1.06
   0   2   6    2.83    0.76
  -1  -2  -6   14.17    1.30
  -1  -2  -6   12.22    1.34
  -1  -2  -6   20.14    1.70
   1   2   6   13.74    1.44
   1   2   6   13.41    1.36
   1   2   6    7.94    1.91
  -2  -2  -6    2.16    0.86
  -2  -2  -6    1.66    0.72
  -2  -2  -6    0.09    0.53
   2   2   6    1.63    0.73
   2   2   6    1.14    0.63
  -3  -2  -6    0.47    0.64
  -3  -2  -6    0.40    0.67
  -3  -2  -6   -0.05    0.84
   3   2   6   -0.16    0.66
   3   2   6    0.91    0.67
  -4  -2  -6   -0.26    0.66
   4   2   6   -0.26    0.69
   4   2   6   -0.03    0.68
  -5  -2  -6    1.82    0.97
   5   2   6    4.43    1.18
   5   2   6    2.92    1.02
  -6  -2  -6    4.12    1.17
   6   2   6    2.77    1.11
   6   2   6    4.39    1.32
  -7  -2  -6    9.66    1.73
   7   2   6    9.22    1.77
  -8  -2  -6    1.99    1.24
  10  -3  -6    1.51    1.01
   9  -3  -6    1.29    0.89
   8  -3  -6    0.36    0.77
   8  -3  -6    0.11    0.68
   8  -3  -6    0.34    0.70
   7  -3  -6    0.12    0.63
   7  -3  -6    1.31    0.77
   7  -3  -6    0.16    0.65
  -7   3   6   -0.43    0.62
   6  -3  -6    1.23    0.71
   6  -3  -6    2.06    0.93
   6  -3  -6    2.13    0.75
   6  -3  -6    2.08    0.86
  -6   3   6    3.27    0.96
   5  -3  -6    0.34    0.54
   5  -3  -6   -0.26    0.71
   5  -3  -6    0.03    0.61
   5  -3  -6   -0.02    0.73
  -5   3   6    0.14    0.60
   4  -3  -6    1.68    0.95
   4  -3  -6    2.31    0.68
   4  -3  -6    1.93    0.77
  -4   3   6    1.41    0.72
   3  -3  -6   12.35    1.68
   3  -3  -6   12.10    1.38
   3  -3  -6   11.96    1.17
   3  -3  -6   12.99    1.50
  -3   3   6   13.25    1.43
   2  -3  -6   11.05    1.70
   2  -3  -6   15.76    1.46
   2  -3  -6   13.06    1.40
   2  -3  -6   13.31    1.25
  -2   3   6   12.22    1.32
  -2   3   6   12.58    0.90
   1  -3  -6    5.59    0.91
   1  -3  -6    4.11    1.35
   1  -3  -6    4.39    0.79
   1  -3  -6    5.73    0.97
  -1   3   6    6.29    0.67
  -1   3   6    5.82    0.95
   0  -3  -6    1.12    0.66
   0  -3  -6    0.04    0.56
   0  -3  -6    2.33    1.30
   0  -3  -6    0.50    0.50
   0   3   6    0.93    0.58
   0   3   6    0.83    1.21
  -1  -3  -6   11.80    1.39
  -1  -3  -6   12.72    1.31
  -1  -3  -6   12.29    1.41
   1   3   6   11.09    1.37
   1   3   6   10.97    1.36
  -2  -3  -6    1.97    0.76
  -2  -3  -6    3.07    0.86
  -2  -3  -6    2.44    0.94
   2   3   6    1.77    0.79
   2   3   6    1.60    0.80
  -3  -3  -6    4.08    0.99
  -3  -3  -6    3.80    1.02
   3   3   6    5.00    1.12
   3   3   6    1.65    0.83
  -4  -3  -6    6.33    1.28
   4   3   6   11.44    1.67
   4   3   6    8.78    1.46
  -5  -3  -6    1.94    0.94
   5   3   6    0.26    0.87
   5   3   6    0.47    0.96
  -6  -3  -6    1.59    1.01
  -7  -3  -6    0.22    0.97
  10  -4  -6   -0.43    0.81
   9  -4  -6    1.57    0.92
   8  -4  -6   -0.14    0.71
   8  -4  -6    0.17    0.66
   8  -4  -6    0.75    0.80
   7  -4  -6   -0.43    0.61
   7  -4  -6   -0.37    0.68
   7  -4  -6    0.06    0.64
   6  -4  -6   -0.33    0.76
   6  -4  -6   -0.04    0.56
   6  -4  -6   -0.13    0.61
   5  -4  -6   11.43    1.70
   5  -4  -6   10.64    1.29
   5  -4  -6    9.70    1.59
   5  -4  -6   14.13    1.43
  -5   4   6   13.93    1.54
   4  -4  -6    2.96    1.08
   4  -4  -6    4.49    0.84
   4  -4  -6    3.50    1.05
  -4   4   6    4.28    0.97
   3  -4  -6    0.62    0.85
   3  -4  -6   -0.47    0.51
   3  -4  -6   -0.16    0.51
   3  -4  -6   -0.07    0.46
  -3   4   6    0.60    0.57
   2  -4  -6   12.65    1.24
   2  -4  -6    8.14    1.22
   2  -4  -6   11.01    1.77
  -2   4   6    8.39    1.16
  -2   4   6   11.20    0.80
   1  -4  -6    3.12    0.82
   1  -4  -6    2.33    1.18
   1  -4  -6    2.59    0.70
   1  -4  -6    3.42    0.85
   1  -4  -6    3.23    0.78
  -1   4   6    2.95    0.82
  -1   4   6    2.68    0.43
   0  -4  -6   17.77    1.62
   0  -4  -6   23.09    2.46
   0  -4  -6   22.85    1.58
   0  -4  -6   20.89    1.48
   0   4   6   20.01    1.78
   0   4   6   22.30    1.68
   0   4   6   30.44    5.86
  -1  -4  -6    7.24    1.16
  -1  -4  -6    7.33    1.12
  -1  -4  -6    6.70    1.65
   1   4   6    6.63    1.17
   1   4   6    7.83    1.26
  -2  -4  -6   -0.55    1.25
  -2  -4  -6    0.48    0.72
  -2  -4  -6   -0.22    0.63
   2   4   6   -0.39    0.63
   2   4   6   -0.53    0.59
  -3  -4  -6   -0.62    1.32
  -3  -4  -6   -0.23    0.70
   3   4   6    1.26    0.83
  -4  -4  -6   -1.11    1.30
  -4  -4  -6    0.30    0.84
   4   4   6    1.29    0.95
  -5  -4  -6    0.90    0.90
  -5  -4  -6    0.89    1.55
  -6  -4  -6   -1.50    1.57
  -6  -4  -6    1.23    1.05
   9  -5  -6    0.88    0.86
   9  -5  -6    0.43    0.92
   9  -5  -6    0.17    0.95
   8  -5  -6   -0.48    0.72
   8  -5  -6    1.14    0.96
   7  -5  -6    0.25    0.80
   7  -5  -6   -1.40    0.56
   6  -5  -6    2.33    0.96
   6  -5  -6    1.27    0.98
   6  -5  -6    1.47    0.76
   6  -5  -6    0.52    0.65
   5  -5  -6    2.47    1.06
   5  -5  -6    3.37    1.16
   5  -5  -6    3.60    0.93
   5  -5  -6    2.73    0.80
   4  -5  -6    0.09    0.75
   4  -5  -6   -0.53    0.56
   4  -5  -6    0.05    0.57
   3  -5  -6   -0.11    0.53
   3  -5  -6    0.26    0.95
   3  -5  -6   -1.03    0.51
  -3   5   6    0.33    0.44
   2  -5  -6    0.73    0.59
   2  -5  -6    0.48    0.61
   2  -5  -6    1.01    1.03
   2  -5  -6    1.43    0.75
   1  -5  -6    1.07    1.20
   1  -5  -6    3.36    0.85
   1  -5  -6    1.71    0.71
  -1   5   6    0.99    0.75
   0  -5  -6    4.09    0.91
   0  -5  -6    3.31    1.36
   0  -5  -6    2.14    0.79
   0   5   6    3.71    1.02
  -1  -5  -6    6.94    1.75
  -1  -5  -6    6.43    1.10
  -1  -5  -6    7.57    1.20
   1   5   6    5.96    1.23
  -2  -5  -6    0.99    1.32
  -2  -5  -6    0.57    0.81
  -2  -5  -6    0.29    0.68
   2   5   6   -0.24    0.73
  -3  -5  -6    4.99    1.20
  -3  -5  -6    2.82    1.48
  -4  -5  -6    0.87    0.84
  -4  -5  -6   -1.77    1.31
  -5  -5  -6   -1.33    1.43
  -5  -5  -6   -0.51    0.90
   8  -6  -6    3.17    1.04
   8  -6  -6    3.00    1.21
   7  -6  -6    0.48    0.94
   7  -6  -6   -0.68    0.77
   7  -6  -6   -0.24    0.65
   6  -6  -6   -1.04    0.76
   6  -6  -6    0.85    0.73
   6  -6  -6   -0.99    0.65
   6  -6  -6    0.07    0.61
   5  -6  -6    0.05    0.82
   5  -6  -6   -0.14    0.60
   5  -6  -6   -0.63    0.78
   5  -6  -6    0.08    0.63
   4  -6  -6    0.84    0.60
   4  -6  -6    0.94    0.96
   4  -6  -6    1.67    0.99
   4  -6  -6    1.65    0.73
   3  -6  -6   -1.19    0.74
   3  -6  -6   -0.16    0.56
   3  -6  -6   -0.10    0.52
   3  -6  -6    0.17    0.74
   2  -6  -6    1.20    0.86
   2  -6  -6    1.53    1.24
   2  -6  -6    1.03    0.67
   2  -6  -6    0.47    0.57
  -2   6   6    0.79    0.76
   1  -6  -6    3.04    0.79
   1  -6  -6    2.21    1.30
   1  -6  -6    2.18    0.78
  -1   6   6    1.93    0.85
   0  -6  -6    1.39    1.34
   0  -6  -6    2.92    0.81
   0  -6  -6    3.05    0.88
   0   6   6    2.55    0.98
  -1  -6  -6    0.14    0.75
  -1  -6  -6    0.00    1.22
  -1  -6  -6    1.12    0.76
   1   6   6    2.05    0.99
  -2  -6  -6   -1.18    1.33
  -2  -6  -6    0.44    0.76
  -3  -6  -6    0.08    1.36
  -3  -6  -6    0.34    0.82
  -4  -6  -6    0.06    0.92
  -4  -6  -6   -0.23    1.53
   7  -7  -6   -0.28    1.00
   7  -7  -6    0.59    0.81
   7  -7  -6    0.12    0.98
   6  -7  -6    1.07    1.06
   6  -7  -6    0.31    0.97
   6  -7  -6    1.31    0.77
   6  -7  -6    1.35    0.79
   5  -7  -6    1.38    0.76
   5  -7  -6    0.20    0.95
   5  -7  -6    0.99    1.01
   4  -7  -6    1.56    1.03
   4  -7  -6    0.42    0.63
   4  -7  -6    1.41    1.04
   3  -7  -6    0.17    0.76
   3  -7  -6   -0.09    0.60
   3  -7  -6   -0.86    0.89
   2  -7  -6   -0.21    0.62
   2  -7  -6   -0.26    0.80
   2  -7  -6    0.28    1.18
  -2   7   6    0.84    0.84
   1  -7  -6    3.87    0.71
   1  -7  -6    5.73    1.77
   1  -7  -6    4.97    1.02
   0  -7  -6    1.61    0.68
   0  -7  -6    0.74    1.39
   0  -7  -6    0.18    0.74
  -1  -7  -6    2.47    1.67
  -1  -7  -6    4.36    0.95
  -2  -7  -6    0.75    0.79
  -2  -7  -6   -0.86    1.35
   5  -8  -6    0.00    0.99
   5  -8  -6    0.16    0.71
   5  -8  -6    0.19    0.99
   4  -8  -6    1.15    0.78
   4  -8  -6    0.15    0.93
   4  -8  -6    1.01    1.10
   3  -8  -6   -0.45    1.26
   3  -8  -6    0.15    0.72
   3  -8  -6    0.02    0.84
   2  -8  -6    0.91    1.52
   2  -8  -6    2.41    0.81
   1  -8  -6   -0.28    0.77
   1  -8  -6    0.90    1.56
   0  -8  -6   -0.17    1.49
  -2 -12   7    2.41    0.94
  -1 -12   7    1.28    0.74
  -1 -12   7    2.79    1.17
  -1 -12   7    3.20    0.90
   0 -12   7   -0.60    0.56
   1 -12   7    0.55    0.57
   2 -12   7    0.94    0.71
   3 -12   7    6.81    1.06
   4 -12   7    0.14    0.69
   5 -12   7   -1.18    0.90
   5 -12   7    0.02    0.74
   6 -12   7    0.82    0.82
   6 -12   7   -0.45    1.00
  -3 -11   7    0.22    0.73
  -3 -11   7   -0.21    0.76
  -3 -11   7   -0.53    0.84
  -2 -11   7   -0.15    0.81
  -2 -11   7   -0.45    0.66
  -2 -11   7   -0.30    0.59
  -2 -11   7    0.27    0.63
  -1 -11   7    7.28    1.47
  -1 -11   7    3.26    0.88
  -1 -11   7    3.25    0.88
   0 -11   7    7.46    1.46
   0 -11   7    4.09    0.88
   1 -11   7    0.97    0.65
   2 -11   7    8.75    1.09
   3 -11   7    0.53    0.61
   4 -11   7    0.87    0.67
   4 -11   7   -0.31    0.86
   5 -11   7    0.38    1.00
   5 -11   7    1.65    0.82
   6 -11   7    3.32    1.35
   6 -11   7    1.91    0.89
   7 -11   7    1.78    1.23
   7 -11   7    2.72    1.03
  -5 -10   7    0.90    1.09
  -5 -10   7    0.19    0.98
  -4 -10   7    4.96    1.21
  -4 -10   7    4.80    1.22
  -4 -10   7    7.14    1.52
  -3 -10   7    0.00    0.71
  -3 -10   7    1.09    0.98
  -3 -10   7    0.52    0.74
  -2 -10   7    1.41    0.76
  -2 -10   7    0.44    0.65
  -2 -10   7    0.08    0.75
  -2 -10   7   -0.19    0.59
  -1 -10   7    1.92    0.71
  -1 -10   7    2.11    0.70
  -1 -10   7    1.70    0.68
  -1 -10   7    2.40    0.96
   0 -10   7   -0.34    0.69
   0 -10   7    0.29    0.55
   0 -10   7    0.41    0.51
   1 -10   7    9.86    1.14
   2 -10   7    3.34    0.80
   3 -10   7    7.86    1.09
   4 -10   7    1.67    0.56
   4 -10   7    2.46    0.79
   4 -10   7    3.97    1.21
   5 -10   7   -0.54    0.58
   5 -10   7    0.61    0.54
   5 -10   7    0.63    0.90
   6 -10   7    0.20    0.57
   6 -10   7    1.24    0.81
   6 -10   7    1.25    1.04
   7 -10   7    1.55    0.77
   7 -10   7    2.13    0.94
   7 -10   7    2.67    1.15
   8 -10   7   -0.04    0.78
   8 -10   7    0.82    1.12
   8 -10   7    0.32    0.83
  -6  -9   7    1.01    1.05
  -6  -9   7    2.78    1.12
  -5  -9   7    0.39    0.97
  -5  -9   7    0.31    0.80
  -2  -9   7    1.92    0.77
  -2  -9   7    1.93    0.95
  -2  -9   7    1.46    0.70
  -2  -9   7    1.85    0.69
  -1  -9   7    7.53    1.06
  -1  -9   7    6.24    0.99
  -1  -9   7    6.68    1.04
  -1  -9   7    7.50    1.30
   0  -9   7    7.90    0.99
   0  -9   7    8.10    1.03
   0  -9   7    9.99    1.49
   1  -9   7    0.08    0.68
   1  -9   7   -0.60    0.50
   1  -9   7    0.41    0.48
   1  -9   7    0.19    0.55
   2  -9   7    0.34    0.51
   2  -9   7    0.15    0.59
   2  -9   7   -0.14    0.57
   3  -9   7   17.05    1.20
   3  -9   7   17.58    1.45
   3  -9   7   15.01    1.64
   4  -9   7    2.03    0.70
   4  -9   7    2.03    0.73
   4  -9   7    1.70    0.91
   5  -9   7   10.79    1.26
   5  -9   7   13.06    1.44
   5  -9   7   14.65    1.83
   6  -9   7    4.95    1.07
   6  -9   7    4.84    0.98
   6  -9   7    6.45    1.39
   7  -9   7    2.99    1.00
   7  -9   7    0.83    1.01
   7  -9   7    2.30    0.92
   8  -9   7    0.93    0.95
   8  -9   7    0.49    0.82
   8  -9   7   -0.13    0.92
   9  -9   7    1.45    1.21
   9  -9   7   -0.02    0.90
  -7  -8   7   -0.89    0.88
  -7  -8   7   -0.93    0.84
  -6  -8   7    0.90    1.05
  -6  -8   7    3.04    1.12
  -5  -8   7   -0.37    0.72
  -5  -8   7    0.20    0.79
  -5  -8   7    3.65    3.86
  -5  -8   7    0.54    0.88
  -4  -8   7    0.39    0.70
  -4  -8   7    1.20    0.86
  -4  -8   7   -0.28    0.63
  -4  -8   7    0.48    3.04
  -3  -8   7    0.46    0.80
  -3  -8   7    1.36    0.69
  -3  -8   7    3.51    2.97
  -3  -8   7    0.27    0.79
  -3  -8   7    1.29    0.72
  -3  -8   7   -0.16    0.57
   2   8  -7    0.00    0.55
  -2  -8   7    0.44    0.71
  -2  -8   7    0.47    0.74
  -2  -8   7   -0.07    0.50
  -2  -8   7   -0.18    0.51
  -2  -8   7    0.84    0.66
   1   8  -7    1.29    0.62
  -1  -8   7    0.59    0.57
  -1  -8   7    0.57    0.70
  -1  -8   7    0.23    0.50
  -1  -8   7    0.20    0.57
  -1  -8   7    0.74    0.57
   0  -8   7   10.50    1.20
   0  -8   7    9.66    1.40
   0  -8   7    8.49    1.05
   0  -8   7   10.04    0.90
   0  -8   7   10.25    1.17
   1  -8   7    7.87    0.60
   1  -8   7    5.80    0.89
   1  -8   7    6.80    0.98
   1  -8   7    4.53    0.84
   1  -8   7    7.11    1.27
   2  -8   7   10.90    1.20
   2  -8   7   11.67    1.19
   2  -8   7   10.15    1.12
   3  -8   7    1.00    0.61
   3  -8   7    0.80    0.63
   3  -8   7    1.40    0.66
   3  -8   7    1.36    0.78
  -4   8  -7    5.43    1.03
   4  -8   7    6.43    1.14
   4  -8   7    5.19    0.94
   4  -8   7    7.54    1.06
   5  -8   7    0.15    0.60
   5  -8   7   -0.41    0.61
   5  -8   7   -0.19    0.64
   6  -8   7    3.63    1.11
   6  -8   7    3.11    0.95
   6  -8   7    5.03    1.04
   7  -8   7    1.63    0.90
   7  -8   7    1.79    0.86
   7  -8   7    1.37    0.93
   8  -8   7    1.18    0.93
   8  -8   7    0.81    0.87
   8  -8   7    0.61    0.83
   9  -8   7    1.88    1.11
   9  -8   7    2.39    1.17
  -8  -7   7    4.21    1.40
  -7  -7   7    0.70    0.91
  -6  -7   7   -0.48    0.64
  -6  -7   7   -1.68    3.79
   5   7  -7   -0.07    0.70
  -5  -7   7   -2.06    5.15
  -5  -7   7   -0.56    0.72
  -5  -7   7   -0.35    0.64
  -5  -7   7    0.93    0.84
   4   7  -7    2.39    0.85
  -4  -7   7    2.82    0.90
  -4  -7   7    2.42    0.89
  -4  -7   7    2.61    1.01
  -4  -7   7    2.31    5.28
   3   7  -7   46.12    2.18
   3   7  -7   43.95    2.38
  -3  -7   7   43.05    2.14
  -3  -7   7   40.28    2.10
  -3  -7   7   46.69    8.58
  -3  -7   7   40.67    2.16
  -3  -7   7   39.00    2.17
  -3  -7   7   42.22    2.43
   2   7  -7    4.71    1.01
  -2  -7   7    6.85    1.24
  -2  -7   7    5.85    1.11
  -2  -7   7    5.12    0.95
  -2  -7   7    4.30    0.88
  -2  -7   7    5.81    0.96
  -2  -7   7    6.52    1.09
  -2  -7   7    3.58    3.98
   1   7  -7    3.41    0.84
  -1  -7   7    3.61    3.04
  -1  -7   7    4.18    0.94
  -1  -7   7    4.23    0.99
  -1  -7   7    3.76    0.85
  -1  -7   7    2.84    0.73
   0  -7   7    1.57    0.77
   0  -7   7    1.69    0.69
   0  -7   7    1.60    0.62
   0  -7   7    1.27    0.63
   1  -7   7    3.17    0.75
   1  -7   7    2.27    0.68
   1  -7   7    2.30    0.84
   1  -7   7    3.33    0.79
   2  -7   7   15.82    1.45
   2  -7   7   13.15    1.27
   2  -7   7   16.84    1.28
   3  -7   7   20.20    1.45
   3  -7   7   22.56    1.50
   3  -7   7   25.60    1.72
   3  -7   7   24.87    1.52
  -4   7  -7    0.22    0.57
   4  -7   7    0.43    0.63
   4  -7   7    0.42    0.57
   4  -7   7    0.15    0.63
  -5   7  -7   -0.04    0.62
   5  -7   7   -0.04    0.58
   5  -7   7    0.33    0.72
   5  -7   7    0.71    0.67
  -6   7  -7    0.99    0.82
   6  -7   7   -0.03    0.67
   6  -7   7    0.34    0.73
   6  -7   7   -0.20    0.73
   7  -7   7    1.24    0.90
   7  -7   7    0.75    0.80
   7  -7   7    1.83    0.86
   8  -7   7    2.81    1.12
   8  -7   7    0.21    0.83
   9  -7   7    3.40    1.26
  -8  -6   7    0.05    0.91
   7   6  -7    1.83    1.08
  -7  -6   7   -1.60    4.53
  -7  -6   7    2.77    1.05
   6   6  -7    3.14    1.12
  -6  -6   7    4.91    1.19
  -6  -6   7   -2.59    6.50
   5   6  -7    2.51    1.01
  -5  -6   7    3.49    0.97
  -5  -6   7    3.49    1.02
  -5  -6   7   -1.14    5.35
   4   6  -7    1.30    0.73
  -4  -6   7    1.07    0.79
  -4  -6   7    1.64    0.75
  -4  -6   7    2.79    0.88
  -4  -6   7    2.37    0.78
  -4  -6   7   -1.42    4.73
   3   6  -7   29.89    1.94
  -3  -6   7   27.65    1.95
  -3  -6   7   29.72    6.79
  -3  -6   7   37.09    2.23
  -3  -6   7   28.22    1.76
  -3  -6   7   30.88    1.86
  -3  -6   7   27.28    1.84
   2   6  -7    4.37    0.93
  -2  -6   7    4.47    0.88
  -2  -6   7    4.00    0.92
  -2  -6   7    5.47    1.08
  -2  -6   7    4.28    1.02
  -2  -6   7    3.56    3.59
   1   6  -7    0.37    0.51
  -1  -6   7   -0.24    0.53
  -1  -6   7    0.09    0.55
  -1  -6   7    0.83    0.57
  -1  -6   7    0.55    0.59
  -1  -6   7   -0.24    2.08
   0   6  -7   17.40    4.13
   0  -6   7   28.07    1.70
   0  -6   7   24.73    1.68
   0  -6   7   28.19    1.51
   0  -6   7   28.45    1.62
  -1   6  -7    6.97    2.96
   1  -6   7   10.09    1.10
   1  -6   7   11.03    1.21
   1  -6   7   14.59    1.57
   1  -6   7   12.85    1.36
  -2   6  -7   -1.07    1.98
   2  -6   7    0.36    0.56
   2  -6   7    0.20    0.54
   2  -6   7   -0.38    0.48
   2  -6   7   -0.15    0.49
  -3   6  -7    5.81    1.92
   3  -6   7    1.19    0.60
   3  -6   7    2.16    0.73
   3  -6   7    2.91    0.81
   3  -6   7    1.93    0.40
  -4   6  -7   11.43    1.40
   4  -6   7   13.85    1.36
   4  -6   7   13.91    1.52
   4  -6   7   12.21    1.33
   4  -6   7   12.90    0.77
  -5   6  -7    6.48    1.18
   5  -6   7    5.81    1.10
   5  -6   7   10.14    1.40
   5  -6   7    4.88    1.07
  -6   6  -7   14.82    1.76
   6  -6   7   14.72    1.76
   6  -6   7   14.43    1.61
  -7   6  -7    0.25    0.78
   7  -6   7   -0.02    0.70
   7  -6   7    0.08    0.81
   8  -6   7   -0.17    0.73
   9  -6   7    0.02    0.80
  10  -6   7   -0.73    0.91
   9   5  -7    3.81    1.49
  -9  -5   7    1.87    1.08
   8   5  -7    0.50    0.99
  -8  -5   7   -0.02    0.92
  -8  -5   7   -2.04    5.38
   7   5  -7    0.00    0.80
  -7  -5   7   -0.57    0.74
   6   5  -7    6.76    1.37
  -6  -5   7    0.13    7.11
  -6  -5   7    6.65    1.31
   5   5  -7    9.30    1.48
  -5  -5   7    9.28    1.43
  -5  -5   7    9.78    1.40
  -5  -5   7    5.37    6.51
   4   5  -7    6.01    1.17
  -4  -5   7    7.78    1.15
  -4  -5   7    5.32    1.09
  -4  -5   7    7.97    1.21
  -4  -5   7    9.11    1.51
  -4  -5   7    7.26    5.30
   3   5  -7   65.97    2.85
  -3  -5   7   96.71   14.22
  -3  -5   7   68.75    2.82
  -3  -5   7   75.63    3.05
  -3  -5   7   68.24    2.66
  -3  -5   7   70.20    2.94
   2   5  -7    1.34    0.63
  -2  -5   7    1.00    0.56
  -2  -5   7    1.74    0.79
  -2  -5   7   -0.06    0.55
  -2  -5   7    0.00    2.64
  -2  -5   7    1.06    0.61
  -1  -5   7    0.41    0.53
  -1  -5   7   -0.19    0.53
  -1  -5   7   -0.64    1.82
  -1  -5   7    1.44    0.62
  -1  -5   7   -0.04    0.54
   0  -5   7    6.68    1.05
   0  -5   7    5.97    0.96
   0  -5   7    6.99    0.94
   0  -5   7    8.06    1.16
   1  -5   7   15.25    1.32
   1  -5   7   17.02    1.52
   1  -5   7   20.25    1.53
   1  -5   7   16.42    1.60
  -2   5  -7    0.18    1.85
   2  -5   7    3.22    0.77
   2  -5   7    1.49    0.63
   2  -5   7    1.76    0.64
   3  -5   7   46.53    1.67
   3  -5   7   46.92    1.53
   3  -5   7   45.16    2.06
   3  -5   7   45.40    2.21
  -4   5  -7   23.86    1.74
   4  -5   7   21.26    1.15
   4  -5   7   19.81    1.82
   4  -5   7   23.53    1.39
   4  -5   7   19.14    1.63
  -5   5  -7   20.01    1.98
   5  -5   7   21.40    1.96
   5  -5   7   20.23    1.22
   5  -5   7   19.25    1.75
  -6   5  -7   23.16    2.22
   6  -5   7   20.08    2.04
   6  -5   7   21.07    1.94
   6  -5   7   21.67    1.40
  -7   5  -7    0.04    0.72
   7  -5   7    0.36    0.86
   7  -5   7   -0.28    0.60
  -8   5  -7    1.17    0.90
   8  -5   7    1.56    0.91
  -9   5  -7    0.09    1.09
   9  -5   7    1.00    0.96
  10  -5   7    1.81    1.13
   9   4  -7    1.15    1.04
  -9  -4   7    0.54    1.04
   8   4  -7    0.35    0.93
  -8  -4   7    1.65    0.98
   7   4  -7    8.05    1.58
  -7  -4   7    6.36    1.35
   6   4  -7    3.61    1.08
  -6  -4   7    4.16    1.14
   5   4  -7   23.18    2.20
  -5  -4   7   17.08    7.38
  -5  -4   7   19.84    1.98
  -5  -4   7   26.84    1.87
   4   4  -7   23.86    1.75
   4   4  -7   23.80    2.15
  -4  -4   7   20.18    6.47
  -4  -4   7   20.24    1.88
  -4  -4   7   23.04    1.62
   3   4  -7   11.77    1.30
   3   4  -7   11.01    1.38
  -3  -4   7   10.69    1.47
  -3  -4   7   11.55    1.38
  -3  -4   7   11.59    1.24
  -3  -4   7    9.72    1.34
  -3  -4   7    9.04    4.39
   2   4  -7   10.70    1.20
   2   4  -7   10.58    1.32
  -2  -4   7    8.85    1.21
  -2  -4   7   10.34    3.41
  -2  -4   7    9.69    1.24
  -2  -4   7   11.40    1.18
  -2  -4   7   13.36    1.50
   1   4  -7   13.23    1.26
  -1  -4   7    7.76    2.54
  -1  -4   7   12.32    1.17
  -1  -4   7   14.31    1.45
  -1  -4   7   15.84    1.51
  -1  -4   7   12.44    1.41
   0   4  -7   17.10    0.83
   0   4  -7   18.84    1.36
   0  -4   7   16.90    1.55
   0  -4   7   16.65    1.51
   0  -4   7   18.11    1.60
   0  -4   7   16.27    1.33
   0  -4   7   11.20    2.21
   1  -4   7   15.75    1.33
   1  -4   7   15.86    1.50
   1  -4   7   17.51    1.64
   1  -4   7   16.10    1.54
  -2   4  -7    0.77    1.52
   2  -4   7    3.67    0.84
   2  -4   7    3.50    0.87
   2  -4   7    2.60    0.72
  -3   4  -7    3.39    1.56
   3  -4   7    2.76    0.60
   3  -4   7    3.36    0.84
   3  -4   7    2.11    0.77
   3  -4   7    2.85    0.51
  -4   4  -7   18.82    1.80
   4  -4   7   20.00    1.68
   4  -4   7   17.83    1.16
   4  -4   7   18.88    1.80
  -5   4  -7    0.46    0.76
   5  -4   7   -0.02    0.56
   5  -4   7    0.51    0.62
   5  -4   7    0.65    0.78
  -6   4  -7    1.28    0.89
   6  -4   7    1.07    0.85
   6  -4   7    0.39    0.64
   6  -4   7    0.56    0.70
  -7   4  -7    1.69    0.94
   7  -4   7    1.00    0.74
   7  -4   7    1.27    0.98
  -8   4  -7    0.67    0.92
   8  -4   7   -0.85    0.76
  -9   4  -7    4.46    1.46
   9  -4   7    2.10    1.09
 -10   4  -7    1.02    1.32
  10  -4   7    1.62    1.18
   9   3  -7    0.92    1.08
  -9  -3   7    1.02    1.06
   8   3  -7   -0.46    0.78
  -8  -3   7   -0.33    0.77
   7   3  -7    0.51    0.77
  -7  -3   7   -0.25    0.71
   6   3  -7   28.52    2.58
   6   3  -7   23.56    1.21
  -6  -3   7   20.99    2.11
   5   3  -7    4.99    1.10
  -5  -3   7    4.38    1.00
  -5  -3   7    4.74    1.04
   4   3  -7    6.18    1.14
   4   3  -7    5.90    1.05
  -4  -3   7    6.00    1.08
  -4  -3   7    5.84    0.98
   3   3  -7    0.51    0.60
   3   3  -7    0.57    0.59
  -3  -3   7    0.03    0.54
  -3  -3   7    0.36    0.56
   2   3  -7    1.02    0.59
   2   3  -7    1.13    0.62
  -2  -3   7    1.08    0.62
  -2  -3   7    0.78    0.56
  -2  -3   7    0.57    0.63
  -2  -3   7    2.54    0.76
  -2  -3   7    1.81    2.52
   1   3  -7    2.39    0.70
  -1  -3   7    3.08    0.69
  -1  -3   7    2.53    0.72
  -1  -3   7    3.31    0.84
  -1  -3   7    1.00    1.59
  -1  -3   7    1.34    0.63
   0  -3   7    1.97    0.63
   0  -3   7    2.71    0.79
   0  -3   7    1.10    0.98
   0  -3   7    2.61    0.77
   0  -3   7    2.55    0.73
   1  -3   7   86.48    3.08
   1  -3   7   88.51    2.96
   1  -3   7   93.24    2.81
   2  -3   7   26.62    1.37
   2  -3   7   23.24    1.46
   2  -3   7   24.50    1.62
  -3   3  -7   21.12    1.60
   3  -3   7   20.35    1.28
   3  -3   7   23.46    1.49
   3  -3   7   19.06    1.75
  -4   3  -7    0.28    0.60
   4  -3   7    0.54    0.57
   4  -3   7    0.11    0.58
   4  -3   7    0.15    0.60
  -5   3  -7    1.74    0.89
   5  -3   7    0.59    0.73
   5  -3   7   -0.07    0.73
   5  -3   7    0.44    0.59
  -6   3  -7   11.50    1.69
   6  -3   7   12.98    1.74
   6  -3   7   10.70    1.30
  -7   3  -7    7.83    1.56
   7  -3   7    9.68    1.36
   7  -3   7    9.73    1.66
  -8   3  -7   -0.12    0.93
   8  -3   7   -0.28    0.78
  -9   3  -7   -0.15    0.98
   9  -3   7    0.50    0.99
  10   2  -7    3.31    1.42
 -10  -2   7    0.94    1.15
   9   2  -7    0.52    1.10
  -9  -2   7    0.40    0.86
   8   2  -7    2.89    1.22
  -8  -2   7    2.47    1.03
   7   2  -7    4.30    1.18
  -7  -2   7    3.94    1.13
   6   2  -7    2.09    0.63
   6   2  -7    0.43    0.73
  -6  -2   7    2.75    0.90
   5   2  -7    3.05    0.92
   5   2  -7    3.50    0.93
   5   2  -7    4.08    1.05
  -5  -2   7    1.97    0.75
  -5  -2   7    3.59    1.01
   4   2  -7    9.75    1.35
   4   2  -7   11.12    1.33
   4   2  -7   11.33    1.25
  -4  -2   7   10.26    1.35
   3   2  -7   19.83    1.65
   3   2  -7   17.92    1.75
   3   2  -7   19.15    1.31
  -3  -2   7   20.87    1.54
   2   2  -7    2.89    0.68
   2   2  -7    2.77    0.73
  -2  -2   7    3.17    0.78
  -2  -2   7    1.66    0.56
  -2  -2   7    1.94    0.71
   1   2  -7   16.10    1.18
   1   2  -7   18.09    1.63
  -1  -2   7   18.25    1.65
  -1  -2   7   19.07    1.42
  -1  -2   7   10.53    2.33
  -1  -2   7   15.67    1.27
  -1  -2   7   15.84    1.44
   0   2  -7   15.79    1.53
   0   2  -7   17.58    1.19
   0  -2   7   16.35    1.33
   0  -2   7   13.10    1.28
   0  -2   7   15.02    1.54
   0  -2   7   14.34    1.44
  -1   2  -7    2.11    0.62
   1  -2   7    2.09    0.68
   1  -2   7    2.88    0.72
   1  -2   7    2.55    0.73
  -2   2  -7    4.37    0.81
   2  -2   7    3.94    0.89
   2  -2   7    3.40    0.73
   2  -2   7    4.85    0.88
  -3   2  -7   12.55    1.29
  -3   2  -7   13.21    1.52
   3  -2   7   13.44    1.37
   3  -2   7   11.70    1.18
   3  -2   7   12.14    1.45
  -4   2  -7   25.29    1.90
   4  -2   7   27.20    1.63
   4  -2   7   26.83    1.92
   4  -2   7   25.91    1.72
  -5   2  -7    3.16    1.09
   5  -2   7    5.67    1.20
  -6   2  -7    2.72    1.05
   6  -2   7    3.43    0.96
   6  -2   7    1.81    1.00
  -7   2  -7    0.47    0.95
   7  -2   7    0.86    0.81
   7  -2   7   -0.62    0.66
  -8   2  -7    1.15    0.98
   8  -2   7    0.06    0.96
   8  -2   7    1.06    0.90
  -9   2  -7    0.78    1.11
   9  -2   7    1.61    1.13
  10   1  -7   -0.95    0.94
 -10  -1   7    0.59    1.09
   9   1  -7    2.58    1.17
  -9  -1   7    0.61    0.98
   8   1  -7    0.56    0.83
  -8  -1   7    1.29    0.87
   7   1  -7    0.53    0.55
   7   1  -7   -0.03    0.71
  -7  -1   7    0.89    0.84
   6   1  -7    8.11    1.09
   6   1  -7    9.53    1.40
   6   1  -7   12.14    1.72
  -6  -1   7    9.56    1.44
   5   1  -7    3.57    0.97
   5   1  -7    4.39    0.98
   5   1  -7    4.59    1.02
   5   1  -7    4.25    0.88
  -5  -1   7    4.28    0.99
  -5  -1   7    5.00    1.08
   4   1  -7    0.66    0.54
   4   1  -7   -0.23    0.47
   4   1  -7    0.38    0.59
  -4  -1   7   -0.89    0.40
  -4  -1   7   -0.35    0.48
   3   1  -7    9.92    1.20
   3   1  -7   11.62    1.47
   3   1  -7    9.61    1.32
   3   1  -7   12.71    1.26
  -3  -1   7   12.25    1.44
  -3  -1   7   11.33    1.20
   2   1  -7   17.45    1.27
   2   1  -7   20.83    1.81
  -2  -1   7   18.15    1.43
  -2  -1   7   15.51    1.44
  -2  -1   7   18.40    1.67
   1   1  -7    0.49    0.61
   1   1  -7    0.59    0.46
  -1  -1   7    0.53    0.51
  -1  -1   7    0.56    0.53
  -1  -1   7    0.87    0.52
   0   1  -7    1.38    0.60
   0   1  -7    1.57    0.71
   0  -1   7    1.56    0.57
   0  -1   7    0.41    0.49
   0  -1   7    1.84    0.70
  -1   1  -7    9.28    1.08
  -1   1  -7    8.24    1.23
   1  -1   7    7.37    1.12
   1  -1   7   13.41    1.25
   1  -1   7    9.06    1.03
  -2   1  -7    0.82    0.52
  -2   1  -7   -0.34    0.49
   2  -1   7    0.27    0.55
   2  -1   7   -0.19    0.51
   2  -1   7    0.52    0.56
  -3   1  -7   17.94    1.56
  -3   1  -7   17.50    1.75
   3  -1   7   16.90    1.71
   3  -1   7   19.51    0.92
   3  -1   7   19.43    1.64
   3  -1   7   18.21    1.56
  -4   1  -7   21.43    2.05
   4  -1   7   22.69    1.61
   4  -1   7   23.96    1.74
   4  -1   7   22.75    2.09
  -5   1  -7    3.61    1.12
   5  -1   7    6.59    1.35
   5  -1   7    3.54    0.96
  -6   1  -7    7.82    1.51
   6  -1   7    7.26    1.27
   6  -1   7    7.41    1.45
  -7   1  -7    1.29    0.95
   7  -1   7    0.41    0.83
   7  -1   7    1.06    0.92
  -8   1  -7    0.05    1.06
   8  -1   7   -0.71    0.83
  -9   1  -7   -0.10    1.10
   9  -1   7    1.03    1.17
  10   0  -7    1.95    1.23
 -10   0   7    2.65    1.27
   9   0  -7    3.10    1.22
  -9   0   7    2.08    1.12
   8   0  -7    1.25    0.91
  -8   0   7    1.06    0.85
   7   0  -7    4.45    1.20
   7   0  -7    3.34    0.84
  -7   0   7    3.58    1.10
   6   0  -7   -0.02    0.72
   6   0  -7   -1.20    0.52
   6   0  -7    0.36    0.67
  -6   0   7   -0.49    0.55
   5   0  -7    1.07    0.81
   5   0  -7    1.17    0.60
   5   0  -7   -0.06    0.56
   5   0  -7   -0.10    0.48
  -5   0   7   -0.62    0.46
   4   0  -7    4.81    0.90
   4   0  -7    3.28    0.83
   4   0  -7    3.37    1.07
   4   0  -7    2.07    0.79
   4   0  -7    2.37    1.05
  -4   0   7    3.16    0.88
   3   0  -7   36.70    1.81
   3   0  -7   40.17    2.06
   3   0  -7   36.88    2.14
  -3   0   7   36.62    2.09
   2   0  -7    0.57    0.70
   2   0  -7    0.53    0.52
  -2   0   7    1.15    0.62
  -2   0   7    0.23    0.50
   1   0  -7    1.48    0.68
   1   0  -7    2.08    0.65
   1   0  -7    1.15    0.40
  -1   0   7    1.03    0.54
  -1   0   7    2.28    0.67
  -1   0   7    2.10    0.71
   0   0  -7    2.33    0.67
   0   0  -7    3.79    0.89
   0   0   7    2.56    0.70
   0   0   7    2.79    0.75
   0   0   7    2.77    0.65
  -1   0  -7   -0.80    0.56
  -1   0  -7   -0.59    0.39
   1   0   7    0.38    0.57
   1   0   7   -0.06    0.42
   1   0   7   -0.41    0.43
  -2   0  -7    0.28    0.54
  -2   0  -7    1.57    0.81
  -2   0  -7   -0.03    0.53
   2   0   7    0.38    0.57
   2   0   7   -0.10    0.60
   2   0   7   -0.05    0.51
   2   0   7    0.35    0.48
  -3   0  -7    4.24    1.04
  -3   0  -7    5.54    1.02
   3   0   7    6.48    1.18
   3   0   7    4.37    0.94
   3   0   7    5.59    1.07
  -4   0  -7   -0.16    0.58
   4   0   7    1.89    0.83
   4   0   7    0.72    0.73
  -5   0  -7    0.36    0.75
   5   0   7    3.97    1.03
   5   0   7    1.42    0.83
  -6   0  -7   -0.15    0.83
   6   0   7   -0.05    0.78
   6   0   7    0.13    0.74
  -7   0  -7    2.32    1.10
   7   0   7    0.84    1.02
   7   0   7    2.81    1.23
  -8   0  -7    2.83    1.19
   8   0   7    1.30    1.17
  10  -1  -7    0.27    0.93
   9  -1  -7    1.71    1.06
  -9   1   7    4.46    1.39
   8  -1  -7    3.10    1.07
   8  -1  -7    4.28    0.96
  -8   1   7    1.62    0.99
   7  -1  -7    1.78    0.80
   7  -1  -7   -0.05    0.66
   7  -1  -7    0.72    0.89
  -7   1   7    0.91    0.80
   6  -1  -7    2.84    0.92
   6  -1  -7    2.51    0.96
   6  -1  -7    0.82    0.77
  -6   1   7    3.65    1.02
   5  -1  -7    1.94    0.75
   5  -1  -7    0.24    0.80
   5  -1  -7    2.15    1.03
   5  -1  -7    2.40    0.89
   5  -1  -7    1.54    0.80
  -5   1   7    2.40    0.84
   4  -1  -7   -0.08    0.54
   4  -1  -7   -0.14    0.99
   4  -1  -7    0.02    0.74
   4  -1  -7    0.58    0.57
  -4   1   7   -0.54    0.48
   3  -1  -7    9.84    1.62
   3  -1  -7    7.07    1.01
   3  -1  -7    9.29    1.37
  -3   1   7    6.05    1.12
   2  -1  -7   12.19    1.20
   2  -1  -7   10.19    1.17
   2  -1  -7   12.36    1.43
  -2   1   7    8.43    1.21
  -2   1   7    9.33    1.09
   1  -1  -7    2.30    0.64
   1  -1  -7    2.22    0.53
   1  -1  -7    1.73    0.76
  -1   1   7    1.98    0.71
  -1   1   7    2.36    0.63
   0  -1  -7    5.90    1.05
   0  -1  -7    5.21    0.89
   0   1   7    4.55    0.72
   0   1   7    5.25    0.98
  -1  -1  -7    0.99    0.67
  -1  -1  -7    0.24    0.66
  -1  -1  -7    0.12    0.51
   1   1   7    0.91    0.66
   1   1   7    0.62    0.63
  -2  -1  -7    2.56    0.87
  -2  -1  -7    3.25    1.04
  -2  -1  -7    3.19    0.84
   2   1   7    4.47    1.00
   2   1   7    4.05    0.97
  -3  -1  -7    5.67    1.36
  -3  -1  -7    4.72    1.02
  -3  -1  -7    2.11    0.87
   3   1   7    3.79    0.99
   3   1   7    3.11    0.94
  -4  -1  -7    5.99    1.25
   4   1   7    6.44    1.30
   4   1   7    5.20    1.15
  -5  -1  -7    0.48    0.81
   5   1   7    0.62    0.76
   5   1   7    0.34    0.83
  -6  -1  -7   -0.38    0.78
   6   1   7    0.79    0.96
   6   1   7   -0.24    0.76
  -7  -1  -7    1.91    1.12
   7   1   7    0.29    1.09
  -8  -1  -7    0.22    0.93
   8   1   7    0.33    1.11
  10  -2  -7    1.17    1.00
   9  -2  -7    0.90    0.80
   8  -2  -7    0.73    0.76
   8  -2  -7    2.05    0.94
   7  -2  -7    1.88    0.90
   7  -2  -7    3.61    1.11
   7  -2  -7    3.52    1.04
  -7   2   7    3.14    1.08
   6  -2  -7    0.61    0.80
   6  -2  -7    1.12    0.73
   6  -2  -7    0.31    0.68
  -6   2   7    0.15    0.66
   5  -2  -7   12.32    1.39
   5  -2  -7   12.74    1.48
   5  -2  -7   10.50    1.56
  -5   2   7   11.63    1.53
   4  -2  -7    9.57    1.33
   4  -2  -7   10.95    1.52
   4  -2  -7    9.91    1.24
   4  -2  -7    8.56    1.47
  -4   2   7    8.06    1.32
   3  -2  -7  137.10    4.22
   3  -2  -7  139.21    3.92
   3  -2  -7  130.34    4.99
   3  -2  -7  134.92    4.02
  -3   2   7  133.77    4.20
   2  -2  -7    2.58    1.31
   2  -2  -7    2.88    0.90
   2  -2  -7    1.30    0.62
   2  -2  -7    1.04    0.59
  -2   2   7    0.86    0.52
  -2   2   7    1.89    0.69
   1  -2  -7    0.27    0.64
   1  -2  -7    0.05    0.44
   1  -2  -7    0.41    0.54
  -1   2   7   -0.10    0.38
  -1   2   7    0.49    0.56
   0  -2  -7    9.14    1.23
   0  -2  -7   10.90    1.38
   0  -2  -7   13.63    1.35
   0   2   7   14.75    1.53
   0   2   7   10.86    0.97
  -1  -2  -7    8.95    1.34
  -1  -2  -7    9.18    1.18
  -1  -2  -7    5.94    1.06
   1   2   7    7.99    1.24
   1   2   7    9.31    1.31
  -2  -2  -7    0.15    0.65
  -2  -2  -7    1.34    0.94
  -2  -2  -7   -0.17    0.59
   2   2   7    1.52    0.79
   2   2   7    1.05    0.76
  -3  -2  -7    4.33    1.07
   3   2   7    1.26    0.85
   3   2   7    2.90    0.98
  -4  -2  -7    0.15    0.80
   4   2   7    0.59    0.79
   4   2   7    0.44    0.83
  -5  -2  -7    0.82    0.84
   5   2   7   -0.54    0.83
   5   2   7    1.25    0.97
  -6  -2  -7    3.90    1.29
   6   2   7    2.73    1.25
  -7  -2  -7    0.85    1.07
   9  -3  -7    0.06    0.83
   8  -3  -7   -0.55    0.68
   8  -3  -7   -0.15    0.66
   7  -3  -7    0.60    0.79
   7  -3  -7   -0.09    0.68
   7  -3  -7    0.74    0.72
   6  -3  -7    0.04    0.72
   6  -3  -7    0.50    0.73
   5  -3  -7    6.54    1.08
   5  -3  -7    4.83    1.25
   5  -3  -7    4.24    0.95
  -5   3   7    4.47    1.12
   4  -3  -7    9.55    1.44
   4  -3  -7    8.67    1.58
   4  -3  -7   11.13    1.31
  -4   3   7    9.41    1.39
   3  -3  -7   25.27    1.75
   3  -3  -7   22.12    1.57
   3  -3  -7   24.16    2.38
  -3   3   7   20.72    1.88
  -3   3   7   21.24    1.34
   2  -3  -7    2.36    1.28
   2  -3  -7    2.64    0.91
   2  -3  -7    3.85    0.83
   2  -3  -7    2.53    0.82
  -2   3   7    2.72    0.84
  -2   3   7    1.96    0.59
   1  -3  -7    1.65    0.68
   1  -3  -7    0.63    0.76
   1  -3  -7    1.90    0.70
   1  -3  -7    0.69    1.18
  -1   3   7    1.18    0.71
  -1   3   7    0.90    0.43
   0  -3  -7   -0.29    0.51
   0  -3  -7    0.55    0.60
   0  -3  -7   -0.98    1.28
   0   3   7   -0.17    0.55
   0   3   7    0.36    0.60
  -1  -3  -7    2.68    0.89
   1   3   7    2.93    0.92
   1   3   7    1.70    0.78
  -2  -3  -7    0.13    0.68
  -2  -3  -7    0.09    0.68
   2   3   7   -0.09    0.72
   2   3   7   -0.21    0.68
  -3  -3  -7    3.67    1.09
   3   3   7    3.05    1.03
   3   3   7    5.46    1.29
  -4  -3  -7   10.37    1.60
   4   3   7    9.50    1.62
  -5  -3  -7    1.38    1.09
  -6  -3  -7   -1.19    0.70
   9  -4  -7    0.68    0.85
   8  -4  -7    1.67    0.95
   8  -4  -7    0.63    0.86
   7  -4  -7   -0.44    0.69
   7  -4  -7   -0.71    0.64
   6  -4  -7    1.47    0.85
   6  -4  -7    0.48    0.81
   5  -4  -7   -0.23    0.55
   5  -4  -7    1.09    0.85
   5  -4  -7    0.17    0.64
   5  -4  -7   -0.23    0.78
   4  -4  -7    1.16    0.80
   4  -4  -7    0.27    0.89
   4  -4  -7    1.29    0.73
   3  -4  -7   -0.15    0.61
   3  -4  -7    0.28    0.56
   3  -4  -7    0.74    1.01
  -3   4   7    0.40    0.50
   2  -4  -7    2.63    0.78
   2  -4  -7    4.12    1.40
   2  -4  -7    2.63    0.89
  -2   4   7    2.57    0.58
   1  -4  -7    0.49    0.59
   1  -4  -7   -0.42    0.53
   1  -4  -7   -0.12    0.59
   1  -4  -7    0.08    1.15
   0  -4  -7    5.11    1.05
   0  -4  -7    7.40    1.17
   0  -4  -7    7.03    1.81
   0   4   7    6.09    1.16
  -1  -4  -7   14.32    1.61
  -1  -4  -7   14.27    2.33
  -1  -4  -7    9.76    1.32
   1   4   7   12.09    1.58
  -2  -4  -7    0.16    0.74
  -2  -4  -7    0.11    1.47
   2   4   7   -0.78    0.64
  -3  -4  -7   -1.85    1.49
  -3  -4  -7   -0.50    0.71
  -4  -4  -7    1.47    0.96
  -4  -4  -7   -1.73    1.53
  -5  -4  -7   -3.71    1.52
  -5  -4  -7   -0.60    0.86
   8  -5  -7   -0.68    0.73
   8  -5  -7    0.00    0.91
   7  -5  -7    4.50    1.41
   7  -5  -7    2.92    1.04
   7  -5  -7    2.30    1.08
   6  -5  -7    2.36    1.15
   6  -5  -7    2.26    0.94
   6  -5  -7    2.90    1.25
   5  -5  -7    2.33    0.91
   5  -5  -7    2.38    1.12
   5  -5  -7    5.08    1.31
   5  -5  -7    2.11    0.87
   4  -5  -7   -0.71    0.58
   4  -5  -7    0.26    0.78
   4  -5  -7   -0.46    0.87
   3  -5  -7    0.96    0.67
   3  -5  -7   -0.09    0.59
   3  -5  -7    0.27    1.01
   3  -5  -7    0.66    0.75
   2  -5  -7    0.69    1.10
   2  -5  -7    0.08    0.63
   2  -5  -7   -0.23    0.58
   2  -5  -7    0.02    0.72
   1  -5  -7    2.40    0.84
   1  -5  -7    0.80    1.24
   1  -5  -7    1.39    0.77
  -1   5   7    0.91    0.75
   0  -5  -7    0.30    0.67
   0  -5  -7    1.51    1.38
   0  -5  -7   -0.55    0.67
   0   5   7   -0.15    0.72
  -1  -5  -7    4.36    1.69
  -1  -5  -7    5.89    1.15
  -2  -5  -7   -0.16    0.74
  -2  -5  -7   -1.26    1.26
  -3  -5  -7   -0.60    1.46
  -3  -5  -7    1.24    0.98
  -4  -5  -7   -1.68    1.47
  -4  -5  -7    0.50    0.96
   7  -6  -7    1.13    1.07
   7  -6  -7    1.97    1.25
   7  -6  -7   -0.60    0.74
   6  -6  -7   -0.47    0.69
   6  -6  -7    0.72    0.99
   6  -6  -7   -0.44    0.79
   5  -6  -7   -0.19    0.85
   5  -6  -7    1.17    1.05
   4  -6  -7    0.34    0.84
   4  -6  -7   -0.59    0.63
   4  -6  -7    0.35    0.70
   4  -6  -7   -1.01    0.81
   3  -6  -7    1.64    0.73
   3  -6  -7    1.57    0.81
   3  -6  -7    1.35    0.95
   3  -6  -7    0.56    1.11
   2  -6  -7    0.34    0.82
   2  -6  -7    0.26    1.20
   2  -6  -7   -0.09    0.65
   2  -6  -7    0.73    0.67
   1  -6  -7    0.34    0.68
   1  -6  -7   -0.37    0.64
   1  -6  -7    1.41    1.37
   0  -6  -7   -1.74    1.16
   0  -6  -7    0.30    0.71
  -1  -6  -7    0.54    0.77
  -1  -6  -7   -1.74    1.29
  -2  -6  -7   -0.99    1.43
  -2  -6  -7   -0.06    0.75
  -3  -6  -7    0.42    1.65
  -3  -6  -7    1.75    1.03
   6  -7  -7    0.43    0.70
   6  -7  -7    0.63    0.77
   6  -7  -7    0.01    1.04
   6  -7  -7   -0.55    0.91
   5  -7  -7    2.12    0.69
   5  -7  -7    1.74    1.18
   5  -7  -7   -0.26    0.96
   4  -7  -7   -0.34    0.86
   4  -7  -7   -0.27    0.99
   4  -7  -7    0.34    0.67
   3  -7  -7   -0.14    1.12
   3  -7  -7    0.66    0.74
   3  -7  -7    0.13    0.92
   2  -7  -7   -1.79    1.20
   2  -7  -7    0.51    0.74
   1  -7  -7    0.93    0.69
   1  -7  -7    0.48    1.58
   0  -7  -7   -1.20    1.49
   0  -7  -7    0.51    0.69
  -1  -7  -7   -0.69    1.61
  -1  -7  -7    1.10    0.84
  -1 -12   8    4.66    1.40
  -1 -12   8    3.91    1.03
   0 -12   8    0.36    0.69
   1 -12   8    0.02    0.65
   2 -12   8    1.58    0.83
   3 -12   8    4.88    1.05
   4 -12   8    0.13    0.73
   5 -12   8    1.71    0.85
   5 -12   8    1.01    1.09
  -3 -11   8   -0.02    0.80
  -3 -11   8   -1.35    0.69
  -3 -11   8   -0.77    0.94
  -2 -11   8    0.53    0.79
  -2 -11   8    0.53    0.75
  -2 -11   8    0.27    0.92
  -1 -11   8   13.55    1.27
  -1 -11   8   13.57    1.97
  -1 -11   8   11.73    1.40
   0 -11   8   13.74    1.14
   0 -11   8   11.92    1.80
   0 -11   8   13.18    1.42
   1 -11   8    1.85    0.77
   2 -11   8    2.64    0.83
   3 -11   8    1.88    0.79
   4 -11   8    0.38    0.70
   5 -11   8    1.78    0.84
   5 -11   8    2.00    1.07
   5 -11   8    1.31    0.59
   6 -11   8    5.66    1.22
   6 -11   8    5.84    1.49
   6 -11   8    7.30    1.00
   7 -11   8   -0.31    0.85
   7 -11   8    1.82    0.81
   7 -11   8    1.08    1.07
  -5 -10   8   -0.04    1.02
  -5 -10   8    0.20    0.91
  -4 -10   8    4.00    1.19
  -4 -10   8    6.56    1.57
  -4 -10   8    2.78    1.13
  -3 -10   8    1.04    0.98
  -3 -10   8    1.92    0.91
  -3 -10   8    0.78    0.85
  -2 -10   8    3.17    0.95
  -2 -10   8    4.47    1.25
  -2 -10   8    4.09    0.99
  -2 -10   8    3.48    0.99
  -1 -10   8   -0.27    0.57
  -1 -10   8    0.83    0.69
  -1 -10   8   -0.47    0.70
   0 -10   8    5.19    0.95
   0 -10   8    5.04    0.95
   0 -10   8    6.34    1.33
   1 -10   8    0.47    0.57
   1 -10   8    0.65    0.84
   1 -10   8    0.71    0.67
   2 -10   8    2.67    0.74
   2 -10   8    3.01    0.87
   3 -10   8   16.19    1.23
   3 -10   8   14.36    1.50
   4 -10   8    0.00    0.61
   4 -10   8    1.22    0.64
   4 -10   8    0.64    0.79
   5 -10   8    0.55    0.66
   5 -10   8    0.51    0.73
   5 -10   8    0.99    0.88
   6 -10   8    1.43    0.87
   6 -10   8    1.69    0.99
   6 -10   8    1.63    0.80
   7 -10   8    0.44    0.90
   7 -10   8    0.08    0.82
   7 -10   8    0.80    1.06
   8 -10   8    1.04    1.10
   8 -10   8    0.54    1.00
   8 -10   8    0.22    0.84
  -6  -9   8    3.05    1.36
  -6  -9   8    3.84    1.28
  -5  -9   8    1.29    1.05
  -5  -9   8    0.53    0.88
  -2  -9   8    0.23    0.76
  -2  -9   8    0.55    0.70
  -2  -9   8   -0.17    0.61
  -1  -9   8    7.78    1.14
  -1  -9   8   10.56    1.59
  -1  -9   8   10.71    1.33
   0  -9   8    6.42    1.03
   0  -9   8    5.09    0.96
   1  -9   8    0.85    0.61
   1  -9   8    0.33    0.61
   1  -9   8    0.92    0.84
   2  -9   8    0.06    0.57
   2  -9   8   -0.16    0.61
   3  -9   8    1.71    0.79
   3  -9   8    2.59    0.81
   4  -9   8    1.48    0.78
   4  -9   8    2.27    0.89
   4  -9   8    3.46    0.85
   5  -9   8   10.57    1.55
   5  -9   8   10.07    1.36
   5  -9   8    6.73    1.17
   6  -9   8    3.30    1.04
   6  -9   8    3.15    0.99
   6  -9   8    5.02    1.26
   7  -9   8    0.60    0.87
   7  -9   8    0.46    0.86
   7  -9   8    1.52    0.97
   8  -9   8    0.50    1.04
   8  -9   8   -0.44    0.84
   8  -9   8   -0.12    0.91
  -7  -8   8   -0.76    0.86
  -7  -8   8    1.04    1.11
  -6  -8   8    3.27    1.13
  -6  -8   8    1.88    1.15
  -5  -8   8    0.00    0.77
  -5  -8   8    0.85    3.26
  -5  -8   8    0.61    0.88
  -5  -8   8    0.81    0.93
  -4  -8   8    2.13    3.40
  -4  -8   8    0.05    0.81
  -4  -8   8    0.89    0.80
  -4  -8   8    0.28    0.72
  -3  -8   8    0.14    0.65
  -3  -8   8    0.52    0.79
  -3  -8   8    0.36    0.70
  -3  -8   8    7.74    4.19
   2   8  -8    3.19    0.92
  -2  -8   8    4.24    0.93
  -2  -8   8    2.92    0.94
  -2  -8   8    4.00    1.12
  -1  -8   8    1.03    0.63
  -1  -8   8    2.18    0.90
  -1  -8   8    2.39    0.72
   0  -8   8   17.85    1.95
   0  -8   8   20.82    1.76
   0  -8   8   17.67    1.51
   0  -8   8   19.48    1.16
   1  -8   8    4.10    0.86
   1  -8   8    6.26    0.64
   1  -8   8    6.74    1.27
   1  -8   8    4.96    0.97
   2  -8   8   16.52    1.57
   2  -8   8   18.53    1.59
   3  -8   8    4.68    0.94
   3  -8   8    4.83    0.96
   4  -8   8    1.01    0.71
   4  -8   8    1.31    0.78
   4  -8   8    0.22    0.66
   5  -8   8    0.41    0.65
   5  -8   8    0.85    0.76
   5  -8   8   -0.46    0.58
   6  -8   8    4.07    1.10
   6  -8   8    5.45    1.15
   6  -8   8    3.96    1.05
   7  -8   8    0.78    0.87
   7  -8   8    0.18    0.83
   7  -8   8    0.01    0.74
   8  -8   8    2.29    1.18
   8  -8   8    2.89    1.13
   9  -8   8   -0.15    0.93
  -7  -7   8    0.63    0.92
  -6  -7   8    1.18    0.89
  -6  -7   8    1.26    1.03
  -6  -7   8   -1.82    3.65
   5   7  -8    2.61    1.10
  -5  -7   8    3.47    1.06
  -5  -7   8    1.52    1.02
  -5  -7   8    1.07    0.97
  -5  -7   8    0.16    3.87
   4   7  -8   17.67    1.99
  -4  -7   8   18.13    2.12
  -4  -7   8   16.48    1.86
  -4  -7   8   15.02    1.76
  -4  -7   8   12.46    6.60
   3   7  -8    5.22    1.13
  -3  -7   8    0.81    4.37
  -3  -7   8    5.46    1.08
  -3  -7   8    6.58    1.21
  -3  -7   8    5.53    1.26
   2   7  -8   57.18    2.75
  -2  -7   8   55.20    2.45
  -2  -7   8   75.46   11.51
  -2  -7   8   56.00    2.89
  -2  -7   8   52.22    2.57
  -1  -7   8   16.47    1.90
  -1  -7   8   16.53    1.49
  -1  -7   8   14.83    1.57
  -1  -7   8   17.36    1.81
  -1  -7   8   16.90    4.22
   0  -7   8    8.16    1.13
   0  -7   8    9.31    1.34
   0  -7   8    9.28    1.40
   0  -7   8    8.07    1.19
  -1   7  -8    0.90    2.98
   1  -7   8    4.45    1.12
   1  -7   8    2.86    0.79
   1  -7   8    5.03    1.05
   1  -7   8    4.26    0.89
  -2   7  -8    1.03    2.69
   2  -7   8    6.47    1.13
   2  -7   8    5.43    1.24
   2  -7   8    6.14    0.58
   2  -7   8    4.82    0.95
   2  -7   8    5.98    1.07
  -3   7  -8   12.93    3.33
   3  -7   8    9.48    1.29
   3  -7   8   12.10    1.56
   3  -7   8    9.76    0.60
   3  -7   8    9.93    1.24
  -5   7  -8   -0.04    0.63
   5  -7   8   -0.57    0.66
   5  -7   8    0.64    0.70
   5  -7   8   -0.09    0.70
  -6   7  -8    0.36    0.77
   6  -7   8   -0.03    0.75
   6  -7   8   -0.18    0.71
   6  -7   8    0.74    0.76
   7  -7   8    2.86    1.13
   7  -7   8    2.59    1.05
   7  -7   8    2.33    1.03
   8  -7   8    4.43    1.30
   8  -7   8    7.87    1.50
   9  -7   8    0.58    0.99
  -8  -6   8    0.34    0.96
   7   6  -8    6.14    1.60
  -7  -6   8    4.65    1.32
  -7  -6   8   -9.67    7.11
   6   6  -8    4.94    1.34
  -6  -6   8    5.82    1.31
  -6  -6   8   -2.62    6.51
   5   6  -8    2.48    1.01
  -5  -6   8    2.53    1.06
  -5  -6   8    2.47    0.95
  -5  -6   8   -0.38    6.02
  -5  -6   8    2.71    1.05
   4   6  -8    3.91    1.07
  -4  -6   8    3.09    1.10
  -4  -6   8    4.28    1.05
  -4  -6   8    1.44    5.30
  -4  -6   8    3.96    1.08
   3   6  -8   -0.20    0.58
  -3  -6   8   -2.13    3.95
  -3  -6   8   -0.28    0.54
  -3  -6   8   -0.24    0.59
  -3  -6   8    0.50    0.75
  -3  -6   8    0.33    0.89
   2   6  -8   17.80    1.82
  -2  -6   8   14.93    1.47
  -2  -6   8   17.61    5.26
  -2  -6   8   17.02    1.74
  -2  -6   8   18.03    1.89
  -1  -6   8    3.75    1.01
  -1  -6   8    2.28    0.79
  -1  -6   8    2.55    0.75
  -1  -6   8    2.92    0.88
  -1  -6   8    3.10    2.68
   0  -6   8   47.25    2.15
   0  -6   8   48.51    2.30
   0  -6   8   49.01    2.45
   0  -6   8   57.71    2.60
  -1   6  -8   -2.49    2.57
   1  -6   8    0.41    0.59
   1  -6   8    0.53    0.65
   1  -6   8    0.64    0.65
   1  -6   8    0.81    0.60
  -2   6  -8    4.82    2.68
   2  -6   8    9.05    1.25
   2  -6   8    7.14    1.04
   2  -6   8    8.33    1.30
   2  -6   8    8.62    1.37
  -3   6  -8    2.82    2.35
   3  -6   8    2.14    0.60
   3  -6   8    2.65    0.83
   3  -6   8    3.37    0.55
   3  -6   8    2.24    0.85
  -5   6  -8    0.56    0.73
   5  -6   8   -0.60    0.68
   5  -6   8    0.20    0.48
   5  -6   8   -0.22    0.61
   5  -6   8   -0.22    0.60
  -6   6  -8    3.57    1.12
   6  -6   8    4.67    1.09
   6  -6   8    5.40    1.21
   6  -6   8    1.79    0.88
  -7   6  -8    2.08    1.12
   7  -6   8    1.31    0.87
   8  -6   8    0.24    0.75
   9  -6   8   -0.40    0.83
   8   5  -8    3.75    1.44
  -8  -5   8    1.48    1.07
   7   5  -8    0.60    0.91
  -7  -5   8    0.11    0.74
  -7  -5   8  -10.79    7.06
   6   5  -8    1.08    0.88
  -6  -5   8    0.17    0.78
  -6  -5   8   -8.87    6.45
   5   5  -8   11.65    1.75
  -5  -5   8    9.83    1.48
  -5  -5   8    8.77    6.81
  -5  -5   8   10.67    1.57
   4   5  -8   41.40    2.45
  -4  -5   8   35.15    2.12
  -4  -5   8   37.91    2.29
  -4  -5   8   42.31    2.45
  -4  -5   8   38.87    8.01
   3   5  -8    2.34    0.85
  -3  -5   8    1.78    0.74
  -3  -5   8    1.12    0.80
  -3  -5   8    3.17    4.36
  -3  -5   8    2.53    1.10
  -3  -5   8    2.39    0.83
   2   5  -8    6.45    1.15
  -2  -5   8   10.26    1.49
  -2  -5   8    7.34    1.25
  -2  -5   8    8.68    1.15
  -2  -5   8    8.59    1.24
  -2  -5   8   10.09    3.77
  -1  -5   8    4.20    0.91
  -1  -5   8    5.49    1.06
  -1  -5   8    6.65    1.18
  -1  -5   8    4.00    0.87
  -1  -5   8    2.43    2.31
   0  -5   8    4.33    0.92
   0  -5   8    5.75    0.95
   0  -5   8    4.29    1.04
   0  -5   8    2.66    0.78
   1  -5   8   11.93    1.26
   1  -5   8   14.82    1.65
   1  -5   8   10.54    1.34
   1  -5   8   11.48    1.43
  -2   5  -8   -2.01    1.98
   2  -5   8    0.61    0.70
   2  -5   8   -0.21    0.57
   2  -5   8    0.76    0.59
   2  -5   8   -1.04    0.43
  -3   5  -8   60.25    8.11
   3  -5   8   51.83    2.55
   3  -5   8   56.71    1.94
   3  -5   8   58.03    2.47
  -5   5  -8    2.36    0.94
   5  -5   8    4.47    1.06
   5  -5   8    3.74    0.76
   5  -5   8    2.39    0.94
   5  -5   8    3.42    0.81
  -6   5  -8    0.66    0.77
   6  -5   8    0.16    0.79
   6  -5   8   -0.67    0.56
   6  -5   8   -0.33    0.58
  -7   5  -8   -0.50    0.79
   7  -5   8    0.01    0.77
  -8   5  -8    0.34    0.98
   8  -5   8   -0.66    0.68
   9  -5   8    1.70    1.18
   9   4  -8   -0.87    0.99
  -9  -4   8   -0.94    0.92
   8   4  -8    4.44    1.45
  -8  -4   8    1.04    0.97
   7   4  -8    6.06    1.50
  -7  -4   8    5.04    1.28
   6   4  -8    2.47    1.09
  -6  -4   8    2.18    0.89
   5   4  -8    7.85    1.39
  -5  -4   8    4.20    6.19
  -5  -4   8    8.67    1.44
   4   4  -8    0.09    0.61
  -4  -4   8   -0.70    0.53
  -4  -4   8    0.54    0.70
  -4  -4   8   -1.11    4.75
   3   4  -8    9.99    1.32
   3   4  -8    8.54    1.34
  -3  -4   8   10.18    4.60
  -3  -4   8    9.78    1.23
  -3  -4   8   10.51    1.47
  -3  -4   8    9.41    1.37
   2   4  -8    1.45    0.71
  -2  -4   8    1.25    2.71
  -2  -4   8    2.29    0.79
  -2  -4   8    0.63    0.56
  -2  -4   8    2.53    0.80
  -2  -4   8    1.41    0.81
   1   4  -8   21.60    1.59
  -1  -4   8   25.50    1.87
  -1  -4   8   29.39    1.83
  -1  -4   8   24.07    1.52
  -1  -4   8   26.41    1.77
  -1  -4   8   18.49    3.49
   0   4  -8   46.46    1.32
   0  -4   8   43.55    2.19
   0  -4   8   51.09    2.47
   0  -4   8   44.45    2.06
   0  -4   8   45.78    2.25
   1  -4   8    1.91    0.69
   1  -4   8    2.79    0.82
   1  -4   8    0.91    0.65
   1  -4   8    2.84    0.92
   2  -4   8   24.33    1.68
   2  -4   8   21.84    1.92
   2  -4   8   18.35    1.57
  -3   4  -8    4.73    1.02
   3  -4   8    4.73    1.01
   3  -4   8    4.99    0.82
   3  -4   8    6.45    1.15
  -4   4  -8    7.28    1.25
   4  -4   8    8.29    1.20
   4  -4   8    8.65    0.82
   4  -4   8    7.46    1.28
   4  -4   8    5.55    0.88
  -5   4  -8    3.64    1.11
   5  -4   8    3.05    1.01
   5  -4   8    3.77    0.86
   5  -4   8    3.67    1.02
  -6   4  -8    9.60    1.60
   6  -4   8   10.43    1.63
   6  -4   8   11.82    1.34
  -7   4  -8   -0.01    0.78
   7  -4   8    0.79    0.91
   7  -4   8    0.18    0.75
  -8   4  -8    1.59    1.08
   8  -4   8    0.35    0.93
  -9   4  -8    0.62    1.16
   9  -4   8   -0.76    0.91
   9   3  -8    0.24    0.99
  -9  -3   8    0.75    1.05
   8   3  -8    0.47    0.85
  -8  -3   8   -0.02    0.80
   7   3  -8    3.64    1.20
  -7  -3   8    2.48    1.07
   6   3  -8    1.50    0.74
   6   3  -8    2.05    0.98
  -6  -3   8    1.87    0.92
   5   3  -8    1.43    0.77
  -5  -3   8    0.58    0.67
   4   3  -8    6.91    1.22
   4   3  -8    6.76    1.25
  -4  -3   8    6.52    1.14
  -4  -3   8    7.24    1.25
   3   3  -8    0.50    0.65
   3   3  -8    2.44    0.80
  -3  -3   8    0.20    0.58
  -3  -3   8    0.50    0.58
  -3  -3   8    0.61    0.66
   2   3  -8    0.21    0.56
  -2  -3   8    0.94    2.58
  -2  -3   8    0.61    0.61
  -2  -3   8    0.14    0.52
  -2  -3   8   -0.45    0.51
  -1  -3   8   34.79    2.00
  -1  -3   8   31.86    1.86
  -1  -3   8   37.70    1.85
  -1  -3   8   34.05    7.10
   0  -3   8   26.60    1.68
   0  -3   8   28.25    1.79
   0  -3   8   31.16    1.67
   1  -3   8    0.51    0.59
   1  -3   8    0.78    0.65
   1  -3   8    0.69    0.55
   2  -3   8    5.70    0.87
   2  -3   8    2.88    0.91
   2  -3   8    4.26    0.89
  -3   3  -8   41.65    2.36
   3  -3   8   44.00    2.22
   3  -3   8   40.43    2.32
   3  -3   8   43.11    1.93
  -4   3  -8    3.44    1.03
   4  -3   8    4.87    0.93
   4  -3   8    6.62    1.26
  -5   3  -8   -1.04    0.60
   5  -3   8   -0.14    0.65
   5  -3   8    0.20    0.66
  -6   3  -8   20.58    2.25
   6  -3   8   17.50    2.10
   6  -3   8   16.65    1.65
  -7   3  -8    0.64    0.87
   7  -3   8    2.28    1.01
   7  -3   8    1.87    0.91
  -8   3  -8   -0.23    0.94
   8  -3   8    0.55    1.00
   8  -3   8    1.08    0.94
  -9   3  -8    1.24    1.40
   9  -3   8    0.92    1.20
   9   2  -8    1.98    1.24
  -9  -2   8    0.95    1.04
   8   2  -8   -1.01    0.76
  -8  -2   8    0.60    0.85
   7   2  -8   -0.76    0.75
  -7  -2   8   -0.22    0.67
   6   2  -8    7.13    1.38
   6   2  -8    5.92    1.04
  -6  -2   8    7.61    1.41
   5   2  -8    4.24    1.11
  -5  -2   8    5.71    1.21
   4   2  -8    4.08    1.04
   4   2  -8    4.23    0.99
  -4  -2   8    5.46    1.12
  -4  -2   8    6.83    1.13
   3   2  -8    6.81    1.02
   3   2  -8    3.66    0.92
  -3  -2   8    4.28    1.00
  -3  -2   8    5.25    1.01
  -3  -2   8    5.51    0.98
   2   2  -8    5.03    0.91
   2   2  -8    5.17    1.00
  -2  -2   8    5.83    0.92
  -2  -2   8    5.29    1.07
  -2  -2   8    3.23    0.82
   1   2  -8    5.20    0.91
  -1  -2   8    4.40    0.93
  -1  -2   8    3.99    0.76
  -1  -2   8    6.09    1.08
  -1  -2   8    2.47    1.81
   0   2  -8   -0.17    0.46
   0  -2   8    0.05    0.47
   0  -2   8   -0.06    0.53
   0  -2   8    0.18    0.42
  -1   2  -8   -0.07    0.46
   1  -2   8   -0.05    0.52
   1  -2   8    0.56    0.44
   1  -2   8    0.16    0.49
  -2   2  -8   10.00    1.24
   2  -2   8    8.80    1.13
   2  -2   8    8.18    1.28
  -3   2  -8   10.26    1.44
   3  -2   8   11.15    1.53
   3  -2   8   12.29    1.34
  -4   2  -8    2.59    0.94
   4  -2   8    1.65    0.76
   4  -2   8    2.51    0.96
  -5   2  -8    4.70    1.24
   5  -2   8    4.62    1.22
   5  -2   8    5.69    1.14
  -6   2  -8    1.59    1.02
   6  -2   8    0.59    0.89
   6  -2   8   -0.50    0.66
  -7   2  -8   -0.52    0.84
   7  -2   8    0.93    0.89
   7  -2   8   -0.45    0.79
  -8   2  -8    0.05    0.98
   8  -2   8    0.24    1.02
  -9   2  -8    2.68    1.46
   9  -2   8    4.59    1.59
   9   1  -8   -0.92    0.81
  -9  -1   8    0.09    0.91
   8   1  -8   -1.13    0.77
  -8  -1   8   -0.15    0.80
   7   1  -8    2.59    1.11
   7   1  -8    3.78    0.92
  -7  -1   8    4.66    1.25
   6   1  -8   15.90    1.58
   6   1  -8   17.46    2.06
  -6  -1   8   18.55    2.04
   5   1  -8    0.32    0.66
   5   1  -8    0.17    0.69
   5   1  -8    0.27    0.89
  -5  -1   8    0.47    0.66
   4   1  -8    1.73    0.83
   4   1  -8    1.41    0.78
  -4  -1   8    0.92    0.71
   3   1  -8    5.40    0.99
   3   1  -8    5.94    1.07
  -3  -1   8    5.61    1.03
  -3  -1   8    6.37    1.05
  -3  -1   8    5.39    1.10
   2   1  -8    2.60    0.74
  -2  -1   8    1.57    0.70
  -2  -1   8    1.72    0.68
  -2  -1   8    1.59    0.75
   1   1  -8    4.71    0.88
   1   1  -8    6.15    0.60
  -1  -1   8    6.07    0.97
  -1  -1   8    4.40    0.87
  -1  -1   8    4.84    1.02
   0   1  -8    2.28    0.70
   0  -1   8    2.12    0.80
   0  -1   8    2.54    0.77
  -1   1  -8    5.30    0.93
   1  -1   8    5.00    0.89
   1  -1   8    4.60    0.89
  -2   1  -8   -0.50    0.54
  -2   1  -8    0.03    0.51
   2  -1   8   -0.21    0.59
   2  -1   8   -0.01    0.58
   2  -1   8   -0.13    0.61
  -3   1  -8    1.93    0.81
   3  -1   8    1.92    0.83
   3  -1   8    2.25    0.83
  -4   1  -8   -1.02    0.65
   4  -1   8   -0.25    0.64
   4  -1   8   -1.00    0.61
  -5   1  -8    2.93    1.05
   5  -1   8    1.79    0.89
   5  -1   8    1.74    1.00
  -6   1  -8    7.33    1.49
   6  -1   8    6.60    1.46
   6  -1   8    7.34    1.35
  -7   1  -8    0.97    0.98
   7  -1   8    0.04    0.83
   7  -1   8    0.35    0.94
  -8   1  -8    1.57    1.16
   8  -1   8    1.71    1.23
   9   0  -8    2.52    1.16
  -9   0   8    1.61    1.14
   8   0  -8    1.10    0.91
  -8   0   8   -0.12    0.79
   7   0  -8   -0.74    0.69
   7   0  -8   -0.16    0.67
  -7   0   8   -0.09    0.67
   6   0  -8    2.76    0.97
   6   0  -8    0.53    0.76
  -6   0   8    0.49    0.76
   5   0  -8    1.37    0.82
   5   0  -8    1.88    0.93
   5   0  -8    0.64    0.93
  -5   0   8    1.73    0.87
   4   0  -8    1.01    0.72
   4   0  -8    0.30    1.11
   4   0  -8    1.01    0.61
  -4   0   8   -0.04    0.65
   3   0  -8    1.97    1.02
   3   0  -8    1.47    0.67
  -3   0   8    3.03    0.80
  -3   0   8    1.56    0.77
   2   0  -8   48.85    2.50
   2   0  -8   46.96    1.81
   2   0  -8   49.38    2.18
  -2   0   8   48.87    2.47
  -2   0   8   44.99    2.12
   1   0  -8   16.63    1.73
   1   0  -8   13.27    1.37
   1   0  -8   14.33    0.86
  -1   0   8   12.32    1.29
  -1   0   8   15.15    1.63
   0   0  -8    0.48    0.55
   0   0  -8    0.39    0.72
   0   0   8   -0.20    0.43
   0   0   8    1.26    0.63
  -1   0  -8    5.17    0.96
  -1   0  -8    7.33    1.34
   1   0   8    5.26    0.87
   1   0   8    6.61    1.16
  -2   0  -8    1.25    0.79
  -2   0  -8    2.61    0.87
   2   0   8    1.73    0.83
   2   0   8    2.53    0.90
  -3   0  -8   10.39    1.50
   3   0   8   13.90    1.74
   3   0   8   15.05    1.63
  -4   0  -8    1.85    0.87
   4   0   8    1.87    0.88
   4   0   8    2.17    0.94
  -5   0  -8    3.46    1.12
   5   0   8    4.02    1.15
   5   0   8    5.11    1.31
  -6   0  -8    1.76    1.03
   6   0   8   -0.35    0.80
   6   0   8    0.50    0.92
  -7   0  -8   -0.14    0.93
   7   0   8   -0.76    1.00
  -8   0  -8    1.61    1.19
   8   0   8    1.37    1.26
   9  -1  -8    2.93    1.15
   8  -1  -8   -0.76    0.69
  -8   1   8    0.35    0.85
   7  -1  -8    3.19    1.12
   7  -1  -8    2.74    0.99
  -7   1   8    3.10    1.09
   6  -1  -8    0.52    0.75
   6  -1  -8    0.17    0.76
   6  -1  -8    1.93    0.91
  -6   1   8    1.03    0.83
   5  -1  -8    0.31    0.80
   5  -1  -8    0.56    0.74
  -5   1   8    0.50    0.71
   4  -1  -8    1.71    0.77
   4  -1  -8    3.00    1.19
   4  -1  -8    3.51    0.99
   4  -1  -8    4.09    1.17
  -4   1   8    2.54    0.97
   3  -1  -8   21.04    1.79
   3  -1  -8   18.68    2.23
   3  -1  -8   22.91    2.15
  -3   1   8   18.75    1.91
  -3   1   8   19.33    1.67
   2  -1  -8   58.74    2.78
   2  -1  -8   55.51    2.13
   2  -1  -8   54.24    2.38
  -2   1   8   52.39    2.60
  -2   1   8   54.13    2.26
   1  -1  -8    9.62    1.39
   1  -1  -8    7.71    0.90
   1  -1  -8    9.46    1.24
  -1   1   8    8.38    1.07
  -1   1   8    9.38    1.32
   0  -1  -8   12.08    1.55
   0  -1  -8   11.97    1.35
   0   1   8    9.68    1.40
   0   1   8   11.17    1.15
  -1  -1  -8   -0.50    0.52
  -1  -1  -8    2.12    0.95
  -1  -1  -8    1.49    0.76
   1   1   8    1.48    0.80
   1   1   8    0.20    0.69
  -2  -1  -8   -1.04    0.84
  -2  -1  -8    0.27    0.61
   2   1   8    0.24    0.66
   2   1   8   -0.07    0.68
  -3  -1  -8    0.08    0.64
   3   1   8    0.53    0.83
   3   1   8   -0.69    0.72
  -4  -1  -8    3.06    1.04
   4   1   8    3.70    1.17
   4   1   8    3.21    1.06
  -5  -1  -8    0.24    0.79
   5   1   8    1.90    1.08
   5   1   8    0.74    0.86
  -6  -1  -8    1.27    1.05
   6   1   8    1.59    1.09
  -7  -1  -8    0.20    0.99
   7   1   8    2.02    1.27
   9  -2  -8    1.02    0.90
   8  -2  -8    0.31    0.81
   8  -2  -8    0.48    0.83
   7  -2  -8   -0.01    0.67
   7  -2  -8    1.07    0.87
   6  -2  -8    6.53    1.31
   6  -2  -8    5.56    1.28
  -6   2   8    5.67    1.31
   5  -2  -8    0.26    0.84
   5  -2  -8   -0.46    0.65
  -5   2   8   -0.25    0.76
   4  -2  -8    2.29    1.15
   4  -2  -8    3.31    0.87
  -4   2   8    3.32    1.07
   3  -2  -8    0.79    0.60
   3  -2  -8   -0.43    1.08
   3  -2  -8    0.41    0.64
  -3   2   8    0.52    0.66
  -3   2   8    0.59    0.60
   2  -2  -8    0.16    0.62
   2  -2  -8   -0.23    0.44
   2  -2  -8   -0.64    1.19
  -2   2   8    0.09    0.60
  -2   2   8   -0.31    0.47
   1  -2  -8    5.07    1.01
   1  -2  -8    5.77    0.90
  -1   2   8    6.51    0.87
  -1   2   8    4.64    1.01
   0  -2  -8    8.69    1.24
   0  -2  -8    9.47    1.35
   0   2   8    9.86    1.03
   0   2   8   12.03    1.52
  -1  -2  -8   10.10    1.39
  -1  -2  -8    7.12    1.25
   1   2   8    6.83    1.28
   1   2   8    8.05    1.32
  -2  -2  -8   -0.44    0.61
   2   2   8    0.61    0.74
   2   2   8   -0.41    0.80
  -3  -2  -8    2.63    1.00
   3   2   8    6.82    1.39
   3   2   8    7.24    1.39
  -4  -2  -8   -0.71    0.71
   4   2   8   -0.26    0.81
   4   2   8    0.27    0.88
  -5  -2  -8    1.56    1.02
  -6  -2  -8    2.14    1.18
   9  -3  -8    1.05    0.95
   8  -3  -8    2.43    1.03
   7  -3  -8   -0.13    0.77
   7  -3  -8    0.28    0.88
   6  -3  -8   -0.10    0.73
   6  -3  -8   -0.91    0.74
   5  -3  -8   -0.13    0.81
   5  -3  -8    0.64    0.74
   5  -3  -8   -0.46    0.57
   4  -3  -8    0.45    1.00
   4  -3  -8    1.81    0.89
   3  -3  -8    0.01    1.01
   3  -3  -8    1.10    0.70
   3  -3  -8    0.46    0.69
  -3   3   8    0.45    0.55
  -3   3   8    0.34    0.69
   2  -3  -8    2.63    0.90
   2  -3  -8    2.11    1.26
   2  -3  -8    5.24    0.99
  -2   3   8    4.71    1.05
  -2   3   8    4.01    0.77
   1  -3  -8    2.93    0.94
   1  -3  -8    2.55    1.38
   1  -3  -8    3.00    0.90
  -1   3   8    2.75    0.95
  -1   3   8    2.50    0.60
   0  -3  -8   -0.85    1.27
   0  -3  -8    0.69    0.74
   0  -3  -8    0.14    0.67
   0   3   8    0.28    0.63
   0   3   8   -0.11    0.65
  -1  -3  -8    2.10    0.87
   1   3   8    0.80    0.77
   1   3   8    1.25    0.80
  -2  -3  -8    1.63    0.91
   2   3   8    1.13    0.96
  -4  -3  -8    4.34    1.28
  -5  -3  -8   -0.65    0.88
   8  -4  -8    1.62    1.06
   7  -4  -8    0.47    0.80
   7  -4  -8    1.32    1.02
   6  -4  -8   -0.36    0.70
   6  -4  -8   -0.28    0.82
   6  -4  -8    0.21    0.87
   5  -4  -8    1.20    0.93
   5  -4  -8    0.06    0.95
   5  -4  -8    0.77    0.77
   4  -4  -8    0.13    1.00
   4  -4  -8    1.12    0.84
  -4   4   8   -0.22    0.57
   3  -4  -8   -0.08    0.67
   3  -4  -8    1.02    1.11
   3  -4  -8   -0.50    0.63
   2  -4  -8    2.81    1.40
   2  -4  -8    2.37    0.92
   2  -4  -8    2.24    0.84
   2  -4  -8    2.20    0.86
   1  -4  -8    3.19    1.50
   1  -4  -8    3.66    0.98
   1  -4  -8    5.88    1.16
   0  -4  -8    7.33    1.97
   0  -4  -8    6.69    1.28
   0   4   8    5.23    1.15
  -1  -4  -8   -0.12    0.79
  -1  -4  -8   -0.43    1.46
  -2  -4  -8   -2.10    1.42
  -2  -4  -8    0.60    0.82
  -3  -4  -8    1.71    1.11
  -3  -4  -8   -0.77    1.73
  -4  -4  -8    0.34    0.97
  -4  -4  -8   -4.00    1.64
   7  -5  -8    0.08    1.03
   7  -5  -8    0.12    0.94
   7  -5  -8    1.51    1.20
   6  -5  -8    1.99    1.12
   6  -5  -8    0.11    0.82
   6  -5  -8    1.79    1.05
   5  -5  -8    2.28    1.22
   5  -5  -8    1.55    1.07
   5  -5  -8    3.45    1.13
   4  -5  -8    0.75    1.10
   4  -5  -8   -0.50    0.71
   3  -5  -8    2.71    0.98
   3  -5  -8    2.64    1.36
   3  -5  -8    1.92    0.87
   2  -5  -8   -2.09    0.91
   2  -5  -8   -0.04    0.69
   2  -5  -8   -1.19    0.62
   1  -5  -8   -0.12    0.70
   1  -5  -8    0.41    1.40
   0  -5  -8   -0.34    0.68
   0  -5  -8   -0.66    1.41
  -1  -5  -8   -0.65    1.39
  -1  -5  -8   -0.81    0.74
  -2  -5  -8   -1.75    1.47
  -2  -5  -8    0.05    0.82
  -3  -5  -8    0.83    1.75
  -3  -5  -8    2.54    1.12
   6  -6  -8    1.96    0.99
   6  -6  -8    1.17    1.10
   6  -6  -8    3.38    1.34
   5  -6  -8   -0.58    1.00
   5  -6  -8    0.33    0.85
   5  -6  -8   -0.47    0.91
   4  -6  -8    0.53    0.95
   4  -6  -8   -0.78    0.93
   4  -6  -8   -0.08    0.74
   3  -6  -8    0.08    1.12
   3  -6  -8    0.51    0.76
   3  -6  -8    0.60    0.93
   2  -6  -8   -0.45    0.71
   2  -6  -8    0.06    1.31
   1  -6  -8    0.78    0.81
   1  -6  -8    1.51    1.62
   0  -6  -8   -1.93    1.43
   0  -6  -8   -0.09    0.80
  -1  -6  -8    0.46    0.84
  -1  -6  -8   -0.03    1.61
  -1 -12   9    3.83    1.08
  -1 -12   9    6.36    1.62
  -1 -12   9    5.58    0.96
   0 -12   9    0.69    0.74
   0 -12   9    2.18    1.20
   1 -12   9   -0.27    0.70
   2 -12   9    4.72    1.13
   3 -12   9    0.19    0.80
   4 -12   9    0.22    0.87
   5 -12   9    0.72    0.93
  -3 -11   9    0.19    0.91
  -3 -11   9   -0.46    0.94
  -3 -11   9   -0.95    0.85
  -2 -11   9    0.21    0.80
  -2 -11   9    1.13    0.80
  -2 -11   9   -0.18    0.77
  -1 -11   9    6.37    1.55
  -1 -11   9    6.03    1.12
  -1 -11   9    6.44    1.21
   0 -11   9    0.28    0.68
   0 -11   9   -0.40    0.85
   0 -11   9    0.55    0.69
   1 -11   9    4.26    1.04
   1 -11   9    2.57    0.82
   2 -11   9    2.64    0.95
   2 -11   9    2.55    0.75
   3 -11   9    1.16    0.66
   3 -11   9    0.94    0.85
   4 -11   9   -0.19    0.63
   4 -11   9    1.53    0.84
   5 -11   9    1.59    1.00
   5 -11   9    0.83    0.78
   5 -11   9   -0.02    0.91
   6 -11   9    4.43    1.35
   6 -11   9    3.43    0.99
   6 -11   9    3.98    1.18
  -4 -10   9    1.95    1.22
  -4 -10   9    0.60    0.97
  -4 -10   9    1.14    0.99
  -3 -10   9    1.10    0.87
  -3 -10   9    2.46    0.99
  -3 -10   9    1.92    1.15
  -2 -10   9    8.36    1.32
  -2 -10   9    9.66    1.70
  -1 -10   9    2.91    1.14
  -1 -10   9    2.78    0.94
  -1 -10   9    3.76    0.99
   0 -10   9    1.02    0.78
   0 -10   9    1.74    0.95
   0 -10   9    1.31    0.74
   1 -10   9   -0.36    0.68
   1 -10   9   -0.25    0.65
   1 -10   9   -0.21    0.61
   2 -10   9    9.24    1.23
   2 -10   9    8.61    1.25
   3 -10   9    4.12    0.95
   3 -10   9    1.89    0.90
   4 -10   9   -0.53    0.59
   4 -10   9   -0.01    0.78
   5 -10   9    2.36    0.91
   5 -10   9    3.47    1.14
   5 -10   9    3.17    1.02
   6 -10   9   -0.54    0.79
   6 -10   9   -0.92    0.65
   6 -10   9   -0.06    0.79
   7 -10   9   -0.23    0.86
   7 -10   9    1.12    1.03
  -5  -9   9    0.65    0.91
  -5  -9   9    0.43    1.08
  -2  -9   9    1.79    0.86
  -2  -9   9    0.89    0.93
  -2  -9   9    0.27    0.73
  -1  -9   9    1.35    0.92
  -1  -9   9    2.22    0.91
  -1  -9   9    3.77    0.93
   0  -9   9    9.38    1.35
   0  -9   9    6.62    1.44
   0  -9   9    7.05    1.16
   1  -9   9    0.13    0.62
   1  -9   9   -0.27    0.65
   1  -9   9   -0.69    0.60
   2  -9   9    1.72    0.81
   2  -9   9    1.64    0.82
   3  -9   9    1.10    0.73
   3  -9   9    3.36    0.98
   4  -9   9    0.90    0.75
   4  -9   9    0.80    0.76
   5  -9   9    7.57    1.27
   5  -9   9    6.82    1.31
   5  -9   9    8.17    1.35
   6  -9   9    5.01    1.21
   6  -9   9    4.32    1.19
   6  -9   9    5.16    1.23
   7  -9   9   -0.49    0.85
   7  -9   9    0.26    0.79
   8  -9   9    1.04    1.04
  -6  -8   9    0.45    1.03
  -6  -8   9    0.10    0.88
  -5  -8   9    0.18    0.91
  -5  -8   9    5.03    3.87
  -5  -8   9    1.54    0.97
  -4  -8   9    2.23    1.17
  -4  -8   9    3.40    1.06
  -4  -8   9    1.34    0.96
  -4  -8   9   11.47    5.21
  -3  -8   9    2.99    1.12
  -3  -8   9    2.06    0.85
  -3  -8   9    1.98    0.91
  -1  -8   9   -0.04    0.61
  -1  -8   9    0.19    0.74
  -1  -8   9    0.32    0.70
   0  -8   9    6.40    1.35
   0  -8   9    6.33    1.16
   0  -8   9    5.26    1.00
   1  -8   9    0.17    0.62
   1  -8   9   -1.13    0.50
   1  -8   9    0.65    0.76
   2  -8   9   15.95    1.59
   2  -8   9   17.75    1.74
   3  -8   9   -0.28    0.62
   3  -8   9    0.17    0.63
   4  -8   9    5.60    1.12
   4  -8   9    4.94    1.05
   4  -8   9    4.06    0.93
   5  -8   9    0.47    0.71
   5  -8   9   -0.24    0.71
   5  -8   9   -0.08    0.70
   6  -8   9    0.76    0.86
   6  -8   9    1.89    0.84
   6  -8   9   -0.20    0.76
   7  -8   9    0.20    0.84
   8  -8   9   -0.36    0.93
  -7  -7   9    2.00    1.27
  -7  -7   9    2.39    1.14
  -6  -7   9   -2.23    3.71
  -6  -7   9    0.91    1.03
  -6  -7   9   -0.33    0.76
   5   7  -9   -0.68    0.72
  -5  -7   9    0.51    0.80
  -5  -7   9    0.45    3.74
  -5  -7   9   -1.00    0.71
   4   7  -9   10.10    1.66
  -4  -7   9   10.79    1.78
  -4  -7   9    8.67    1.47
  -4  -7   9   10.65    1.53
  -4  -7   9    6.26    5.84
   3   7  -9   -0.21    0.63
  -3  -7   9   -0.85    4.05
  -3  -7   9   -0.35    0.66
  -3  -7   9    1.29    0.91
  -3  -7   9    0.29    0.69
  -2  -7   9   15.03    4.57
  -2  -7   9   10.93    1.38
  -2  -7   9    8.19    1.38
  -2  -7   9   10.22    1.61
  -1  -7   9    1.70    0.79
  -1  -7   9    1.97    0.91
  -1  -7   9    0.84    0.74
   0  -7   9   26.25    1.76
   0  -7   9   26.03    1.83
   0  -7   9   27.15    2.38
  -1   7  -9   -4.01    3.18
   1  -7   9    0.40    0.63
   1  -7   9    1.66    0.82
   1  -7   9    2.06    0.93
  -2   7  -9   -3.35    2.67
   2  -7   9    1.06    0.72
   2  -7   9    0.24    0.71
   2  -7   9    1.11    0.81
  -3   7  -9    5.84    2.74
   3  -7   9   10.10    0.83
   3  -7   9    8.78    1.30
   3  -7   9    9.27    1.39
  -4   7  -9   -0.41    0.64
   4  -7   9   -0.80    0.51
   4  -7   9   -0.14    0.61
   4  -7   9    0.20    0.70
  -5   7  -9    1.46    0.88
   5  -7   9    0.76    0.85
   5  -7   9    1.34    0.76
   5  -7   9    0.27    0.74
   6  -7   9   -0.46    0.75
   6  -7   9   -0.52    0.83
   7  -7   9    2.89    1.04
   8  -7   9    0.11    0.86
  -8  -6   9   -0.76    0.87
   7   6  -9    5.10    1.56
  -7  -6   9   -8.46    7.29
  -7  -6   9    4.04    1.24
   6   6  -9    1.76    1.01
  -6  -6   9   -6.93    6.41
  -6  -6   9    1.12    0.88
  -6  -6   9    1.13    1.00
   5   6  -9    7.81    1.54
  -5  -6   9    0.58    6.54
  -5  -6   9    5.60    1.43
  -5  -6   9    6.25    1.32
   4   6  -9   12.30    1.76
  -4  -6   9   14.31    1.81
  -4  -6   9   13.74    1.86
  -4  -6   9    9.29    1.43
  -4  -6   9    8.18    6.22
   3   6  -9    9.37    1.48
  -3  -6   9    9.42    1.32
  -3  -6   9    8.39    1.47
  -3  -6   9    7.31    4.98
  -3  -6   9    9.85    1.48
  -2  -6   9   10.28    1.44
  -2  -6   9   12.69    1.70
  -2  -6   9   11.64    4.56
  -2  -6   9   12.85    1.45
  -2  -6   9   11.04    1.64
  -1  -6   9   -0.75    0.55
  -1  -6   9   -0.05    0.63
  -1  -6   9   -0.03    0.58
  -1  -6   9    1.40    2.18
  -1  -6   9   -0.53    0.75
   0  -6   9   24.78    2.22
   0  -6   9   26.16    1.75
   0  -6   9   29.57    2.01
   0  -6   9   25.07    1.84
   1  -6   9    0.40    0.69
   1  -6   9   -0.37    0.63
   1  -6   9    1.62    0.90
   1  -6   9   -0.16    0.62
   2  -6   9   32.85    2.38
   2  -6   9   24.74    1.77
   2  -6   9   29.82    1.98
   2  -6   9   27.37    2.41
  -3   6  -9    0.08    2.27
   3  -6   9    3.37    0.95
   3  -6   9    3.64    0.69
   3  -6   9    1.01    0.81
  -4   6  -9    1.46    0.86
   4  -6   9    0.85    0.75
   4  -6   9    0.86    0.56
   4  -6   9   -0.73    0.68
   4  -6   9    1.21    0.54
  -5   6  -9    6.78    1.33
   5  -6   9    6.39    1.32
   5  -6   9    6.96    0.93
   5  -6   9    6.64    1.32
  -6   6  -9    3.05    1.10
   6  -6   9    2.30    1.05
  -7   6  -9   -0.09    0.92
   7  -6   9    0.14    0.75
   8  -6   9    2.74    1.23
   8   5  -9    0.70    1.08
  -8  -5   9    0.76    0.97
   7   5  -9    0.13    0.89
  -7  -5   9  -10.77    7.40
  -7  -5   9   -0.10    0.79
   6   5  -9   -0.24    0.83
  -6  -5   9   -9.05    6.76
  -6  -5   9    0.19    0.84
   5   5  -9    1.56    0.99
  -5  -5   9    1.30    0.90
  -5  -5   9    1.97    1.00
  -5  -5   9   -5.65    5.50
   4   5  -9    7.01    1.39
  -4  -5   9    6.63    5.39
  -4  -5   9    6.09    1.21
  -4  -5   9    7.04    1.34
  -4  -5   9    6.45    1.38
   3   5  -9    2.56    0.98
  -3  -5   9    4.02    1.11
  -3  -5   9    0.99    4.19
  -3  -5   9    3.70    0.95
  -3  -5   9    3.72    1.07
  -2  -5   9    1.59    0.80
  -2  -5   9   -0.18    0.58
  -2  -5   9   -0.49    0.55
  -2  -5   9   -0.11    2.87
  -1  -5   9    1.63    0.83
  -1  -5   9    1.47    0.79
  -1  -5   9    0.57    1.93
  -1  -5   9    2.40    0.79
  -1  -5   9    3.03    1.03
   0  -5   9    0.49    0.67
   0  -5   9    0.33    0.83
   0  -5   9    0.44    0.61
   0  -5   9   -0.47    0.53
   1  -5   9    1.21    0.76
   1  -5   9    1.80    0.82
   1  -5   9    1.50    0.93
   1  -5   9    0.65    0.67
   2  -5   9   50.50    2.62
   2  -5   9   49.08    2.40
   2  -5   9   50.38    2.61
   2  -5   9   54.81    3.02
   3  -5   9   16.59    1.68
   3  -5   9   21.87    2.08
   3  -5   9   17.61    1.30
  -4   5  -9    4.98    1.19
   4  -5   9    3.62    0.83
   4  -5   9    5.52    1.17
   4  -5   9    3.81    1.06
  -5   5  -9    1.28    0.86
   5  -5   9    1.57    0.71
   5  -5   9    0.54    0.70
  -6   5  -9    0.43    0.81
   6  -5   9    0.36    0.71
   6  -5   9   -0.50    0.66
  -7   5  -9    1.54    1.00
   7  -5   9    0.82    0.95
  -8   5  -9    2.98    1.29
   8  -5   9    0.69    1.00
   8   4  -9   -0.15    0.95
  -8  -4   9   -0.76    0.81
   7   4  -9    4.55    1.37
  -7  -4   9    3.56    1.21
   6   4  -9    1.20    0.91
  -6  -4   9    1.86    0.94
  -6  -4   9   -8.52    6.59
   5   4  -9    0.21    0.77
  -5  -4   9    0.76    0.78
  -5  -4   9   -6.19    5.23
   4   4  -9    3.63    1.04
  -4  -4   9    1.74    0.85
  -4  -4   9    2.13    0.90
  -4  -4   9   -1.38    4.72
   3   4  -9    3.41    1.01
  -3  -4   9    1.70    3.76
  -3  -4   9    3.33    0.98
  -3  -4   9    3.55    0.96
  -3  -4   9    4.83    1.15
  -2  -4   9    2.37    0.84
  -2  -4   9    3.03    0.92
  -2  -4   9    1.67    0.79
  -2  -4   9    2.39    2.85
   1   4  -9   24.75    1.03
   1   4  -9   27.65    1.90
  -1  -4   9   22.16    1.57
  -1  -4   9   17.69    3.36
  -1  -4   9   24.64    1.82
  -1  -4   9   25.71    2.20
   0  -4   9   13.81    1.57
   0  -4   9   15.99    1.73
   0  -4   9   14.32    1.45
   1  -4   9    0.24    0.63
   1  -4   9    0.96    0.72
   1  -4   9    0.64    0.68
   2  -4   9    0.00    0.56
   2  -4   9   -0.92    0.53
   2  -4   9   -0.05    0.69
  -3   4  -9   -0.24    0.57
   3  -4   9   -0.12    0.59
   3  -4   9    0.37    0.73
   3  -4   9    0.65    0.61
  -4   4  -9    1.69    0.84
   4  -4   9    0.86    0.76
   4  -4   9    1.10    0.70
  -5   4  -9   10.46    1.70
   5  -4   9    9.58    1.23
   5  -4   9    9.58    1.58
  -6   4  -9    2.84    1.10
   6  -4   9    2.24    1.05
   6  -4   9    3.98    0.98
  -7   4  -9    0.75    0.97
   7  -4   9   -0.15    0.86
   7  -4   9    1.38    0.85
  -8   4  -9    0.09    0.98
   8  -4   9   -0.41    0.93
   9   3  -9    1.12    1.23
  -9  -3   9    1.17    1.13
   8   3  -9   -0.33    1.01
  -8  -3   9    0.57    0.96
   7   3  -9    1.08    0.93
  -7  -3   9   -0.33    0.75
   6   3  -9    1.71    1.08
  -6  -3   9    3.20    1.14
   5   3  -9   -0.16    0.65
  -5  -3   9    0.00    0.66
   4   3  -9    4.93    1.20
  -4  -3   9    5.45    1.21
  -4  -3   9    4.42    1.10
  -3  -3   9    0.63    0.72
  -3  -3   9    0.76    0.70
  -3  -3   9   -0.02    0.62
  -3  -3   9    1.31    3.82
   2   3  -9    0.93    0.70
  -2  -3   9   -0.45    2.44
  -2  -3   9    0.92    0.70
  -2  -3   9    0.79    0.68
  -2  -3   9    1.24    0.72
  -1  -3   9    0.98    0.67
  -1  -3   9   -0.50    1.42
  -1  -3   9    0.18    0.62
  -1  -3   9    0.70    0.63
   0  -3   9    6.12    1.05
   0  -3   9    5.15    1.08
   0  -3   9    6.62    1.15
   1  -3   9    0.49    0.63
   1  -3   9    0.27    0.64
   1  -3   9    0.03    0.66
   2  -3   9   16.49    1.61
   2  -3   9   14.28    1.40
   2  -3   9   19.54    2.00
  -3   3  -9    3.17    1.01
   3  -3   9    3.28    0.88
   3  -3   9    2.82    1.01
  -4   3  -9    0.18    0.70
   4  -3   9    0.75    0.74
   4  -3   9   -0.31    0.66
  -5   3  -9    0.91    0.84
   5  -3   9    0.67    0.76
   5  -3   9    0.52    0.85
  -6   3  -9    3.40    1.24
   6  -3   9    3.45    1.23
   6  -3   9    2.02    0.92
  -7   3  -9    0.13    0.94
   7  -3   9    0.13    0.87
   7  -3   9    1.00    1.05
  -8   3  -9    1.50    1.30
   8  -3   9    1.92    1.11
   9   2  -9    1.19    1.16
  -9  -2   9   -0.20    0.97
   8   2  -9   -0.07    0.88
  -8  -2   9   -0.05    0.92
   7   2  -9    0.52    0.86
  -7  -2   9   -0.43    0.77
   6   2  -9   -0.80    0.73
   6   2  -9    1.02    0.87
  -6  -2   9   -0.01    0.75
   5   2  -9    3.86    1.16
  -5  -2   9    5.26    1.20
  -4  -2   9    1.88    0.86
  -4  -2   9    1.28    0.85
   3   2  -9    2.89    0.95
  -3  -2   9    3.31    1.04
  -3  -2   9    2.28    0.87
   2   2  -9    5.17    1.08
  -2  -2   9    4.63    1.07
  -2  -2   9    4.06    0.94
  -2  -2   9    3.85    0.95
   1   2  -9    1.11    0.72
  -1  -2   9    0.37    0.65
  -1  -2   9    1.19    0.68
  -1  -2   9    0.93    0.66
  -1  -2   9   -0.03    1.49
   0   2  -9    7.09    1.13
   0  -2   9    7.08    1.22
   0  -2   9    5.53    1.03
   0  -2   9    7.80    1.16
   1  -2   9    1.45    0.73
   1  -2   9    1.12    0.78
   1  -2   9    0.96    0.72
   2  -2   9    0.39    0.74
   2  -2   9    0.33    0.64
  -3   2  -9    9.61    1.50
   3  -2   9   10.17    1.34
   3  -2   9    8.81    1.45
  -4   2  -9   -0.45    0.62
   4  -2   9    0.81    0.74
   4  -2   9    1.11    0.86
  -5   2  -9   12.74    1.85
   5  -2   9   17.10    2.16
   5  -2   9   18.65    1.86
  -6   2  -9    2.92    1.16
   6  -2   9    3.40    1.24
   6  -2   9    1.99    0.97
  -7   2  -9    0.00    1.02
   7  -2   9    0.84    1.02
   7  -2   9    0.95    0.96
  -8   2  -9    0.45    1.17
   8  -2   9    1.58    1.22
   9   1  -9    1.04    1.09
  -9  -1   9    0.74    1.10
   8   1  -9   -0.11    0.86
  -8  -1   9   -0.06    0.93
   7   1  -9    1.41    0.95
  -7  -1   9    1.85    1.06
   6   1  -9    1.89    1.00
   6   1  -9    0.46    0.88
  -6  -1   9    2.20    0.97
   5   1  -9   -0.21    0.99
   5   1  -9   -0.48    0.64
  -5  -1   9    0.13    0.64
   4   1  -9   -0.25    0.65
  -4  -1   9    0.60    0.69
  -4  -1   9    0.79    0.73
   3   1  -9    1.10    0.73
  -3  -1   9    1.86    0.87
  -3  -1   9    2.27    0.81
  -2  -1   9    0.99    0.65
  -2  -1   9    0.71    0.69
   1   1  -9    0.12    0.27
  -1  -1   9   -0.70    0.51
  -1  -1   9    1.22    0.62
   0  -1   9   16.25    1.55
   0  -1   9   17.61    1.86
   1  -1   9    1.16    0.78
   1  -1   9    0.97    0.60
  -2   1  -9   -0.24    0.59
   2  -1   9    0.15    0.62
   2  -1   9    0.14    0.68
  -3   1  -9    0.44    0.71
   3  -1   9   -0.26    0.64
   3  -1   9   -0.34    0.62
  -4   1  -9   -0.42    0.68
   4  -1   9    0.05    0.76
   4  -1   9    0.00    0.76
  -5   1  -9    0.69    0.86
   5  -1   9    2.36    1.05
   5  -1   9    1.57    0.97
  -6   1  -9    2.51    1.22
   6  -1   9    4.18    1.19
   6  -1   9    2.26    1.15
  -7   1  -9   -1.71    0.79
   7  -1   9   -1.94    0.81
   9   0  -9   -0.50    0.87
   8   0  -9    0.88    0.97
  -8   0   9    0.68    0.99
   7   0  -9    0.41    0.81
   7   0  -9    0.51    0.91
  -7   0   9    1.69    1.05
   6   0  -9   -0.27    0.82
   6   0  -9   -0.47    0.70
  -6   0   9    0.27    0.80
   5   0  -9   -0.34    0.96
  -5   0   9    2.58    1.08
   4   0  -9    4.47    1.43
   4   0  -9    4.00    1.07
  -4   0   9    5.58    1.14
  -4   0   9    5.86    1.26
  -3   0   9    3.43    0.92
  -3   0   9    3.07    0.96
   2   0  -9    0.30    0.43
  -2   0   9    0.39    0.62
  -2   0   9   -0.02    0.61
   1   0  -9   15.82    0.89
  -1   0   9   14.88    1.75
  -1   0   9   14.09    1.47
   0   0   9   -0.86    0.55
   0   0   9    1.01    0.63
  -1   0  -9    4.91    1.11
   1   0   9    4.66    1.11
  -2   0  -9    2.20    0.91
   2   0   9    0.41    0.73
   2   0   9    2.20    0.92
  -3   0  -9    8.47    1.42
   3   0   9    9.19    1.55
   3   0   9   11.27    1.55
  -4   0  -9    0.12    0.76
   4   0   9    1.46    0.96
   4   0   9    2.00    0.96
  -5   0  -9    1.39    1.03
   5   0   9    3.71    1.23
   5   0   9    3.10    1.27
  -6   0  -9    0.37    0.93
   6   0   9    1.14    1.13
  -7   0  -9    0.43    1.18
   7   0   9    0.05    1.04
   9  -1  -9    0.69    0.86
   8  -1  -9    0.81    0.80
   7  -1  -9    1.30    0.90
   7  -1  -9    3.70    1.12
  -7   1   9    2.77    1.14
   6  -1  -9   -0.66    0.84
  -6   1   9   -0.05    0.84
   5  -1  -9    2.86    1.07
   5  -1  -9    1.92    1.10
  -5   1   9    3.82    1.15
   4  -1  -9   -0.20    0.75
   4  -1  -9    0.79    1.17
  -4   1   9    1.12    0.74
  -4   1   9    0.07    0.67
   3  -1  -9   -1.09    1.26
   3  -1  -9    0.37    0.58
  -3   1   9   -0.72    0.61
  -3   1   9   -0.21    0.53
   2  -1  -9    8.87    1.04
  -2   1   9    6.17    1.27
  -2   1   9    7.07    1.09
  -1   1   9    6.30    0.99
  -1   1   9    6.78    1.30
   0   1   9   12.96    1.29
   0   1   9   13.30    1.71
  -1  -1  -9   -0.12    0.63
   1   1   9    1.58    0.80
   1   1   9    0.68    0.71
  -2  -1  -9    1.32    0.85
   2   1   9    0.77    0.79
   2   1   9    2.15    0.95
  -3  -1  -9    0.91    0.83
   3   1   9    1.70    1.00
   3   1   9    1.44    0.95
  -4  -1  -9    5.60    1.38
   4   1   9    6.62    1.47
  -5  -1  -9    0.68    0.93
   5   1   9    0.58    1.06
  -6  -1  -9   -0.75    0.94
   7  -2  -9    0.07    0.84
   6  -2  -9   -0.65    0.81
   5  -2  -9   -0.81    0.85
   5  -2  -9   -0.15    0.70
   4  -2  -9   14.31    2.05
   4  -2  -9   15.99    1.81
  -4   2   9   14.25    1.59
  -4   2   9   17.19    2.00
   3  -2  -9    4.76    1.00
   3  -2  -9    3.61    1.52
  -3   2   9    5.02    1.18
  -3   2   9    3.51    0.90
   2  -2  -9   -1.13    1.21
   2  -2  -9    1.06    0.64
  -2   2   9    0.98    0.80
  -2   2   9    1.38    0.65
  -1   2   9   -0.14    0.46
  -1   2   9   -0.17    0.68
   0  -2  -9    1.59    0.84
   0   2   9    2.42    0.94
  -1  -2  -9    2.36    0.96
   1   2   9    2.30    0.97
   1   2   9    1.41    0.86
  -2  -2  -9    3.90    1.09
   2   2   9    7.05    1.37
   2   2   9    4.11    1.20
  -3  -2  -9    0.99    0.86
  -4  -2  -9    0.33    0.90
  -5  -2  -9   -0.04    0.92
   8  -3  -9    0.14    0.93
   7  -3  -9    1.45    1.03
   6  -3  -9    1.50    1.02
   6  -3  -9    0.98    0.91
   6  -3  -9   -0.78    0.83
   5  -3  -9    0.53    0.74
   5  -3  -9   -0.65    0.72
   5  -3  -9    0.25    0.98
   4  -3  -9    0.78    0.76
   4  -3  -9   -0.13    1.07
  -4   3   9   -0.14    0.62
   3  -3  -9    0.46    0.73
   3  -3  -9    0.55    1.17
  -3   3   9   -0.14    0.57
   2  -3  -9   -0.69    0.56
   2  -3  -9   -0.23    1.24
   1  -3  -9    1.59    0.86
   1  -3  -9    2.18    1.53
   0  -3  -9    0.28    1.63
   0  -3  -9    0.26    0.82
   0   3   9    2.40    0.96
  -1  -3  -9   -2.64    1.53
  -1  -3  -9   -0.31    0.75
  -2  -3  -9    1.36    0.96
  -3  -3  -9    0.02    0.89
  -4  -3  -9    2.33    1.22
   7  -4  -9   -0.12    1.01
   7  -4  -9    0.70    1.03
   6  -4  -9   -0.72    0.68
   6  -4  -9   -0.56    0.87
   6  -4  -9    0.44    1.09
   5  -4  -9   -0.96    1.01
   5  -4  -9    1.94    1.08
   5  -4  -9    0.04    0.84
   4  -4  -9    2.87    1.32
   4  -4  -9    4.38    1.18
   3  -4  -9    0.87    0.87
   3  -4  -9    2.62    1.40
   2  -4  -9    0.10    0.71
   2  -4  -9    2.33    1.44
   2  -4  -9    0.05    0.76
   1  -4  -9    2.46    0.95
   1  -4  -9    0.44    1.28
   0  -4  -9    0.10    1.57
   0  -4  -9    2.97    1.08
  -1  -4  -9    0.04    1.73
  -1  -4  -9   -0.43    0.80
  -2  -4  -9    0.36    0.93
  -2  -4  -9   -2.39    1.62
  -3  -4  -9    4.05    1.29
  -3  -4  -9   -1.77    1.84
   6  -5  -9   -0.86    0.83
   6  -5  -9   -0.31    0.88
   6  -5  -9   -1.24    0.83
   5  -5  -9    0.77    1.03
   5  -5  -9   -1.20    0.94
   5  -5  -9   -0.02    0.83
   4  -5  -9   -0.39    1.05
   4  -5  -9   -0.02    0.94
   3  -5  -9    1.27    0.92
   3  -5  -9    0.59    1.28
   3  -5  -9    0.32    0.91
   2  -5  -9   -2.62    0.94
   2  -5  -9   -0.09    0.75
   1  -5  -9    0.48    0.86
   1  -5  -9   -0.15    1.53
   0  -5  -9   -2.98    1.42
   0  -5  -9    0.21    0.88
  -1  -5  -9    0.01    0.92
  -1  -5  -9   -1.12    1.62
   0 -12  10    0.41    0.75
   0 -12  10   -0.05    1.01
   0 -12  10   -0.26    0.75
   1 -12  10    0.84    0.74
   1 -12  10    1.11    0.84
   2 -12  10    1.54    0.89
   2 -12  10    0.06    0.69
   3 -12  10    1.23    0.72
   3 -12  10    0.65    0.90
  -2 -11  10    1.66    0.97
  -2 -11  10    0.56    1.06
  -2 -11  10    0.80    0.95
  -1 -11  10    3.48    1.09
  -1 -11  10    3.20    1.08
  -1 -11  10    2.09    1.16
   0 -11  10    0.59    0.79
   0 -11  10    0.37    0.93
   0 -11  10    0.26    0.83
   1 -11  10   10.17    1.40
   1 -11  10   10.73    1.48
   2 -11  10    5.36    1.09
   2 -11  10    4.83    1.11
   3 -11  10    0.27    0.71
   3 -11  10   -0.01    0.77
   4 -11  10    0.68    0.92
   4 -11  10   -0.13    0.77
   5 -11  10    0.74    0.90
   5 -11  10    2.14    1.10
  -4 -10  10    1.12    1.04
  -4 -10  10   -0.52    1.00
  -3 -10  10    1.16    0.92
  -3 -10  10    1.69    1.14
  -3 -10  10    3.82    1.20
  -2 -10  10    2.85    1.05
  -2 -10  10    1.45    1.05
  -2 -10  10    2.85    1.02
  -1 -10  10    5.78    1.46
  -1 -10  10    5.16    1.20
  -1 -10  10    9.64    1.53
   0 -10  10    3.17    1.03
   0 -10  10    4.97    1.14
   0 -10  10    2.65    1.17
   1 -10  10    0.42    0.90
   1 -10  10    0.47    0.72
   1 -10  10   -0.77    0.69
   2 -10  10    5.38    1.16
   2 -10  10    4.90    1.15
   3 -10  10   -0.63    0.71
   3 -10  10    0.37    0.76
   4 -10  10    0.57    0.86
   4 -10  10    0.69    0.90
   5 -10  10    0.91    0.96
   5 -10  10    0.73    0.89
   6 -10  10    0.41    0.88
   6 -10  10    0.03    0.85
  -5  -9  10    1.50    1.10
  -5  -9  10    0.09    1.03
  -2  -9  10    0.66    0.78
  -2  -9  10    0.39    0.86
  -2  -9  10    0.41    0.81
  -1  -9  10    9.19    1.68
  -1  -9  10    6.33    1.18
  -1  -9  10    7.14    1.31
   0  -9  10    1.81    0.91
   0  -9  10    3.07    0.99
   0  -9  10    1.29    0.99
   1  -9  10    0.15    0.85
   1  -9  10   -0.85    0.65
   1  -9  10    0.53    0.68
   2  -9  10    1.38    0.86
   2  -9  10    1.93    0.86
   3  -9  10    1.37    0.89
   3  -9  10    1.35    0.91
   4  -9  10    1.37    0.88
   4  -9  10    3.48    1.07
   5  -9  10    4.45    1.15
   5  -9  10    4.73    1.17
   6  -9  10    3.96    1.22
   6  -9  10    2.98    1.13
   7  -9  10    2.77    1.21
  -6  -8  10    1.54    1.27
  -6  -8  10    4.41    1.29
  -5  -8  10   15.88    5.95
  -5  -8  10    1.13    1.09
  -5  -8  10    0.86    0.96
  -3  -8  10   -0.08    0.82
  -3  -8  10   -0.74    0.79
  -3  -8  10   -0.55    0.68
  -1  -8  10    1.12    0.80
  -1  -8  10    1.12    0.83
  -1  -8  10    2.37    1.06
   0  -8  10    2.62    1.03
   0  -8  10    3.22    0.96
   0  -8  10    3.79    1.10
   1  -8  10    0.30    0.71
   1  -8  10    0.40    0.70
   1  -8  10   -0.81    0.72
   2  -8  10    7.30    1.23
   2  -8  10    5.85    1.23
   3  -8  10    3.57    0.99
   3  -8  10    0.75    0.79
   4  -8  10    4.48    1.15
   4  -8  10    4.38    1.14
   5  -8  10    1.27    0.87
   5  -8  10    0.32    0.78
   6  -8  10    1.26    0.95
   7  -8  10    0.55    0.97
  -7  -7  10    0.79    1.03
  -7  -7  10    0.93    1.15
  -6  -7  10    2.05    1.23
  -6  -7  10   -0.36    0.79
  -6  -7  10   -1.79    3.94
  -5  -7  10    2.63    1.03
  -5  -7  10    2.12    1.10
  -5  -7  10    1.60    3.76
   4   7 -10   13.59    2.00
  -4  -7  10   12.62    1.99
  -4  -7  10    9.95    1.65
  -4  -7  10   11.17    6.23
   3   7 -10   11.29    1.74
  -3  -7  10   23.05    5.93
  -3  -7  10   11.75    1.71
  -3  -7  10   12.43    1.87
  -3  -7  10   13.17    1.68
  -2  -7  10    0.45    0.81
  -2  -7  10    0.28    0.80
  -2  -7  10    0.19    0.70
  -1  -7  10   18.61    1.99
  -1  -7  10   18.75    1.80
  -1  -7  10   19.09    2.15
   0  -7  10    3.58    1.11
   0  -7  10    3.47    0.99
   0  -7  10    3.34    0.99
   1  -7  10    0.22    0.78
   1  -7  10    0.46    0.76
   1  -7  10    1.05    0.75
   2  -7  10    2.71    1.01
   2  -7  10    1.23    0.83
   2  -7  10    0.99    0.78
   3  -7  10    6.48    1.25
   3  -7  10    5.23    1.19
  -4   7 -10    0.94    0.88
   4  -7  10   -0.76    0.55
   4  -7  10    0.88    0.94
  -5   7 -10    4.06    1.14
   5  -7  10    3.99    1.15
   6  -7  10    4.20    1.24
   8  -7  10   -0.55    0.88
   7   6 -10    8.02    1.81
  -7  -6  10   10.20    2.00
  -7  -6  10    8.83    1.71
   6   6 -10    0.63    1.02
  -6  -6  10   -6.15    6.44
  -6  -6  10    0.80    1.03
  -6  -6  10   -0.69    0.84
   5   6 -10   11.77    1.90
  -5  -6  10   10.99    1.84
  -5  -6  10   10.91    1.79
  -5  -6  10    0.35    6.73
   4   6 -10    3.20    1.12
  -4  -6  10   -2.11    4.92
  -4  -6  10    0.96    0.85
  -4  -6  10    3.33    1.22
  -3  -6  10    2.26    1.02
  -3  -6  10    1.07    4.05
  -3  -6  10    0.84    0.84
  -2  -6  10    4.73    1.20
  -2  -6  10    3.63    1.10
  -2  -6  10    3.82    3.15
  -2  -6  10    4.24    1.05
   0  -6  10    0.48    0.68
   0  -6  10    0.97    0.78
   0  -6  10    1.27    0.77
   1  -6  10    1.19    0.81
   1  -6  10    0.03    0.75
   1  -6  10   -0.33    0.67
   2  -6  10    8.02    1.45
   2  -6  10    5.93    1.22
   2  -6  10    7.28    1.26
   3  -6  10    0.83    0.81
   3  -6  10    1.29    0.65
   3  -6  10    0.19    0.72
  -4   6 -10   -0.66    0.76
   4  -6  10    0.26    0.58
   4  -6  10    0.83    0.79
  -5   6 -10    1.43    1.04
   5  -6  10    0.99    0.87
  -6   6 -10    4.13    1.30
   6  -6  10    0.94    0.95
   7  -6  10   -1.26    0.68
   8  -6  10    0.48    0.98
   8   5 -10    3.77    1.59
  -8  -5  10    6.52    1.70
   7   5 -10    0.08    0.95
  -7  -5  10    1.40    1.08
   6   5 -10    2.11    1.07
  -6  -5  10    1.41    1.07
  -6  -5  10    0.89    0.97
   5   5 -10    2.57    1.09
  -5  -5  10   -6.17    5.55
  -5  -5  10    0.66    0.88
  -5  -5  10    0.25    0.87
   4   5 -10    6.47    1.45
  -4  -5  10   11.85    1.74
  -4  -5  10   -0.24    4.91
  -4  -5  10    6.77    1.40
  -3  -5  10    1.85    0.94
  -3  -5  10   -0.44    3.71
  -3  -5  10    1.26    0.91
  -2  -5  10    1.03    2.82
  -2  -5  10    1.98    0.89
  -2  -5  10    2.59    1.01
  -2  -5  10    0.93    0.82
  -1  -5  10    1.57    0.86
  -1  -5  10    4.69    1.82
  -1  -5  10    1.86    0.87
  -1  -5  10    2.46    0.86
   0  -5  10    0.99    0.76
   0  -5  10    0.62    0.69
   0  -5  10    0.44    0.72
   1  -5  10    1.80    0.90
   1  -5  10    3.22    1.02
   1  -5  10    2.31    0.92
   2  -5  10   11.88    1.52
   2  -5  10   11.54    1.65
   2  -5  10    8.63    1.44
  -3   5 -10   25.98    2.43
   3  -5  10   29.27    1.72
   3  -5  10   23.31    2.28
  -4   5 -10    0.33    0.85
   4  -5  10    0.82    0.93
   4  -5  10    0.66    0.65
  -5   5 -10    0.58    0.91
   5  -5  10    0.58    0.84
   5  -5  10    1.56    0.79
  -6   5 -10    1.67    1.07
   6  -5  10    0.40    0.82
  -7   5 -10   -0.41    0.97
   7  -5  10    0.27    0.93
  -8   5 -10   -1.16    1.06
   8  -5  10   -0.71    0.89
   8   4 -10    2.16    1.25
  -8  -4  10    3.61    1.37
   7   4 -10    1.37    1.12
  -7  -4  10    0.97    1.04
   6   4 -10    2.67    1.12
  -6  -4  10   -9.19    6.60
  -6  -4  10    1.97    1.03
   5   4 -10    7.51    1.54
  -5  -4  10    6.02    1.41
  -5  -4  10    5.72    1.35
  -5  -4  10    2.61    6.50
   4   4 -10    4.01    1.16
  -4  -4  10    3.99    1.17
  -4  -4  10    0.74    0.83
  -4  -4  10   -2.64    4.72
  -3  -4  10   -1.88    3.29
  -3  -4  10    0.87    0.77
  -3  -4  10    1.29    0.86
  -2  -4  10    0.53    2.48
  -2  -4  10    3.39    1.02
  -2  -4  10    2.78    1.01
  -1  -4  10   19.59    1.77
  -1  -4  10   16.89    1.91
  -1  -4  10   16.83    1.90
  -1  -4  10   13.69    2.79
   0  -4  10    2.22    0.93
   0  -4  10    3.28    0.95
   0  -4  10    2.50    0.87
   1  -4  10   12.29    1.65
   1  -4  10   13.25    1.67
   1  -4  10   15.42    1.64
   2  -4  10    5.90    1.27
   2  -4  10    4.67    0.95
  -3   4 -10    2.47    0.99
   3  -4  10    1.49    0.85
   3  -4  10    1.82    0.81
  -4   4 -10    4.82    1.24
   4  -4  10    5.72    1.09
   4  -4  10    2.15    0.97
  -5   4 -10    2.00    1.05
   5  -4  10    5.18    1.12
   5  -4  10    2.05    1.04
  -6   4 -10    4.33    1.42
   6  -4  10    4.49    1.11
   6  -4  10    4.43    1.30
  -7   4 -10    0.45    1.03
   7  -4  10    0.18    0.88
  -8   4 -10    1.63    1.33
   8  -4  10    1.60    1.26
   8   3 -10    1.46    1.18
  -8  -3  10    2.36    1.24
   7   3 -10    1.51    1.04
  -7  -3  10    0.21    0.95
   6   3 -10    4.36    1.35
  -6  -3  10    1.63    0.99
   5   3 -10   -0.38    0.83
  -5  -3  10   -0.03    0.71
  -5  -3  10    0.05    0.75
  -4  -3  10    0.61    0.79
  -4  -3  10    0.10    0.74
  -3  -3  10    2.94    1.04
  -3  -3  10   -2.49    3.32
  -3  -3  10    1.35    0.80
  -2  -3  10   -2.80    2.07
  -2  -3  10    0.63    0.70
  -2  -3  10    0.70    0.71
  -1  -3  10   -1.45    1.30
  -1  -3  10    0.51    0.65
  -1  -3  10    0.80    0.76
   0  -3  10    3.37    1.04
   0  -3  10    2.28    0.83
   1  -3  10    0.36    0.70
   1  -3  10    0.10    0.65
   2  -3  10   17.02    1.96
   2  -3  10   19.52    1.75
  -3   3 -10   -0.90    0.63
   3  -3  10   -0.13    0.65
   3  -3  10    0.41    0.74
  -4   3 -10    0.54    0.86
   4  -3  10    0.18    0.78
   4  -3  10    0.70    0.81
  -5   3 -10    3.09    1.15
   5  -3  10    2.17    1.08
   5  -3  10    1.85    0.96
  -6   3 -10    0.65    0.98
   6  -3  10    1.94    1.05
   6  -3  10    2.69    1.17
  -7   3 -10   -0.35    0.99
   7  -3  10    0.56    1.11
   7  -3  10    0.50    1.04
   8   2 -10    0.26    1.02
  -8  -2  10    0.24    0.92
   7   2 -10    1.57    1.12
  -7  -2  10    4.44    1.32
   6   2 -10    0.06    0.75
   6   2 -10   -0.79    0.85
  -6  -2  10    0.32    0.79
  -5  -2  10   -0.43    0.63
  -5  -2  10    1.25    0.93
  -4  -2  10   -0.22    0.69
  -4  -2  10   -0.28    0.63
  -3  -2  10   -0.61    0.60
  -3  -2  10    0.67    0.72
  -2  -2  10    0.73    0.74
  -2  -2  10    0.49    0.77
  -2  -2  10   -2.90    2.18
  -1  -2  10    9.89    1.42
  -1  -2  10   12.76    1.68
   0  -2  10    0.58    0.67
   0  -2  10    1.02    0.79
   1  -2  10    0.12    0.65
   1  -2  10   -1.32    0.51
  -2   2 -10    0.38    0.77
   2  -2  10   -0.75    0.56
   2  -2  10    0.54    0.69
  -3   2 -10    2.09    0.98
   3  -2  10    1.41    0.86
   3  -2  10    0.32    0.79
  -4   2 -10   -0.40    0.70
   4  -2  10    0.85    0.88
   4  -2  10    0.07    0.83
  -5   2 -10    4.01    1.31
   5  -2  10    3.16    1.11
   5  -2  10    4.03    1.25
  -6   2 -10    1.53    1.17
   6  -2  10    0.48    0.96
   6  -2  10   -0.47    0.89
  -7   2 -10   -0.07    1.09
   7  -2  10    0.78    1.13
   8   1 -10   -0.07    0.89
   7   1 -10    1.44    1.07
  -7  -1  10    3.48    1.30
   6   1 -10   -0.39    0.91
  -6  -1  10    1.32    0.99
   5   1 -10    0.39    1.18
  -5  -1  10    1.98    0.99
  -4  -1  10    1.05    0.86
  -4  -1  10    0.42    0.73
  -3  -1  10    0.81    0.90
  -3  -1  10    1.42    0.83
  -2  -1  10    0.99    0.78
  -2  -1  10    0.82    0.73
  -1  -1  10    1.46    0.83
  -1  -1  10    0.65    0.64
   0  -1  10    3.22    1.03
   0  -1  10    2.78    0.90
   1  -1  10   14.98    1.86
   1  -1  10   13.02    1.50
  -2   1 -10    3.24    1.06
   2  -1  10    3.50    1.10
   2  -1  10    2.36    0.98
  -3   1 -10    1.98    1.00
   3  -1  10    1.18    0.92
   3  -1  10    2.14    0.99
  -4   1 -10   -0.31    0.82
   4  -1  10    0.21    0.85
   4  -1  10   -0.67    0.81
  -5   1 -10    0.01    0.83
   5  -1  10    0.82    0.97
  -6   1 -10    0.38    0.97
   6  -1  10   -0.43    0.92
   8   0 -10    2.38    1.20
  -7   0  10    0.53    0.99
   6   0 -10    0.92    1.07
  -6   0  10    2.89    1.12
   5   0 -10   -1.64    0.91
  -5   0  10   -0.24    0.66
  -5   0  10   -0.87    0.74
   4   0 -10    4.27    1.53
  -4   0  10    8.93    1.56
  -4   0  10    5.27    1.17
   3   0 -10    9.56    1.20
  -3   0  10   10.08    1.42
  -3   0  10    7.55    1.46
  -2   0  10    1.46    0.90
  -2   0  10    1.51    0.76
  -1   0  10   10.91    1.61
  -1   0  10    9.31    1.26
   0   0  10    4.50    0.95
   0   0  10    5.37    1.29
  -1   0 -10   -0.13    0.67
   1   0  10    0.56    0.81
   1   0  10   -0.05    0.74
  -2   0 -10    0.80    0.80
   2   0  10    0.21    0.82
   2   0  10    1.38    0.84
  -3   0 -10    6.40    1.39
   3   0  10    5.06    1.30
   3   0  10    4.44    1.22
  -4   0 -10    0.29    0.91
   4   0  10    0.94    0.96
  -5   0 -10    0.50    0.95
   5   0  10    1.32    1.13
  -6   0 -10   -0.11    0.89
   6   0  10   -0.79    0.95
   7  -1 -10    2.33    1.21
   6  -1 -10    0.85    1.04
   5  -1 -10    1.62    1.15
  -5   1  10    0.97    0.92
  -5   1  10    0.66    0.80
   4  -1 -10   -2.02    1.09
   4  -1 -10    1.11    0.78
  -4   1  10    1.07    0.78
  -4   1  10    0.35    0.84
   3  -1 -10    4.82    1.74
   3  -1 -10    8.07    1.18
  -3   1  10    8.25    1.50
  -3   1  10    5.57    1.15
  -2   1  10    0.37    0.74
  -2   1  10    0.49    0.63
  -1   1  10    5.14    0.98
  -1   1  10    4.90    1.22
   0  -1 -10    0.78    0.77
   0   1  10    0.73    0.87
   0   1  10    1.00    0.61
  -1  -1 -10    2.81    0.99
   1   1  10    3.94    1.21
   1   1  10    3.08    1.09
  -2  -1 -10    4.63    1.19
   2   1  10    4.12    1.26
  -3  -1 -10   -0.31    0.77
   3   1  10   -0.02    0.88
  -4  -1 -10    1.98    1.15
  -5  -1 -10   -0.47    0.96
   7  -2 -10    2.85    1.31
   6  -2 -10    2.87    1.27
   5  -2 -10    1.04    1.20
   5  -2 -10    2.97    1.14
  -5   2  10    1.22    0.84
   4  -2 -10    4.82    1.19
   4  -2 -10    4.22    1.50
  -4   2  10    6.36    1.20
   3  -2 -10   -0.71    1.25
  -3   2  10    1.55    0.81
   2  -2 -10    1.59    1.52
  -2   2  10    2.19    0.78
  -1   2  10    0.90    0.65
   0  -2 -10    0.02    0.74
  -1  -2 -10    0.49    0.85
  -2  -2 -10    1.77    1.02
  -3  -2 -10    3.03    1.19
  -4  -2 -10   -0.18    0.89
   6  -3 -10   -0.08    1.02
   6  -3 -10   -0.56    0.92
   5  -3 -10   -0.26    0.87
   5  -3 -10    0.67    1.16
  -5   3  10   -0.04    0.80
   4  -3 -10    1.62    0.95
   4  -3 -10    0.13    1.18
   3  -3 -10   -0.10    1.15
   2  -3 -10   -1.30    1.22
   1  -3 -10    1.64    0.93
   1  -3 -10    1.60    1.64
   0  -3 -10   -0.71    1.64
   0  -3 -10    0.01    0.81
  -1  -3 -10   -2.06    1.76
  -1  -3 -10    0.23    0.85
  -2  -3 -10   -3.23    1.88
  -2  -3 -10   -0.13    0.91
  -3  -3 -10    2.24    1.22
   5  -4 -10   -0.17    1.14
   4  -4 -10   -3.29    0.82
   3  -4 -10    3.48    1.65
   2  -4 -10    0.16    0.87
   2  -4 -10   -1.77    1.17
   1  -4 -10    1.86    1.03
   1  -4 -10   -1.54    1.29
   0  -4 -10    0.83    0.97
   0  -4 -10   -1.71    1.63
  -1  -4 -10    0.09    0.88
  -1 -11  11   -0.67    0.93
  -1 -11  11    1.71    1.02
  -1 -11  11   -0.58    0.76
   0 -11  11    0.61    0.93
   0 -11  11   -0.20    0.86
   0 -11  11    1.45    1.19
   1 -11  11    5.68    1.30
   1 -11  11    7.39    1.41
   2 -11  11    0.62    0.89
   2 -11  11    2.60    1.07
   3 -11  11   -1.49    0.72
   3 -11  11    0.34    0.92
   4 -11  11    0.10    0.92
   4 -11  11    0.92    0.95
  -3 -10  11    1.80    1.16
  -3 -10  11   -0.05    0.98
  -2 -10  11    4.19    1.31
  -2 -10  11    2.77    1.24
  -1 -10  11   -0.91    0.74
  -1 -10  11   -0.22    0.82
  -1 -10  11    0.50    0.97
   0 -10  11   -0.02    0.75
   0 -10  11    0.39    0.92
   0 -10  11   -0.83    0.75
   1 -10  11   -0.44    0.88
   1 -10  11   -0.28    0.72
   1 -10  11   -0.55    0.79
   2 -10  11   -0.07    0.79
   2 -10  11    0.24    0.87
   3 -10  11    0.30    0.81
   3 -10  11   -0.61    0.77
[truncated: 29,953 more chars]
