# Supplementary material for: 1-{[(E)-(4-{[(2Z)-2,3-Di­hydro-1,3-thia­zol-2-yl­idene]sulfamo­yl}phen­yl)iminium­yl]meth­yl}naphthalen-2-olate
Source: Acta Crystallogr E Crystallogr Commun. 2015 May 23;71(Pt 6):o421–2. doi: 10.1107/S2056989015009640 (PMC4459363; doi:10.1107/S2056989015009640)
Supplement: Supplementary file 2 [file e-71-0o421-Isup2.hkl]

#
# h,k,l, Fc-squared, Fo-squared, sigma(Fo-squared), status flag
#
data_I
_shelx_title ' A in P-1 LIGHT ORANGE PLATE'
_shelx_refln_list_code          4
_shelx_F_calc_maximum      123.23
_exptl_crystal_F_000       424.00
_reflns_d_resolution_high  0.8107

loop_
 _space_group_symop_operation_xyz
 'x, y, z'
 '-x, -y, -z'

_cell_length_a     9.1266
_cell_length_b    10.1417
_cell_length_c    11.3552
_cell_angle_alpha 114.526
_cell_angle_beta   91.556
_cell_angle_gamma 102.044

_shelx_F_squared_multiplier     1.000

loop_
 _refln_index_h
 _refln_index_k
 _refln_index_l
 _refln_F_squared_calc
 _refln_F_squared_meas
 _refln_F_squared_sigma
 _refln_observed_status
   1   0   0        419.91        446.32        10.09 o
   2   0   0       1115.21       1275.32        11.59 o
   3   0   0        769.81        835.61        10.25 o
   4   0   0          9.64         16.34         2.85 o
   5   0   0          7.13         15.26         3.11 o
   6   0   0        282.06        279.71        10.80 o
   7   0   0        201.12        204.54        11.12 o
   8   0   0         19.09         25.39         9.51 o
   9   0   0         20.47         16.85         9.97 o
  10   0   0         40.34         62.32        14.62 o
 -11   1   0          0.20         -1.04        11.45 o
 -10   1   0          1.91          3.61        10.04 o
  -9   1   0         26.45         23.06         9.69 o
  -8   1   0         81.17         94.77        10.90 o
  -7   1   0         10.98          5.02         4.08 o
  -6   1   0        147.18        144.05         7.16 o
  -5   1   0        219.20        228.34         7.26 o
  -4   1   0        315.17        336.35         7.83 o
  -3   1   0        474.22        403.52         7.28 o
  -2   1   0        152.35        150.53         3.57 o
  -1   1   0       1840.28       1805.64        12.65 o
   0   1   0       3521.75       3113.09        16.63 o
   1   1   0        478.19        595.29         5.40 o
   2   1   0       1259.51       1443.74        18.04 o
   3   1   0       1092.17       1074.15        14.46 o
   4   1   0        211.44        180.84         6.53 o
   5   1   0          8.72          8.40         3.23 o
   6   1   0          0.42         -0.51         3.61 o
   7   1   0        264.00        271.66        16.35 o
   8   1   0         96.21         84.60        14.34 o
   9   1   0         41.25         46.45        13.37 o
  10   1   0         88.31        107.91        18.57 o
 -11   2   0          3.15          6.26        11.55 o
 -10   2   0          1.12         -5.95         8.81 o
  -9   2   0         68.34         84.88        22.84 o
  -8   2   0         94.25         99.68         9.09 o
  -7   2   0         44.82         43.31         5.16 o
  -6   2   0          8.53          8.05         4.02 o
  -5   2   0          1.53         -0.45         2.97 o
  -4   2   0        117.36        119.01         5.40 o
  -3   2   0        386.73        381.62         7.00 o
  -2   2   0         63.98         51.64         3.19 o
  -1   2   0        957.85        955.39        10.10 o
   0   2   0       7430.72       7757.23        36.84 o
   1   2   0        212.00        227.63         8.51 o
   2   2   0        230.30        213.74         6.66 o
   3   2   0       2665.30       2825.26        21.14 o
   4   2   0       2654.48       2716.59        27.19 o
   5   2   0        245.10        252.59         9.41 o
   6   2   0        303.90        309.54        12.65 o
   7   2   0        139.52        126.00         9.73 o
   8   2   0         15.76          9.68         8.88 o
   9   2   0          0.24         18.19        10.88 o
  10   2   0         62.15         96.61        21.56 o
 -11   3   0          0.01         -4.81        12.18 o
 -10   3   0         16.87         49.79        13.12 o
  -9   3   0          6.04          5.61         7.34 o
  -8   3   0         52.75         51.74         6.80 o
  -7   3   0         13.93         14.51         5.38 o
  -6   3   0         80.60         91.19         6.68 o
  -5   3   0          0.91          0.95         2.93 o
  -4   3   0        463.37        452.61         8.58 o
  -3   3   0        130.71        114.89         4.31 o
  -2   3   0          9.51          6.69         1.66 o
  -1   3   0         17.32          9.89         3.85 o
   0   3   0          5.71          0.06         1.48 o
   1   3   0        310.04        266.87         5.47 o
   2   3   0        672.37        656.24         8.50 o
   3   3   0        976.99        995.93        12.81 o
   4   3   0        281.84        284.69         7.87 o
   5   3   0         83.82         87.64         6.01 o
   6   3   0         61.56         64.32         6.16 o
   7   3   0         20.28         31.35        20.49 o
   8   3   0         16.98         14.92        17.23 o
   9   3   0         21.23         39.08        29.74 o
 -11   4   0          2.39          4.33        12.82 o
 -10   4   0         15.86         24.84        15.23 o
  -9   4   0        134.94        157.38        14.18 o
  -8   4   0        193.40        168.29        13.40 o
  -7   4   0         94.74        103.12         8.59 o
  -6   4   0          5.98          6.07         5.62 o
  -5   4   0        325.57        311.76         9.64 o
  -4   4   0         16.38         13.91         3.00 o
  -3   4   0        830.94        857.58         9.52 o
  -2   4   0       2943.66       3045.20        29.58 o
  -1   4   0        647.09        629.17        10.42 o
   0   4   0         76.08         64.79         5.17 o
   1   4   0         22.72         25.26         2.06 o
   2   4   0         15.52         13.88         2.46 o
   3   4   0        405.38        392.69         9.37 o
   4   4   0        411.59        404.20         9.35 o
   5   4   0         82.33         77.45         6.62 o
   6   4   0          0.08         -1.05         9.62 o
   7   4   0          0.35          1.46        11.19 o
   8   4   0         32.16         30.59        11.52 o
   9   4   0         30.09          6.42        50.56 o
 -11   5   0          0.31         -3.37        14.91 o
 -10   5   0         19.76         20.10        11.14 o
  -9   5   0          0.00          3.30         7.76 o
  -8   5   0          7.99         11.25         6.48 o
  -7   5   0         42.92         44.46         6.53 o
  -6   5   0        355.95        380.01        16.13 o
  -5   5   0        276.60        269.04         8.65 o
  -4   5   0        685.79        718.82        11.46 o
  -3   5   0        111.01        105.05         5.54 o
  -2   5   0         93.34         95.88         8.93 o
  -1   5   0          0.03         -3.56         2.42 o
   0   5   0        469.31        440.59         8.46 o
   1   5   0        157.92        144.51         3.95 o
   2   5   0         89.76        102.29         4.42 o
   3   5   0         86.39         90.95         5.90 o
   4   5   0         81.74         81.82         6.03 o
   5   5   0          1.57          9.32         9.52 o
   6   5   0          1.58          0.58         8.17 o
   7   5   0          9.47         12.89        13.35 o
   8   5   0         19.40         10.82        13.50 o
 -10   6   0         28.46         21.63        10.88 o
  -9   6   0         16.40         25.44        10.08 o
  -8   6   0          0.61          1.50         7.20 o
  -7   6   0         16.13         15.77         5.88 o
  -6   6   0        104.05        105.85        12.79 o
  -5   6   0        101.20        110.94         8.43 o
  -4   6   0        379.29        360.39        16.57 o
  -3   6   0        515.73        481.98        14.80 o
  -2   6   0        673.44        703.13        14.36 o
  -1   6   0        126.38        139.34         6.66 o
   0   6   0         30.23         25.99         4.13 o
   1   6   0        917.21        898.53        10.11 o
   2   6   0        494.34        472.82         8.12 o
   3   6   0        226.02        229.86         8.16 o
   4   6   0        109.48        101.35         7.91 o
   5   6   0          1.73          2.10         5.85 o
   6   6   0         16.72         52.42        37.82 o
   7   6   0         19.96         50.95        31.33 o
 -10   7   0         46.65         53.29        20.19 o
  -9   7   0         15.01          6.50         8.70 o
  -8   7   0         19.76         22.83         8.03 o
  -7   7   0        254.25        241.11        35.42 o
  -6   7   0        173.99        155.24        14.63 o
  -5   7   0          0.05         -0.24         3.65 o
  -4   7   0         25.29         10.31         5.57 o
  -3   7   0         46.89         37.36         6.58 o
  -2   7   0        114.10        125.93         7.73 o
  -1   7   0         10.87         18.52         5.85 o
   0   7   0       1659.25       1657.60        24.73 o
   1   7   0          0.33          2.07         3.82 o
   2   7   0         25.54         18.12         3.18 o
   3   7   0         78.41         67.43         5.91 o
  -9   8   0          0.90         12.60         8.39 o
  -8   8   0          2.29         -5.83         7.09 o
  -7   8   0          0.01          9.83         7.89 o
  -6   8   0         50.74         58.93         9.97 o
  -5   8   0          6.96         11.57         6.01 o
  -4   8   0          1.06         -4.01         5.58 o
  -3   8   0         78.10         91.33        10.84 o
  -2   8   0          0.00         -7.21         4.81 o
  -1   8   0         33.46         19.55         8.04 o
   0   8   0       1464.89       1438.79        39.94 o
   1   8   0        217.34        236.83        12.53 o
   2   8   0          9.30          6.84         6.27 o
   3   8   0         69.49         72.52        10.53 o
   4   8   0          1.64          6.75         6.09 o
   5   8   0         10.99         20.19        13.78 o
  -8   9   0          0.49         -4.08         8.28 o
  -7   9   0          0.30          1.82         7.85 o
  -6   9   0          3.12         -9.50         6.33 o
  -5   9   0          1.05          0.27         5.41 o
  -4   9   0         82.28         77.54        11.46 o
  -3   9   0         68.50         84.67        11.19 o
  -2   9   0         52.97         48.26         8.64 o
  -1   9   0          6.60          4.29         7.58 o
   0   9   0         86.55        100.29         9.11 o
   1   9   0          8.90          8.00         6.17 o
   2   9   0          0.26          3.74         6.73 o
   3   9   0         78.28         90.53        11.48 o
   4   9   0         78.58         99.05        16.51 o
  -7  10   0          8.56         -3.88         8.81 o
  -6  10   0          9.21         12.71         8.03 o
  -5  10   0         21.69         26.49         7.22 o
  -4  10   0          4.53         36.70        18.27 o
  -3  10   0          1.61          9.78        14.91 o
  -1  10   0          0.03          7.40        16.11 o
   0  10   0         31.93         36.60         8.36 o
   1  10   0          7.50         14.30         7.19 o
   2  10   0          1.73          0.88         7.00 o
  -5  11   0         31.25         45.36        20.35 o
  -4  11   0          3.72         -0.48        15.23 o
  -3  11   0         12.64         -3.05        16.19 o
  -1  11   0          1.25          4.17         7.85 o
   0  11   0          0.01         -7.21         8.49 o
  -1 -11   1         42.05         53.85        13.30 o
   0 -11   1          0.28         -3.37         7.53 o
   3 -11   1         12.05         -8.81        13.94 o
   4 -11   1          1.16         -3.85        14.58 o
   5 -11   1         30.31         56.09        22.60 o
   6 -11   1         15.93         13.29        14.50 o
  -3 -10   1          1.04         -4.97        11.06 o
  -2 -10   1          4.49          3.99         9.06 o
  -1 -10   1         15.09         27.30         8.12 o
   0 -10   1          2.22          1.42         5.95 o
   1 -10   1          5.82          8.17         9.62 o
   3 -10   1          2.12        -15.39        10.26 o
   4 -10   1          1.60          2.56        14.42 o
   5 -10   1         94.26         95.28        19.63 o
   6 -10   1         21.76         40.16         9.51 o
   7 -10   1         22.86         15.97         9.29 o
   8 -10   1         18.62         35.22        11.62 o
  -5  -9   1          1.60          3.21        12.50 o
  -4  -9   1         55.30         72.47        11.45 o
  -3  -9   1         24.91         29.47         8.92 o
  -2  -9   1         12.43         -1.61         6.50 o
  -1  -9   1          0.08         -5.90         5.73 o
   0  -9   1          1.72          2.47         5.21 o
   1  -9   1        133.65        129.98        16.03 o
   2  -9   1        356.75        345.02        29.25 o
   3  -9   1        237.01        242.53        14.82 o
   4  -9   1          9.21          5.56         6.23 o
   5  -9   1          0.22         -0.15         5.22 o
   6  -9   1          0.72          1.97         6.67 o
   7  -9   1          0.73         -2.35         6.98 o
   8  -9   1          4.74          4.28         9.15 o
   9  -9   1         19.33         12.57         8.41 o
  -4  -8   1          0.62          6.83         7.20 o
  -3  -8   1         79.31         89.26         8.47 o
  -2  -8   1         35.13         37.55         5.64 o
  -1  -8   1        390.37        352.19        13.49 o
   0  -8   1         11.35          7.47         2.91 o
   1  -8   1         17.11          2.32         6.29 o
   2  -8   1        125.35        127.83        11.35 o
   3  -8   1        194.37        211.31        12.99 o
   4  -8   1         19.37         17.22         6.65 o
   5  -8   1        139.73        157.01        12.43 o
   6  -8   1          9.84         14.82         7.60 o
   7  -8   1          2.00         -6.67         4.45 o
   8  -8   1          0.47          1.56         5.81 o
   9  -8   1         11.21          7.96        12.58 o
  -5  -7   1         14.96         44.00       106.66 o
  -4  -7   1        140.08        151.50         9.76 o
  -3  -7   1         44.34         49.99         4.65 o
  -2  -7   1         76.47         82.72         5.72 o
  -1  -7   1          6.40          7.12         3.18 o
   0  -7   1         28.26         23.49         3.35 o
   1  -7   1        145.56        148.12        15.34 o
   2  -7   1        684.65        697.03        20.23 o
   3  -7   1        144.85        137.38        11.94 o
   4  -7   1         66.93         57.32         5.62 o
   5  -7   1          0.30          4.32         4.20 o
   6  -7   1        347.08        308.09        12.08 o
   7  -7   1         24.26         27.27         7.46 o
   8  -7   1         54.34         79.26        11.14 o
   9  -7   1         12.67         10.44        12.98 o
  10  -7   1          1.35          5.68         9.49 o
  -8  -6   1         31.60         38.30        17.95 o
  -7  -6   1         38.51         32.48        13.96 o
  -6  -6   1         88.43        156.90        93.12 o
  -5  -6   1         15.63          8.79         5.30 o
  -4  -6   1         75.53         67.03         7.06 o
  -3  -6   1        114.40        113.52         5.97 o
  -2  -6   1        544.00        533.14         8.48 o
  -1  -6   1        509.27        488.18         6.33 o
   0  -6   1          0.86          1.52         2.26 o
   1  -6   1          3.66          6.00         6.00 o
   2  -6   1        326.15        309.53        12.99 o
   3  -6   1        472.01        465.32        10.24 o
   4  -6   1        265.27        286.13         9.61 o
   5  -6   1        567.42        584.32        13.70 o
   6  -6   1        153.34        159.56         8.66 o
   7  -6   1          5.19          3.12         4.37 o
   8  -6   1         27.97         23.25         6.79 o
   9  -6   1         56.84         53.62        11.44 o
  10  -6   1          2.77         -2.60         8.85 o
  -8  -5   1          1.83        -13.47        20.19 o
  -7  -5   1          3.14         20.52        13.79 o
  -6  -5   1         71.39         71.74        16.80 o
  -5  -5   1          0.72          4.94         4.10 o
  -4  -5   1         58.11         70.17         5.48 o
  -3  -5   1         52.63         51.28         4.69 o
  -2  -5   1        157.49        177.73         8.21 o
  -1  -5   1        491.34        493.45         5.81 o
   0  -5   1        283.47        266.72         5.33 o
   1  -5   1         27.94         26.95         3.47 o
   2  -5   1          5.56          4.09         3.36 o
   3  -5   1         95.92         95.19         5.44 o
   4  -5   1        383.12        376.90         9.84 o
   5  -5   1         23.23         25.46         4.24 o
   6  -5   1        997.58        969.10        20.94 o
   7  -5   1         36.67         49.91         6.61 o
   8  -5   1         27.39         47.94         6.93 o
   9  -5   1         17.33         14.83         9.23 o
  10  -5   1          1.04         -5.93        12.82 o
  11  -5   1          0.03          4.81        14.26 o
  -9  -4   1         27.13         31.65        33.11 o
  -8  -4   1         53.19         51.33        38.88 o
  -7  -4   1          0.69         -9.46         8.80 o
  -6  -4   1          0.09         -0.37         4.83 o
  -5  -4   1          7.63          5.46         3.42 o
  -4  -4   1         26.80         19.57         3.53 o
  -3  -4   1       1934.33       1937.87        21.13 o
  -2  -4   1        943.97        920.70        14.39 o
  -1  -4   1          0.54         -0.80         1.37 o
   0  -4   1         48.38         44.90         3.21 o
   1  -4   1       1726.45       1866.27        20.22 o
   2  -4   1        634.43        605.36         9.86 o
   3  -4   1        321.50        315.01         6.60 o
   4  -4   1         38.18         35.88         3.63 o
   5  -4   1        787.23        864.34        14.80 o
   6  -4   1          3.28          6.97         4.12 o
   7  -4   1         40.72         30.36         5.18 o
   8  -4   1         95.00        100.49        10.94 o
   9  -4   1        104.74        129.28        13.20 o
  10  -4   1          0.47         14.91        13.94 o
  11  -4   1          0.22         -2.24        13.14 o
  -9  -3   1         26.02         24.88        32.59 o
  -8  -3   1          3.45         -5.60        20.55 o
  -7  -3   1         29.66         37.82        14.58 o
  -6  -3   1        210.80        225.51        14.79 o
  -5  -3   1         23.01         22.54         4.83 o
  -4  -3   1          0.00         -0.67         2.55 o
  -3  -3   1         98.91        104.32         4.64 o
  -2  -3   1          0.89          2.29         1.77 o
  -1  -3   1       2783.24       2708.50        17.97 o
   0  -3   1          4.31          2.19         1.13 o
   1  -3   1         34.79         33.25         2.30 o
   2  -3   1         76.85        100.27         3.45 o
   3  -3   1        125.37        131.06         4.65 o
   4  -3   1         11.18         15.25         2.84 o
   5  -3   1         23.50         13.28         3.50 o
   6  -3   1        648.52        655.33        12.79 o
   7  -3   1          0.07         -3.37         3.82 o
   8  -3   1         18.63         23.93         5.87 o
   9  -3   1         13.72         15.68        10.74 o
  10  -3   1          0.11         -1.78         9.47 o
  11  -3   1          0.98         -4.65        13.46 o
 -10  -2   1         44.61         41.04        17.63 o
  -9  -2   1          1.71         15.90        10.46 o
  -8  -2   1         44.47         34.22        10.99 o
  -7  -2   1        273.66        221.90        19.31 o
  -6  -2   1        145.64        163.67        12.51 o
  -5  -2   1         58.37         65.03         5.39 o
  -4  -2   1        570.44        604.37        10.43 o
  -3  -2   1       2671.69       2792.22        26.84 o
  -2  -2   1        437.58        427.36        11.42 o
  -1  -2   1         82.05        103.51         3.02 o
   0  -2   1        889.00       1044.63         6.32 o
   1  -2   1       3904.08       3742.17        31.80 o
   2  -2   1      14278.85      15654.37       102.17 o
   3  -2   1        656.54        724.72        10.86 o
   4  -2   1        126.22        119.71         5.38 o
   5  -2   1        460.92        460.58        10.73 o
   6  -2   1        224.40        226.06         9.91 o
   7  -2   1          6.63          5.39         3.91 o
   8  -2   1        219.49        214.69        12.47 o
   9  -2   1         44.63         35.36        18.43 o
  10  -2   1          3.57         10.10        10.29 o
  11  -2   1          2.27         14.31        12.52 o
 -10  -1   1         19.73         21.02        11.95 o
  -9  -1   1         45.65         36.73        12.98 o
  -8  -1   1         55.32         59.10        18.19 o
  -7  -1   1         19.39         18.36         6.87 o
  -6  -1   1          0.24          1.08         3.58 o
  -5  -1   1         10.15         14.22         3.12 o
  -4  -1   1         15.33         10.10         2.72 o
  -3  -1   1        122.03        102.42         7.51 o
  -2  -1   1        542.11        530.24         7.04 o
  -1  -1   1          1.16          4.06         1.17 o
   0  -1   1        109.76        137.20         2.18 o
   1  -1   1        875.32        999.15         7.42 o
   2  -1   1       6840.77       7189.84        46.09 o
   3  -1   1       3630.40       3610.14        27.36 o
   4  -1   1        162.32        166.43         5.94 o
   5  -1   1         59.70         57.48         4.45 o
   6  -1   1        399.62        407.48        11.71 o
   7  -1   1          3.06          3.36         4.66 o
   8  -1   1         50.98         39.76        10.86 o
   9  -1   1         81.58        104.78        15.90 o
  10  -1   1         65.21         49.45        14.01 o
  11  -1   1          0.18         -9.99        11.26 o
 -10   0   1        213.60        225.18        34.14 o
  -9   0   1         33.41         58.63        13.00 o
  -8   0   1         12.03         12.19         8.87 o
  -7   0   1        162.23        160.60         9.69 o
  -6   0   1         66.74         66.86         6.68 o
  -5   0   1         19.89         27.42         3.25 o
  -4   0   1        145.83        153.03         5.38 o
  -3   0   1        225.70        225.45         6.25 o
  -2   0   1         58.10         49.65         2.45 o
  -1   0   1        523.17        445.83         6.37 o
   1   0   1       1524.76       1486.62        11.66 o
   2   0   1      11015.35      11278.92        70.60 o
   3   0   1        896.04        857.30        18.07 o
   4   0   1          6.71          9.31         2.74 o
   5   0   1        548.09        550.89        11.43 o
   6   0   1        581.77        614.21        14.18 o
   7   0   1        139.18        131.37        13.08 o
   8   0   1          5.28          1.59         7.82 o
   9   0   1          7.13         16.63        10.30 o
  10   0   1          8.62          8.88        11.27 o
 -11   1   1          1.83         12.32        12.34 o
 -10   1   1        188.50        198.24        22.15 o
  -9   1   1          3.42          9.92         8.73 o
  -8   1   1         58.00         44.85        11.78 o
  -7   1   1         82.35         73.90         6.66 o
  -6   1   1         18.63         13.60         4.18 o
  -5   1   1        485.91        522.03        11.59 o
  -4   1   1          2.83          2.69         2.48 o
  -3   1   1         23.64         12.03         2.10 o
  -2   1   1        235.65        253.23         4.32 o
  -1   1   1       1633.77       1748.63        14.54 o
   0   1   1       2546.50       2465.54        16.22 o
   1   1   1       2199.60       2065.47        14.61 o
   2   1   1       2880.05       2661.58        19.71 o
   3   1   1        760.85        781.07         9.89 o
   4   1   1        108.69        110.52         5.10 o
   5   1   1        117.74        113.89         6.62 o
   6   1   1        118.91        122.56         9.50 o
   7   1   1        137.15        142.09        19.87 o
   8   1   1          6.48          6.54         8.60 o
   9   1   1        156.27        206.63        22.24 o
  10   1   1          3.23         -4.93        10.23 o
 -11   2   1          1.17          2.07        10.97 o
 -10   2   1          0.51          3.06         8.69 o
  -9   2   1        159.93        135.21        20.27 o
  -8   2   1          0.23         -6.35         4.80 o
  -7   2   1        162.67        175.31         9.62 o
  -6   2   1        793.89        759.03        16.12 o
  -5   2   1         86.53         83.43         5.81 o
  -4   2   1         25.35         28.57         3.29 o
  -3   2   1          1.38          5.90         2.07 o
  -2   2   1        163.16        157.87         4.85 o
  -1   2   1       1214.99       1166.12        13.28 o
   0   2   1        371.58        360.40         4.66 o
   1   2   1        309.24        293.35         4.57 o
   2   2   1        386.24        429.26         6.67 o
   3   2   1        849.27        931.01        14.56 o
   4   2   1        338.48        350.91         8.73 o
   5   2   1        212.55        223.88         8.49 o
   6   2   1        742.20        756.70        34.28 o
   7   2   1         42.75         38.83        10.37 o
   8   2   1          0.63         14.39         9.10 o
   9   2   1         28.21         25.68        11.99 o
  10   2   1          3.64          9.03        12.33 o
 -11   3   1          0.53         13.46        14.10 o
 -10   3   1         20.58         28.85        11.22 o
  -9   3   1         38.40         26.52         8.07 o
  -8   3   1          3.88          4.40         5.98 o
  -7   3   1         50.75         56.88         7.21 o
  -6   3   1         48.44         42.47         5.23 o
  -5   3   1         43.51         37.60         5.94 o
  -4   3   1        116.31        143.04         5.43 o
  -3   3   1       2019.30       2099.52        18.51 o
  -2   3   1       1000.39        989.24        11.54 o
  -1   3   1         53.62         74.83         5.45 o
   0   3   1       1106.17       1078.38         9.08 o
   1   3   1          9.45         15.68         2.23 o
   2   3   1        299.76        319.59         7.57 o
   3   3   1        374.21        379.87        11.50 o
   4   3   1        162.67        176.53         7.23 o
   5   3   1         50.86         55.99         5.24 o
   6   3   1        165.38        173.66        10.24 o
   7   3   1          0.76         -9.84         6.62 o
   8   3   1         14.54         20.50        17.90 o
   9   3   1         26.57         20.97        32.72 o
 -11   4   1          0.79         -2.88        14.42 o
 -10   4   1         12.70         21.32        15.23 o
  -9   4   1        163.63        174.35        14.74 o
  -8   4   1         22.71         23.54         7.02 o
  -7   4   1         18.23         15.02         5.38 o
  -6   4   1          6.76         12.11         4.30 o
  -5   4   1          5.17          6.18         3.43 o
  -4   4   1          3.43         10.43         2.76 o
  -3   4   1        755.99        741.41        10.00 o
  -2   4   1          1.13          7.53         2.47 o
  -1   4   1         53.73         53.62         3.90 o
   0   4   1        456.61        499.33         6.81 o
   1   4   1          6.03          0.83         1.97 o
   2   4   1        156.14        155.31         6.33 o
   3   4   1        203.69        195.75         7.22 o
   4   4   1         43.08         34.25         4.42 o
   5   4   1         84.31         86.08         8.23 o
   6   4   1         49.92         36.02         9.01 o
   7   4   1         21.84          4.60        14.29 o
   8   4   1          0.86         -5.67        19.85 o
 -10   5   1         19.58         16.62        10.32 o
  -9   5   1          1.63         14.51        10.90 o
  -8   5   1          0.88          3.23         6.10 o
  -7   5   1        163.36        188.01        10.69 o
  -6   5   1        255.53        244.24        10.25 o
  -5   5   1         26.80         30.87         4.05 o
  -4   5   1          9.86          4.62         2.44 o
  -3   5   1        420.09        422.68        20.35 o
  -2   5   1         15.74         18.39         2.91 o
  -1   5   1        129.97        133.31         4.62 o
   0   5   1        487.32        482.25         9.77 o
   1   5   1        209.68        204.81         7.75 o
   2   5   1        623.63        609.96         8.87 o
   3   5   1         15.53         15.55         3.63 o
   4   5   1         50.98         50.97         5.58 o
   5   5   1          2.34          1.17         4.50 o
   6   5   1         40.07         64.55         9.70 o
   7   5   1         19.83         17.61        14.14 o
   8   5   1          2.13         24.51        16.35 o
 -10   6   1          8.53         19.38        10.20 o
  -9   6   1         30.13         20.51         9.55 o
  -8   6   1         30.07         29.73        10.50 o
  -7   6   1         18.32         16.27         7.05 o
  -6   6   1         31.88         43.11         5.24 o
  -5   6   1          1.24          6.67         3.30 o
  -4   6   1        233.07        207.71        10.97 o
  -3   6   1        405.44        445.36        19.33 o
  -2   6   1         70.47         75.87         5.40 o
  -1   6   1         81.88         79.74         5.74 o
   0   6   1          6.48          7.02         3.19 o
   1   6   1        935.10        964.28        12.64 o
   2   6   1        683.44        715.74        12.56 o
   3   6   1        471.64        516.29        10.09 o
   5   6   1          0.21          9.16         5.92 o
 -10   7   1          9.75         20.33        10.52 o
  -9   7   1         48.53         37.45        10.06 o
  -8   7   1          3.66          3.00         6.84 o
  -7   7   1         90.93         72.95         9.11 o
  -6   7   1         36.95         27.41         6.87 o
  -5   7   1          0.63          2.49         4.85 o
  -4   7   1         32.57         29.02         5.82 o
  -3   7   1         36.13         31.82         5.88 o
  -2   7   1         18.66         17.89         4.58 o
  -1   7   1          0.05          0.33         2.46 o
   0   7   1        219.42        198.81         9.79 o
   1   7   1        257.94        252.92        10.35 o
   2   7   1          3.58          4.28         3.89 o
   3   7   1        125.35        141.13         9.85 o
   4   7   1         77.53         72.09         8.72 o
  -9   8   1          4.13          3.88         7.44 o
  -8   8   1          4.88         15.44         9.42 o
  -7   8   1          2.01          2.79         7.89 o
  -6   8   1         15.48         28.86        10.42 o
  -5   8   1          0.64          4.66         5.78 o
  -4   8   1         32.42         25.71        14.34 o
  -3   8   1          4.99         -0.97         7.44 o
  -2   8   1         35.46         32.95         7.94 o
  -1   8   1          2.31          2.95         7.49 o
   0   8   1         36.91         37.67         6.86 o
   1   8   1        340.06        343.52        17.96 o
   2   8   1        356.38        382.64        17.80 o
   3   8   1         74.60         69.95         8.02 o
   4   8   1         17.70         12.40         7.62 o
   5   8   1          3.13         14.10        13.78 o
  -8   9   1          0.07         -4.01         8.41 o
  -7   9   1          0.00         -2.26         7.11 o
  -6   9   1          9.15         -4.51        11.62 o
  -5   9   1          4.18         -0.04         5.87 o
  -4   9   1          3.28         10.26         6.91 o
  -3   9   1         22.01         17.02         7.78 o
  -2   9   1          0.45         -2.27         6.69 o
  -1   9   1          0.52          3.48         5.35 o
   0   9   1        126.47        128.00        10.71 o
   1   9   1          2.52         -3.06         6.20 o
   2   9   1          2.58          6.60         7.16 o
   3   9   1         52.77         81.46        21.16 o
  -6  10   1         49.67         67.45         8.96 o
  -5  10   1          1.96          8.86         4.82 o
  -4  10   1         13.68          5.93        15.87 o
  -3  10   1          6.70         10.60        12.23 o
  -2  10   1          6.57         25.16        19.07 o
  -1  10   1          1.54         -0.83         5.81 o
   0  10   1         22.13         45.85         8.63 o
   1  10   1          0.11          0.21         7.25 o
  -2 -11   2          1.10         -2.40         9.46 o
  -1 -11   2         37.29         62.34        12.66 o
   0 -11   2          5.67          0.32         7.05 o
   3 -11   2         17.92         21.16        16.51 o
   4 -11   2         15.60          5.93        16.83 o
   5 -11   2         19.73         16.39         6.84 o
   6 -11   2          1.82         -0.69         7.82 o
  -3 -10   2          3.11         -2.72        10.26 o
  -2 -10   2          3.94          2.40         8.65 o
  -1 -10   2         13.85         22.92         8.65 o
   0 -10   2         54.50         53.41         5.78 o
   3 -10   2          7.21          8.98        14.58 o
   4 -10   2          5.55         12.98        15.23 o
   5 -10   2         50.60         59.31        11.22 o
   6 -10   2          1.17         -5.00         6.52 o
   7 -10   2         58.45         61.76        12.06 o
   8 -10   2          7.31         11.13         9.31 o
  -5  -9   2         35.34         33.02        14.74 o
  -4  -9   2         64.87         84.23        18.19 o
  -3  -9   2         22.84         27.75         7.39 o
  -2  -9   2         14.43         12.66         8.81 o
  -1  -9   2          0.92          8.78         9.70 o
   0  -9   2         30.68         22.64         4.32 o
   1  -9   2          1.23          0.48         7.21 o
   2  -9   2         63.41         62.58         8.88 o
   3  -9   2        574.74        555.37        25.72 o
   4  -9   2         83.31         88.15        22.12 o
   5  -9   2        154.23        145.23        12.19 o
   6  -9   2         32.58         29.17        15.47 o
   7  -9   2          0.66          8.55        13.54 o
   8  -9   2          4.07         -0.85         9.54 o
   9  -9   2          0.06         -6.06         6.45 o
  -3  -8   2          4.81          1.34         4.99 o
  -2  -8   2        377.17        386.52        10.38 o
  -1  -8   2        880.92        872.05        12.83 o
   0  -8   2        412.12        401.43         8.50 o
   1  -8   2         13.87         21.64         7.37 o
   2  -8   2        357.40        307.85        25.48 o
   3  -8   2         21.56         19.22         7.37 o
   4  -8   2         15.05         14.40         3.13 o
   5  -8   2        454.44        483.40        19.55 o
   6  -8   2          6.90          4.30         6.65 o
   7  -8   2         12.38         11.72         5.62 o
   8  -8   2          0.52          7.07         7.26 o
   9  -8   2         20.09         18.51         9.22 o
  -7  -7   2          7.78        305.31        91.03 o
  -6  -7   2          0.08          5.80        24.84 o
  -5  -7   2         89.75        100.34        16.58 o
  -4  -7   2        312.10        340.57        15.16 o
  -3  -7   2         13.19         13.92         4.04 o
  -2  -7   2         12.63         18.45         3.42 o
  -1  -7   2         17.23         19.07         3.05 o
   0  -7   2         25.27         34.93         2.94 o
   1  -7   2         13.31         16.44         5.15 o
   2  -7   2        354.56        325.51        12.71 o
   3  -7   2        434.00        399.52        19.60 o
   4  -7   2        175.54        181.17        12.37 o
   5  -7   2         43.82         45.84         4.88 o
   6  -7   2         86.82         80.59         8.19 o
   7  -7   2          4.98          3.51         6.33 o
   8  -7   2        141.02        134.28        14.05 o
   9  -7   2         18.70         19.35        12.58 o
  10  -7   2          0.22         -2.53         9.03 o
  -8  -6   2         29.77         12.34        15.39 o
  -7  -6   2         87.84         86.64        26.93 o
  -6  -6   2         34.12         26.43         9.71 o
  -5  -6   2         14.52          7.63        11.17 o
  -4  -6   2        170.15        183.10        12.49 o
  -3  -6   2         32.92         25.96         6.06 o
  -2  -6   2        416.91        366.31         7.82 o
  -1  -6   2        919.66        908.35         9.41 o
   0  -6   2          0.24          0.07         1.64 o
   1  -6   2        290.15        309.10        32.76 o
   2  -6   2        366.18        393.54         7.22 o
   3  -6   2        287.10        273.94         7.79 o
   4  -6   2         12.35         17.07         3.38 o
   5  -6   2        764.10        771.41        16.54 o
   6  -6   2        245.71        253.43         9.82 o
   7  -6   2          6.66          0.03         3.96 o
   8  -6   2         27.39         25.77         7.49 o
   9  -6   2         24.29         19.99         9.58 o
  10  -6   2          0.24         -0.72         9.06 o
  -9  -5   2          0.28          4.97        14.91 o
  -8  -5   2          2.27        -12.48        38.62 o
  -7  -5   2          0.14         -0.16        13.64 o
  -6  -5   2         14.10         -3.14        15.88 o
  -5  -5   2         18.82         23.11         6.29 o
  -4  -5   2        327.02        330.84        10.58 o
  -3  -5   2         38.39         39.62         4.52 o
  -2  -5   2         28.08         27.48         3.60 o
  -1  -5   2        107.03         98.57         3.55 o
   0  -5   2         36.28         45.96         3.47 o
   1  -5   2        405.63        376.58        15.64 o
   2  -5   2        353.70        345.15         6.26 o
   3  -5   2         39.04         47.42         3.24 o
   4  -5   2          4.00          2.89         3.17 o
   5  -5   2        208.94        200.46         8.07 o
   6  -5   2         77.68         59.83         5.54 o
   7  -5   2         12.22         11.74         4.61 o
   8  -5   2        289.81        298.62        16.11 o
   9  -5   2          8.83          7.19         7.28 o
  10  -5   2         18.52          1.12        13.94 o
  -9  -4   2          9.19         -5.62        29.96 o
  -8  -4   2          0.50         -3.83        22.75 o
  -7  -4   2         12.60          9.33        24.15 o
  -6  -4   2         24.53         25.88         6.21 o
  -5  -4   2          1.06          2.22         5.40 o
  -4  -4   2        455.44        475.19        11.76 o
  -3  -4   2        794.79        867.11        22.41 o
  -2  -4   2        967.16       1070.23        11.83 o
  -1  -4   2       1003.67        955.62         8.92 o
   0  -4   2         16.11         27.40         1.65 o
   1  -4   2       1117.54       1258.74        12.28 o
   2  -4   2        302.58        295.52         5.73 o
   3  -4   2        289.70        281.27         7.36 o
   4  -4   2         81.75         98.71         5.38 o
   5  -4   2        167.65        190.05         7.67 o
   6  -4   2         58.46         62.00         5.64 o
   7  -4   2         26.24         21.40         4.98 o
   8  -4   2        571.00        546.50        16.80 o
   9  -4   2         81.59         83.69        16.02 o
  10  -4   2         13.15         -7.81         8.56 o
  11  -4   2          0.05         34.78        18.59 o
 -10  -3   2         26.11         25.81        19.47 o
  -9  -3   2          5.25          0.94         9.71 o
  -8  -3   2         14.07          8.89        10.18 o
  -7  -3   2        190.33        176.01        17.93 o
  -6  -3   2        115.71        123.51         9.82 o
  -5  -3   2         26.90         25.23         4.77 o
  -4  -3   2        186.09        216.44         8.08 o
  -3  -3   2        411.08        457.48        10.59 o
  -2  -3   2        493.38        495.17         9.84 o
  -1  -3   2        806.05        767.41         7.56 o
   0  -3   2        176.86        136.96         3.71 o
   1  -3   2       1583.77       1483.38        11.76 o
   2  -3   2        129.15        103.78         6.96 o
   3  -3   2         25.79         29.84         2.77 o
   4  -3   2          2.53          2.77         2.47 o
   5  -3   2          0.64          2.54         2.90 o
   6  -3   2        298.64        311.38        12.88 o
   7  -3   2          0.50         -4.78         3.89 o
   8  -3   2         24.03         22.64         6.31 o
   9  -3   2          4.92         -2.52         8.20 o
  10  -3   2          2.81          3.87         9.72 o
  11  -3   2         36.44         50.56        15.11 o
 -10  -2   2         15.41         19.92        12.01 o
  -9  -2   2          0.18          4.00         8.60 o
  -8  -2   2         52.43         74.42        13.92 o
  -7  -2   2        157.03        140.10        15.74 o
  -6  -2   2        156.29        149.60         8.90 o
  -5  -2   2        186.21        198.37         8.47 o
  -4  -2   2       2097.70       2172.60        25.63 o
  -3  -2   2       1337.40       1357.93        14.55 o
  -2  -2   2        817.63        819.38         8.92 o
  -1  -2   2        296.73        335.50         4.76 o
   0  -2   2       4349.29       4072.57        21.18 o
   1  -2   2        629.60        843.28         9.25 o
   2  -2   2       6597.50       7129.47        45.39 o
   3  -2   2       2989.37       2929.85        23.34 o
   4  -2   2         94.15         88.72         5.01 o
   5  -2   2          5.74          8.13         3.90 o
   6  -2   2        147.33        154.52         8.60 o
   7  -2   2        114.86         92.86        13.27 o
   8  -2   2        200.72        199.62        15.04 o
   9  -2   2         18.45         31.42        10.88 o
  10  -2   2          0.30        -13.62         9.12 o
 -10  -1   2         65.03         87.25        16.33 o
  -9  -1   2         16.76          4.65         9.10 o
  -8  -1   2       1111.07       1125.55        53.21 o
  -7  -1   2        307.60        299.72        39.19 o
  -6  -1   2          1.04          6.50         3.17 o
  -5  -1   2         46.60         55.52         4.88 o
  -4  -1   2         56.39         49.07         5.45 o
  -3  -1   2        332.67        294.59        11.74 o
  -2  -1   2        433.09        404.01         6.41 o
  -1  -1   2       1281.86       1208.41        10.81 o
   0  -1   2       3097.44       3033.57        20.50 o
   1  -1   2        159.44        221.41         4.39 o
   2  -1   2      11269.34      11747.39        68.55 o
   3  -1   2       3247.49       3334.51        25.42 o
   4  -1   2         23.70         35.11         3.28 o
   5  -1   2       1375.99       1366.74        29.97 o
   6  -1   2         67.21         64.21         7.01 o
   7  -1   2        128.59        126.28        11.23 o
   8  -1   2         26.49         36.09        10.41 o
   9  -1   2         14.94         -2.76         8.30 o
  10  -1   2          1.46         -1.44        10.12 o
 -11   0   2         13.90         25.43        12.61 o
 -10   0   2          0.01          5.14         9.44 o
  -9   0   2          0.38          0.29         7.85 o
  -8   0   2          2.33          0.66         7.34 o
  -7   0   2        473.12        475.27        22.46 o
  -6   0   2         10.00          6.23         3.33 o
  -5   0   2         70.49         83.70         4.54 o
  -4   0   2        606.61        540.77         8.43 o
  -3   0   2         30.62         35.75         2.65 o
  -2   0   2        164.14        166.22         3.77 o
  -1   0   2      15186.72      15316.58       122.89 o
   0   0   2       4511.29       4634.59        29.66 o
   1   0   2        164.48        157.52         5.19 o
   2   0   2        270.09        197.63         5.67 o
   3   0   2        177.25        193.01         6.07 o
   4   0   2        287.02        266.64         7.19 o
   5   0   2        314.79        333.24         9.67 o
   6   0   2         35.25         35.47         8.14 o
   7   0   2         29.67         28.27         7.53 o
   8   0   2         37.21         49.70        11.78 o
   9   0   2         11.47         16.43        13.06 o
  10   0   2          0.61        -14.56        16.67 o
 -11   1   2          0.72         11.92        12.09 o
 -10   1   2          1.17         12.07        17.31 o
  -9   1   2          0.29         -3.57         8.20 o
  -8   1   2        117.43        121.23        12.03 o
  -7   1   2          0.17         -5.19         3.46 o
  -6   1   2         15.25          7.78         4.03 o
  -5   1   2        576.17        567.72        12.20 o
  -4   1   2       1617.17       1570.10        15.61 o
  -3   1   2        581.52        584.67         8.06 o
  -2   1   2         24.86         17.77         2.24 o
  -1   1   2       6849.61       6912.44        49.34 o
   0   1   2        671.87        758.56         7.46 o
   1   1   2         93.78         87.68         3.12 o
   2   1   2        817.69        827.69        16.62 o
   3   1   2        941.42        916.47        11.39 o
   4   1   2          2.82          0.30         2.77 o
   5   1   2        202.44        188.64         7.87 o
   6   1   2         94.58         88.66         7.60 o
   7   1   2        141.84        108.35        14.55 o
   8   1   2        131.32        150.79        18.04 o
   9   1   2        111.90        112.22        17.46 o
  10   1   2          1.71         12.49        11.91 o
 -11   2   2         31.57         20.89        12.25 o
 -10   2   2          4.26         21.83        10.36 o
  -9   2   2        117.02        101.19        26.68 o
  -8   2   2          0.83          2.53         5.05 o
  -7   2   2        265.79        260.00        15.85 o
  -6   2   2         99.22         95.99         7.10 o
  -5   2   2        111.35        109.79         6.06 o
  -4   2   2          5.44          2.72         2.45 o
  -3   2   2         92.87        104.72         4.08 o
  -2   2   2         60.61         76.20         5.66 o
  -1   2   2       2083.63       1841.60        20.93 o
   0   2   2        148.00        156.01         7.06 o
   1   2   2         74.40         62.62         2.98 o
   2   2   2        643.69        628.96         9.45 o
   3   2   2        234.09        269.32         8.26 o
   4   2   2         40.87         45.86         5.57 o
   5   2   2        254.04        272.24        10.38 o
   6   2   2        376.69        391.24        15.37 o
   7   2   2         34.85         40.06        20.70 o
   8   2   2         26.11         25.96        34.23 o
   9   2   2         31.38          7.69        31.47 o
 -11   3   2         47.06         51.13        19.39 o
 -10   3   2         73.82         88.84        15.77 o
  -9   3   2         15.87         12.15         7.71 o
  -8   3   2          0.30          1.08         6.32 o
  -7   3   2          0.93          6.83         4.91 o
  -6   3   2          2.06          3.14         3.67 o
  -5   3   2          3.93          7.40         3.18 o
  -4   3   2        303.12        296.09         9.75 o
  -3   3   2        699.06        717.66        11.16 o
  -2   3   2        315.03        309.29         9.81 o
  -1   3   2       2212.81       2357.29        24.54 o
   0   3   2        107.95         92.08         4.10 o
   1   3   2        181.28        180.21         6.64 o
   2   3   2       1427.14       1448.66        16.09 o
   3   3   2        245.34        273.44        11.85 o
   4   3   2         61.99         57.74         5.32 o
   5   3   2          1.91          7.21         4.47 o
   6   3   2         36.48         24.37         6.90 o
   7   3   2          0.91         -5.92        11.29 o
   8   3   2        138.89        127.57        25.61 o
   9   3   2         27.37         12.94        33.25 o
 -10   4   2        106.32        126.45        24.52 o
  -9   4   2         11.17          7.46         8.60 o
  -8   4   2         21.58         19.24         7.19 o
  -7   4   2         80.16         87.78         8.41 o
  -6   4   2         65.14         52.26         6.23 o
  -5   4   2          8.79          2.25         2.83 o
  -4   4   2         31.28         28.80         3.74 o
  -3   4   2        695.99        690.09        11.34 o
  -2   4   2       2189.46       2337.13        21.23 o
  -1   4   2        882.75        930.38        10.76 o
   0   4   2        226.64        241.28         5.55 o
   1   4   2         35.58         31.63         3.74 o
   2   4   2          0.01          2.00         2.79 o
   3   4   2        149.69        147.48         6.86 o
   4   4   2        120.43        104.95         8.56 o
   5   4   2         18.76         17.12        10.45 o
   6   4   2         51.92         53.96         8.24 o
   7   4   2          1.20         -4.45         8.15 o
   8   4   2         11.29          8.39        14.01 o
 -10   5   2          2.83          7.01         9.47 o
  -9   5   2          1.64          4.42        13.46 o
  -8   5   2         24.14         38.61         9.70 o
  -7   5   2        283.63        293.30        15.11 o
  -6   5   2        419.66        450.11        11.90 o
  -5   5   2          0.05          5.21         3.13 o
  -4   5   2         67.92         58.61         4.75 o
  -3   5   2         83.28         81.55         5.59 o
  -2   5   2          0.00         -1.89         2.32 o
  -1   5   2         21.07         22.52         3.60 o
   0   5   2        470.90        453.21        11.13 o
   1   5   2         10.58          9.68         3.00 o
   2   5   2         71.12         77.83         5.46 o
   3   5   2        197.59        188.44         8.65 o
   4   5   2         12.22         10.40         4.91 o
   5   5   2          1.26          1.70         5.88 o
   6   5   2         51.44         66.45        10.46 o
 -10   6   2         14.92         22.39        13.22 o
  -9   6   2          3.17         -3.94         7.68 o
  -8   6   2        245.03        254.99        18.55 o
  -7   6   2          1.63          9.08         6.28 o
  -6   6   2         85.71         87.52         7.14 o
  -5   6   2          8.45          3.40         3.58 o
  -4   6   2        227.78        236.36         9.35 o
  -3   6   2        252.89        263.27         9.49 o
  -2   6   2         19.78         14.32         2.73 o
  -1   6   2         21.42         27.10         3.72 o
   0   6   2         15.09         11.95         6.50 o
   1   6   2        365.08        374.64         8.63 o
   2   6   2        199.82        204.47         9.13 o
   3   6   2        801.58        825.15        19.55 o
   4   6   2         14.38         22.60         6.70 o
  -9   7   2          2.31          2.07         7.21 o
  -8   7   2        100.71        100.45         9.80 o
  -7   7   2        149.64        136.04        21.96 o
  -6   7   2          9.55          8.34         7.33 o
  -5   7   2          6.28          5.28         4.23 o
  -4   7   2          4.62         11.29         4.97 o
  -3   7   2          0.43          1.07         3.23 o
  -2   7   2         13.26         11.84         3.45 o
  -1   7   2         98.53         97.31         6.23 o
   0   7   2        283.27        274.28        24.38 o
   1   7   2        102.34         82.29         9.13 o
   2   7   2        128.25        143.88         9.36 o
   3   7   2         33.73         26.87         7.61 o
   4   7   2         24.47         18.81         6.74 o
   5   7   2         79.30         65.39        17.15 o
  -8   8   2         49.27         58.92        10.63 o
  -7   8   2          0.82         -1.68         6.02 o
  -6   8   2          9.51         13.96         5.99 o
  -5   8   2         13.55          5.62         4.54 o
  -4   8   2        116.95        122.82        10.56 o
  -3   8   2          4.81          4.78         6.36 o
  -2   8   2          3.79         -5.73         3.82 o
  -1   8   2         39.96         32.68         9.90 o
   0   8   2         13.82         13.28         6.26 o
   1   8   2          2.89         -8.30         6.10 o
   2   8   2         41.20         44.52         9.37 o
   3   8   2         75.55         73.20         8.55 o
   4   8   2         13.63         29.22        11.14 o
  -7   9   2          5.41          9.63         6.62 o
  -6   9   2          1.00          5.60         5.32 o
  -5   9   2         22.54         24.65         5.62 o
  -4   9   2         32.07         38.32         6.30 o
  -3   9   2          2.42         -0.23         4.77 o
  -2   9   2          9.00         14.02         5.95 o
  -1   9   2         99.24        125.25        11.99 o
   0   9   2         48.73         54.98         9.01 o
   1   9   2         15.33         15.39         8.23 o
   2   9   2          0.57         13.88        10.16 o
   3   9   2         41.99         43.38        19.23 o
  -5  10   2          0.14         -2.58         4.91 o
  -4  10   2         19.13         21.11         6.82 o
  -3  10   2          8.53          4.80         5.95 o
  -2  10   2          0.88         -0.97        15.55 o
  -1  10   2          1.08          5.65         8.06 o
   0  10   2          0.38         -1.34         7.33 o
   1 -12   3         25.33         18.95         5.47 o
   4 -12   3         19.40         21.32        19.07 o
  -2 -11   3         32.13         43.11        12.50 o
  -1 -11   3         28.38         34.62        10.58 o
   0 -11   3          0.33          4.83         5.11 o
   1 -11   3         25.86         35.31         5.44 o
   3 -11   3          0.26          7.69        14.58 o
   4 -11   3          0.09          1.60        16.03 o
   5 -11   3         80.40         78.45        10.40 o
   6 -11   3          4.80         -1.26         7.18 o
   7 -11   3          5.67          4.34         8.89 o
  -4 -10   3         11.65         16.51        11.70 o
  -3 -10   3          8.05          2.88        10.10 o
  -2 -10   3          1.07          3.85         8.81 o
  -1 -10   3          4.35          7.67         5.39 o
   0 -10   3          0.06          3.69         4.42 o
   1 -10   3         92.87         90.09         6.62 o
   3 -10   3         11.09         -1.28        13.46 o
   4 -10   3         23.92         48.08        19.23 o
   5 -10   3          4.01          4.78         6.28 o
   6 -10   3          1.73         -2.61        11.38 o
   7 -10   3        118.79        120.23        15.43 o
   8 -10   3         19.25         29.19        11.32 o
  -5  -9   3         28.03         36.22        15.07 o
  -4  -9   3         46.90         46.29        10.14 o
  -3  -9   3         16.02         18.55         6.13 o
  -2  -9   3         15.12         24.02         6.48 o
  -1  -9   3          9.70          9.05         4.23 o
   0  -9   3         26.63         28.90         5.18 o
   1  -9   3         32.93         28.69         5.77 o
   2  -9   3        470.89        486.58        34.62 o
   3  -9   3         57.19         21.16        14.74 o
   4  -9   3         37.88         15.07        14.10 o
   5  -9   3        337.02        354.42        17.72 o
   6  -9   3         52.60         49.21        10.22 o
   7  -9   3          5.09         14.78         8.88 o
   8  -9   3         29.70         37.65         7.92 o
   9  -9   3          5.29          2.93         7.33 o
  -4  -8   3        112.90        115.07        19.07 o
  -2  -8   3        713.07        700.07        14.85 o
  -1  -8   3        214.54        214.99         7.86 o
   0  -8   3         14.26         14.75         3.31 o
   1  -8   3        159.32        153.22         9.14 o
   2  -8   3         56.34         33.66        13.78 o
   3  -8   3         41.91         41.75         4.51 o
   4  -8   3          0.03         -4.63         3.43 o
   5  -8   3        258.37        248.00        15.27 o
   6  -8   3        154.51        142.57         9.77 o
   7  -8   3         69.48         72.30         8.82 o
   8  -8   3          7.74          5.91         7.66 o
   9  -8   3          0.11          3.27         8.55 o
  -7  -7   3          0.03          0.81        12.32 o
  -6  -7   3          1.13          6.96        19.39 o
  -5  -7   3        161.06        158.27        15.20 o
  -4  -7   3          3.64          8.04         4.94 o
  -3  -7   3         17.10          6.17         3.68 o
  -2  -7   3         95.25        103.56         5.89 o
  -1  -7   3          3.27          3.63         2.27 o
   0  -7   3          0.48         -1.34         2.16 o
   1  -7   3        178.57        170.98        12.72 o
   2  -7   3        433.00        440.41        19.55 o
   3  -7   3         21.99         31.20         4.26 o
   4  -7   3        304.03        297.88        14.19 o
   5  -7   3         31.05         29.89         4.62 o
   6  -7   3        601.37        593.76        12.06 o
   7  -7   3         77.77         85.79        16.35 o
   8  -7   3         67.97         58.38        10.99 o
   9  -7   3         14.90          1.59         8.64 o
  10  -7   3         21.94          9.12        10.26 o
  -8  -6   3        107.18         87.99        21.96 o
  -7  -6   3         43.78         24.11        14.95 o
  -6  -6   3         26.22         24.91         9.40 o
  -5  -6   3          9.59         12.89         6.80 o
  -4  -6   3         10.22          6.13         7.34 o
  -3  -6   3        339.29        346.51         8.53 o
  -2  -6   3       1020.41       1011.02        12.24 o
  -1  -6   3          6.08          7.85         2.19 o
   0  -6   3        768.62        804.66         8.51 o
   1  -6   3          1.35          3.54         2.13 o
   2  -6   3         46.73         46.22         4.42 o
   3  -6   3          1.09          0.13         2.21 o
   4  -6   3        669.22        675.30        18.55 o
   5  -6   3        761.73        742.33        13.15 o
   6  -6   3         13.20         14.79         6.14 o
   7  -6   3          6.38         10.29         4.47 o
   8  -6   3          0.11         -3.87         6.95 o
   9  -6   3          9.87          9.50         9.26 o
  10  -6   3         23.22         19.55        16.35 o
  -9  -5   3         34.46         15.07        16.19 o
  -8  -5   3          1.79         -6.55        18.20 o
  -7  -5   3          2.33          2.93        12.34 o
  -6  -5   3          2.61         -4.83         6.05 o
  -5  -5   3        290.73        275.38        16.73 o
  -4  -5   3         45.35         54.22         5.63 o
  -3  -5   3         87.81         93.83         5.02 o
  -2  -5   3        125.76        127.80         4.82 o
  -1  -5   3         48.29         43.63         2.73 o
   0  -5   3        426.93        430.34         5.67 o
   1  -5   3        220.97        206.83         3.99 o
   2  -5   3       1175.95       1124.52        13.34 o
   3  -5   3          3.48          2.72         2.85 o
   4  -5   3          1.76          0.64         2.46 o
   5  -5   3        162.85        149.22        14.18 o
   6  -5   3          4.98          0.79         3.47 o
   7  -5   3         26.95         27.19         5.21 o
   8  -5   3         35.16         33.48         6.74 o
   9  -5   3          6.26          6.77         7.62 o
  10  -5   3          1.22         -7.37        11.54 o
  -9  -4   3         44.54         46.66        32.78 o
  -8  -4   3         32.72         29.94        16.31 o
  -7  -4   3          0.01         -9.21        39.38 o
  -6  -4   3          5.14          9.04         5.67 o
  -5  -4   3          3.73          4.44         4.03 o
  -4  -4   3        528.96        502.50        14.31 o
  -3  -4   3          3.64          2.90         2.38 o
  -2  -4   3        770.53        747.98         9.52 o
  -1  -4   3        319.07        308.99         5.50 o
   0  -4   3       1228.97       1230.22        11.45 o
   1  -4   3         28.96         45.29         3.59 o
   2  -4   3        997.56        903.26        13.60 o
   3  -4   3         27.21         20.03         2.54 o
   4  -4   3          5.62          8.14         3.20 o
   5  -4   3        514.23        537.60        11.53 o
   6  -4   3          0.27         -2.25         3.46 o
   7  -4   3          2.65         -0.84         4.08 o
   8  -4   3         85.38         86.27        10.73 o
   9  -4   3         26.52         19.46        16.03 o
  10  -4   3          4.82          5.98        10.59 o
 -10  -3   3          2.53         -0.25        10.31 o
  -9  -3   3         49.33         46.06        12.84 o
  -8  -3   3        176.63        192.51        19.72 o
  -7  -3   3         54.88         20.35         9.07 o
  -6  -3   3        111.36        109.11         9.08 o
  -5  -3   3        467.75        441.14        11.20 o
  -4  -3   3        107.94        100.99         6.54 o
  -3  -3   3         51.41         49.62         3.10 o
  -2  -3   3        578.74        511.74        15.90 o
  -1  -3   3       1231.64       1205.08        11.26 o
   0  -3   3         80.54         78.11         3.53 o
   1  -3   3        650.39        648.84         8.73 o
   2  -3   3       3008.93       3114.95        30.13 o
   3  -3   3         14.14         21.29         2.68 o
   4  -3   3       4092.26       4406.91        41.05 o
   5  -3   3        330.53        309.50        10.76 o
   6  -3   3        210.72        224.99        10.10 o
   7  -3   3        210.57        222.64        11.15 o
   8  -3   3         59.44         64.01         8.29 o
   9  -3   3          0.40         10.93         9.55 o
  10  -3   3          1.08          2.75         9.97 o
 -10  -2   3         48.70         36.82        16.67 o
  -9  -2   3          5.66          1.88         9.50 o
  -8  -2   3        241.59        248.73        52.81 o
  -7  -2   3          5.92          2.45         7.26 o
  -6  -2   3          0.43          6.16         4.50 o
  -5  -2   3       1196.42       1172.57        20.52 o
  -4  -2   3       1867.76       1912.84        25.08 o
  -3  -2   3         60.16         59.48         3.64 o
  -2  -2   3        405.82        322.39         6.69 o
  -1  -2   3        436.70        487.16         9.45 o
   0  -2   3        293.70        311.69         4.81 o
   1  -2   3       4450.16       4746.37        32.35 o
   2  -2   3       7767.72       7936.25        56.21 o
   3  -2   3        646.45        744.43         9.29 o
   4  -2   3         42.38         42.41         3.75 o
   5  -2   3        531.77        518.03        13.53 o
   6  -2   3        238.23        239.87        18.23 o
   7  -2   3         56.41         53.25         7.28 o
   8  -2   3        139.30        146.02        17.42 o
   9  -2   3          6.25         21.92        10.11 o
  10  -2   3          0.03         -8.69        12.34 o
 -10  -1   3          1.38          3.15         9.79 o
  -9  -1   3          5.32         24.77        10.45 o
  -8  -1   3          4.34          9.50         8.10 o
  -7  -1   3        231.25        222.68        14.99 o
  -6  -1   3         84.23         69.64         6.26 o
  -5  -1   3         48.35         67.73         4.96 o
  -4  -1   3         63.23         71.87         4.29 o
  -3  -1   3          5.14          4.52         1.95 o
  -2  -1   3       2457.19       2528.62        22.65 o
  -1  -1   3       2629.29       2629.57        21.33 o
   0  -1   3          1.32         -0.74         1.85 o
   1  -1   3        696.57        750.32         9.52 o
   2  -1   3        768.09        676.30         9.81 o
   3  -1   3          8.88          9.32         2.40 o
   4  -1   3        754.04        724.57        10.60 o
   5  -1   3       2726.08       2755.02        26.88 o
   6  -1   3        163.79        150.31         9.97 o
   7  -1   3        602.05        525.84        31.51 o
   8  -1   3         13.63         14.74        14.50 o
   9  -1   3         63.06         64.50        14.43 o
  10  -1   3          5.87          9.31        11.45 o
 -10   0   3         34.38         51.80        14.07 o
  -9   0   3         19.25          5.06        12.74 o
  -8   0   3          7.10          0.80        10.26 o
  -7   0   3         79.74         77.20         7.96 o
  -6   0   3         23.91         16.78         4.42 o
  -5   0   3        607.73        594.95        11.32 o
  -4   0   3        547.86        590.03         9.15 o
  -3   0   3          5.17          7.91         2.20 o
  -2   0   3       2857.49       3023.71        23.82 o
  -1   0   3       6882.60       7290.88        56.56 o
   0   0   3        162.27        151.00         3.72 o
   1   0   3       4197.13       4222.91        30.22 o
   2   0   3         61.52         48.46         4.41 o
   3   0   3        795.50        819.57        10.85 o
   4   0   3         12.26         14.72         2.90 o
   5   0   3         83.16         85.01         5.68 o
   6   0   3       1105.38       1141.14        18.82 o
   7   0   3          3.23         -2.30         7.46 o
   8   0   3         78.12         73.05        14.12 o
   9   0   3          7.14          4.60        10.31 o
  10   0   3          1.82         18.08        11.71 o
 -11   1   3          3.06         -0.99        10.99 o
 -10   1   3         26.99         33.98        11.90 o
  -9   1   3          9.61         10.40         9.52 o
  -8   1   3         44.16         51.32         9.12 o
  -7   1   3         52.94         51.66         6.54 o
  -6   1   3         78.12         82.82         6.79 o
  -5   1   3          6.95          6.51         2.91 o
  -4   1   3        186.88        184.66         6.47 o
  -3   1   3        395.06        378.20         7.42 o
  -2   1   3       2367.74       2459.65        20.79 o
  -1   1   3       1231.89       1308.34        14.76 o
   0   1   3        521.12        537.66         6.97 o
   1   1   3         44.31         43.76         3.01 o
   2   1   3        455.06        417.06         7.76 o
   3   1   3         58.74         56.50         3.96 o
   4   1   3        249.25        257.30         8.41 o
   5   1   3        189.88        194.31         8.30 o
   6   1   3         48.62         54.01         7.43 o
   7   1   3          0.09          1.42         7.64 o
   8   1   3         35.91         36.24        12.35 o
   9   1   3         86.20         90.62        17.08 o
 -11   2   3         37.32         54.01        21.48 o
 -10   2   3         54.48         66.75        14.07 o
  -9   2   3         89.26         84.54        21.32 o
  -8   2   3        110.69        111.36        11.76 o
  -7   2   3         88.60         93.30         8.44 o
  -6   2   3         46.07         39.00         4.50 o
  -5   2   3        190.51        184.51         7.24 o
  -4   2   3          1.17         -0.62         2.41 o
  -3   2   3         66.86         79.62         4.16 o
  -2   2   3        144.87        156.69         6.00 o
  -1   2   3         53.56         50.38         3.95 o
   0   2   3       2397.72       2352.18        22.77 o
   1   2   3        182.91        188.71         7.97 o
   2   2   3         64.47         78.02         4.85 o
   3   2   3          2.39          1.20         2.90 o
   4   2   3        200.43        189.52         8.46 o
   5   2   3        294.76        306.93        16.54 o
   6   2   3        167.15        167.75        16.08 o
   7   2   3         25.35         17.55        13.51 o
   8   2   3         57.34         67.37        38.20 o
   9   2   3          0.96         -2.57        10.15 o
 -10   3   3        105.34         95.84        22.92 o
  -9   3   3         25.39         27.68         8.40 o
  -8   3   3          7.22          2.08         6.09 o
  -7   3   3          7.59         15.48         4.80 o
  -6   3   3          0.10         -0.27         3.21 o
  -5   3   3         26.12         27.22         3.84 o
  -4   3   3        208.80        207.35         6.61 o
  -3   3   3        137.39        131.48         8.01 o
  -2   3   3        375.82        340.78         7.44 o
  -1   3   3          9.78         19.19         3.12 o
   0   3   3        357.91        352.33        12.98 o
   1   3   3          5.82          3.59         2.85 o
   2   3   3       1204.36       1222.18        15.11 o
   3   3   3         48.49         49.17         4.99 o
   4   3   3          0.03         10.67         4.29 o
   5   3   3         47.59         40.47         6.47 o
   6   3   3         66.57         46.32        17.14 o
   7   3   3          0.18         -0.82         7.87 o
   8   3   3         38.82         42.85        17.62 o
 -10   4   3         66.12         70.04        19.71 o
  -9   4   3          1.01         -0.76        14.82 o
  -8   4   3        156.24        185.08        11.97 o
  -7   4   3         11.43         12.36         4.98 o
  -6   4   3        248.45        276.55        11.46 o
  -5   4   3         23.42         19.31         3.55 o
  -4   4   3        209.83        190.03         7.71 o
  -3   4   3        123.97        124.15         6.34 o
  -2   4   3         12.99         20.30         3.22 o
  -1   4   3        430.18        380.61         7.71 o
   0   4   3        307.72        315.36        10.13 o
   1   4   3        158.24        157.81        15.21 o
   2   4   3          5.57          2.68         3.41 o
   3   4   3         31.61         25.94         4.58 o
   4   4   3        204.54        208.90         9.93 o
   5   4   3        173.06        170.25        11.09 o
   6   4   3         20.15         17.63         7.40 o
   7   4   3          1.91        225.02        72.60 o
   8   4   3          0.01         -1.28        13.62 o
 -10   5   3         34.57         32.53        15.87 o
  -9   5   3         22.95         28.63        10.19 o
  -8   5   3         92.61        117.84        11.95 o
  -7   5   3         49.96         50.84         6.86 o
  -6   5   3         50.40         50.44         5.18 o
  -5   5   3        213.33        196.06         9.83 o
  -4   5   3        190.62        209.94         8.72 o
  -3   5   3         13.93         12.34         3.64 o
  -2   5   3         10.47          4.93         2.46 o
  -1   5   3         93.10         84.55         4.32 o
   0   5   3        170.65        187.08         7.83 o
   1   5   3         85.71         83.64         5.48 o
   2   5   3        492.80        476.43        11.99 o
   3   5   3          6.83          7.81         4.39 o
   4   5   3        215.93        194.06        11.14 o
  -9   6   3          2.17          1.94         8.04 o
  -8   6   3          6.65         12.89         6.27 o
  -7   6   3         95.48         96.74         8.63 o
  -6   6   3          5.86          8.46         6.07 o
  -5   6   3        129.19        125.10         7.32 o
  -4   6   3        209.27        212.53        11.87 o
  -3   6   3          8.08          9.34         4.07 o
  -2   6   3        119.18        106.71         7.16 o
  -1   6   3         91.57         97.60         6.57 o
   0   6   3        178.63        177.89         6.43 o
   1   6   3         11.24         19.95         4.01 o
   2   6   3        211.31        216.19        11.68 o
   3   6   3         40.85         49.37         7.67 o
   4   6   3         46.78         41.25         7.85 o
   5   6   3         72.56         76.84        21.32 o
   6   6   3          0.71         -4.01        14.10 o
  -9   7   3          0.18         -1.38        15.87 o
  -8   7   3          0.83         11.81        12.42 o
  -7   7   3        133.25        148.86        11.39 o
  -6   7   3          3.47          1.82         4.87 o
  -5   7   3         19.94         25.38         5.65 o
  -4   7   3          3.63          5.23         6.81 o
  -3   7   3          8.09          4.47         5.22 o
  -2   7   3        108.55         83.29         7.70 o
  -1   7   3        185.50        184.65        22.09 o
   0   7   3        120.98        123.03        10.60 o
   1   7   3          0.41         -3.56         3.64 o
   2   7   3          1.23         -1.24         6.15 o
   3   7   3         11.19          8.36         6.29 o
   4   7   3         35.30         19.57        10.73 o
   5   7   3         74.40         97.44        20.51 o
  -8   8   3         25.61         17.79         8.42 o
  -7   8   3          3.94         -4.31         5.97 o
  -6   8   3         11.15         24.32         6.39 o
  -5   8   3         35.14         36.17         6.36 o
  -4   8   3          0.05          0.78         5.53 o
  -3   8   3          8.55          8.10         5.03 o
  -2   8   3          3.15          6.29         5.81 o
  -1   8   3         12.55         14.68         6.54 o
   0   8   3          7.88         17.54         7.14 o
   1   8   3         63.50         65.23        10.07 o
   2   8   3         24.47         22.04         9.21 o
   3   8   3         26.42         18.24         8.18 o
  -6   9   3          3.02         10.67         5.99 o
  -5   9   3          3.57         -7.35         5.18 o
  -4   9   3          3.25          8.76         5.66 o
  -3   9   3          2.65         15.12         6.05 o
  -2   9   3         14.69         -0.63         7.33 o
  -1   9   3         33.36         31.80         8.13 o
   0   9   3        131.54        168.04        14.09 o
   1   9   3         11.09         12.90        10.86 o
  -3  10   3          1.12          4.26         6.78 o
   0 -12   4         26.02         38.72         7.48 o
   1 -12   4         18.82         20.91         6.09 o
   4 -12   4        109.38        122.02        17.95 o
   5 -12   4          2.95         -8.13        10.82 o
  -2 -11   4         26.67         40.39        11.86 o
  -1 -11   4          0.23          2.66         7.61 o
   0 -11   4         13.82         22.82         6.23 o
   1 -11   4         73.76         70.27        12.58 o
   2 -11   4          0.80         -2.24         5.61 o
   3 -11   4          3.92         -8.23         5.49 o
   4 -11   4        182.91        214.27        40.15 o
   5 -11   4          9.20         10.51         8.06 o
   6 -11   4          5.58         -2.23         8.02 o
   7 -11   4          9.20         10.90        14.82 o
  -4 -10   4         10.39          1.92        11.38 o
  -3 -10   4         55.81         49.37        13.94 o
  -2 -10   4          2.23          4.69         5.06 o
  -1 -10   4         10.76          6.94         4.85 o
   0 -10   4          3.07          7.39         4.88 o
   1 -10   4         48.70         45.67         6.33 o
   2 -10   4          3.49          2.08         6.25 o
   3 -10   4          0.00          0.58         5.75 o
   4 -10   4         22.16         19.29         7.17 o
   5 -10   4         41.83         35.46         8.88 o
   6 -10   4          8.61         10.61         8.73 o
   7 -10   4         23.43         26.50        10.05 o
   8 -10   4        115.90        117.64        18.99 o
  -3  -9   4         68.86         91.23        10.95 o
  -2  -9   4         30.78         40.87         5.72 o
  -1  -9   4          2.00          2.73         3.90 o
   0  -9   4         17.50         22.45         4.84 o
   1  -9   4         19.16         14.18         4.59 o
   2  -9   4         70.68         60.46        11.78 o
   3  -9   4          5.78          4.53         5.92 o
   4  -9   4        216.92        250.22        65.95 o
   5  -9   4         41.75         48.81         9.50 o
   6  -9   4         16.87          8.79         7.96 o
   7  -9   4         64.87         74.45         8.74 o
   8  -9   4         82.10         80.69        10.27 o
   9  -9   4          0.26         -3.00         7.29 o
  -6  -8   4         43.28        396.99        96.00 o
  -5  -8   4         86.09         82.54        13.09 o
  -4  -8   4          4.29          8.06         9.81 o
  -3  -8   4         40.14         45.19        14.36 o
  -2  -8   4        471.42        443.64         9.26 o
  -1  -8   4         89.47        102.30         4.79 o
   0  -8   4        118.93        111.68         6.07 o
   1  -8   4        109.28         99.11         7.30 o
   2  -8   4        144.95        116.62         9.52 o
   3  -8   4          4.10          7.69         4.01 o
   4  -8   4         43.62         47.24         6.30 o
   5  -8   4         15.59         11.74         5.01 o
   6  -8   4          3.00          0.44         5.24 o
   7  -8   4         69.10         74.82         9.49 o
   8  -8   4         23.71         22.05         9.03 o
   9  -8   4          0.30         -6.03         8.09 o
  -7  -7   4          0.56          1.71        12.07 o
  -6  -7   4          0.07         12.75        12.04 o
  -5  -7   4        180.62        151.70        14.72 o
  -4  -7   4        293.11        291.56        13.49 o
  -3  -7   4        368.71        357.67         9.19 o
  -2  -7   4         84.02         78.19         5.70 o
  -1  -7   4        110.23        111.33         5.49 o
   0  -7   4         35.38         38.79         2.95 o
   1  -7   4         62.89         51.34         5.01 o
   2  -7   4        472.20        483.42        19.55 o
   3  -7   4         73.65         67.21         4.32 o
   4  -7   4        233.50        234.17         8.79 o
   5  -7   4         21.04         15.36         4.53 o
   6  -7   4          1.50          2.60         3.14 o
   7  -7   4         66.30         58.08        10.02 o
   8  -7   4         81.74        102.34        13.66 o
   9  -7   4          0.31         -6.77         8.09 o
  10  -7   4          5.35         24.68        16.19 o
  -8  -6   4        100.74        100.17        21.80 o
  -7  -6   4         15.44        -12.11        17.87 o
  -6  -6   4         85.40         68.56        12.51 o
  -5  -6   4          0.07          5.63         5.81 o
  -4  -6   4         16.64          9.74         4.06 o
  -3  -6   4        328.31        304.97         9.00 o
  -2  -6   4        231.44        220.33         9.70 o
  -1  -6   4          0.89         -0.89         2.05 o
   0  -6   4         16.91         17.49         2.36 o
   1  -6   4        133.41        150.70         5.42 o
   2  -6   4        137.92        140.65         6.38 o
   3  -6   4         33.37         37.14         4.59 o
   4  -6   4        839.09        789.68        15.84 o
   5  -6   4        533.26        531.77        11.17 o
   6  -6   4          4.25          1.35         3.77 o
   7  -6   4         23.16         28.76         5.54 o
   8  -6   4         11.59          8.27         7.68 o
   9  -6   4          0.60         -0.77         8.69 o
  10  -6   4          1.38         -0.48        13.62 o
  -9  -5   4         46.91         41.03        18.75 o
  -8  -5   4         43.58         43.91        13.45 o
  -7  -5   4        163.30        152.61        44.47 o
  -6  -5   4         88.49         82.83        12.79 o
  -5  -5   4        300.90        309.74        13.74 o
  -4  -5   4         23.52         16.26         3.91 o
  -3  -5   4        300.91        298.69         7.49 o
  -2  -5   4         12.83          6.93         2.39 o
  -1  -5   4        223.78        243.83        10.57 o
   0  -5   4       1203.01       1174.08        12.75 o
   1  -5   4        260.28        228.99         5.45 o
   2  -5   4       1133.88       1207.73        17.49 o
   3  -5   4        201.40        175.26         7.78 o
   4  -5   4        251.67        266.79        11.61 o
   5  -5   4         10.62          5.98         3.57 o
   6  -5   4          3.35          5.47         4.04 o
   7  -5   4        393.31        374.46        13.85 o
   8  -5   4         15.11         18.12         6.08 o
   9  -5   4          5.14         10.05        10.82 o
  10  -5   4          9.99         -4.97        11.86 o
  -9  -4   4          0.15        -13.41        25.26 o
  -8  -4   4        232.68        237.86        35.62 o
  -7  -4   4        100.38         90.88        20.21 o
  -6  -4   4          2.26         -2.30         7.06 o
  -5  -4   4         40.28         41.87         6.27 o
  -4  -4   4        243.27        260.34         9.29 o
  -3  -4   4         21.40         29.34         3.68 o
  -2  -4   4        432.28        364.52        10.06 o
  -1  -4   4        284.36        292.19        10.45 o
   0  -4   4        686.58        745.50        10.40 o
   1  -4   4          3.02          3.66         2.35 o
   2  -4   4        131.41        117.11         4.93 o
   3  -4   4         41.30         30.87         5.44 o
   4  -4   4       3545.27       3633.85        38.91 o
   5  -4   4        218.93        225.49         9.65 o
   6  -4   4          4.80          3.31         3.84 o
   7  -4   4         51.47         49.70         6.39 o
   8  -4   4         92.42         88.63         9.37 o
   9  -4   4          2.30          1.86         8.38 o
  10  -4   4          8.50          7.09        10.58 o
 -10  -3   4          0.01          8.04        11.01 o
  -9  -3   4          7.28         11.21         9.58 o
  -8  -3   4         85.72         84.27        14.74 o
  -7  -3   4        341.37        368.61        25.40 o
  -6  -3   4        137.12        135.71        16.63 o
  -5  -3   4        436.81        431.36        13.09 o
  -4  -3   4          2.03          3.82         3.11 o
  -3  -3   4        115.11        118.62         5.62 o
  -2  -3   4        403.30        428.04        14.81 o
  -1  -3   4         46.99         42.99         3.01 o
   0  -3   4        359.08        373.35         7.83 o
   1  -3   4        881.34        848.72        11.78 o
   2  -3   4        585.75        616.46        10.56 o
   3  -3   4        378.62        395.68         8.90 o
   4  -3   4        685.13        649.74        12.13 o
   5  -3   4         14.76         17.19         3.75 o
   6  -3   4        356.56        358.30        11.86 o
   7  -3   4        397.66        421.86        15.13 o
   8  -3   4        165.45        137.09        17.00 o
   9  -3   4         12.79         -4.97        11.22 o
  10  -3   4          9.48         17.97        11.55 o
 -10  -2   4          2.98          4.42        10.82 o
  -9  -2   4          4.79         -0.43         8.88 o
  -8  -2   4         94.86         91.72        21.40 o
  -7  -2   4        112.16        122.95        20.43 o
  -6  -2   4         36.20         32.37         6.05 o
  -5  -2   4        391.23        429.54        14.23 o
  -4  -2   4       1367.31       1410.38        14.60 o
  -3  -2   4       1220.20       1337.57        17.64 o
  -2  -2   4         46.94         54.43         3.64 o
  -1  -2   4       1968.21       2191.91        20.26 o
   0  -2   4        100.54         74.44         4.01 o
   1  -2   4          0.57          1.30         1.79 o
   2  -2   4          2.07          0.12         2.37 o
   3  -2   4        213.30        223.33         7.03 o
   4  -2   4         44.47         58.59         4.96 o
   5  -2   4        446.84        458.57        10.83 o
   6  -2   4          0.63         -0.51         3.68 o
   7  -2   4          0.01         -0.38         6.74 o
   8  -2   4        464.95        456.97        29.29 o
   9  -2   4          0.85          4.47         9.82 o
  10  -2   4          6.61         13.08        11.82 o
 -10  -1   4          0.01         -2.98        10.13 o
  -9  -1   4        125.84        104.38        35.26 o
  -8  -1   4        286.08        278.99        23.10 o
  -7  -1   4         55.38         70.67         9.72 o
  -6  -1   4         26.60         18.14         5.12 o
  -5  -1   4        470.56        457.51         9.97 o
  -4  -1   4        147.50        158.95         6.05 o
  -3  -1   4          6.83          1.53         1.95 o
  -2  -1   4        156.05        144.01         5.89 o
  -1  -1   4        579.58        509.43         9.54 o
   0  -1   4        272.54        271.23         8.85 o
   1  -1   4          0.87          2.67         2.37 o
   2  -1   4        106.76        101.44         6.30 o
   3  -1   4         33.54         27.80         3.72 o
   4  -1   4        384.28        381.40         8.34 o
   5  -1   4        494.93        488.72        11.38 o
   6  -1   4         24.70         25.68         5.35 o
   7  -1   4        485.26        445.20        26.93 o
   8  -1   4         40.57         36.87        11.57 o
   9  -1   4         16.89         16.47        18.19 o
  10  -1   4         15.40         13.61        11.97 o
 -10   0   4          0.71         12.91        10.59 o
  -9   0   4         20.44         24.84        10.88 o
  -8   0   4          0.05         -3.76         8.49 o
  -7   0   4          0.98         -5.81         5.07 o
  -6   0   4          1.88          4.94         4.26 o
  -5   0   4        270.92        307.03         8.91 o
  -4   0   4       1042.05       1048.35        15.25 o
  -3   0   4        753.49        762.80        10.46 o
  -2   0   4        886.80        944.64        12.70 o
  -1   0   4        900.42        956.30        14.23 o
   0   0   4       1394.63       1434.00        14.53 o
   1   0   4         55.15         61.50         3.40 o
   2   0   4        538.92        516.45         9.75 o
   3   0   4          2.58         12.39         3.19 o
   4   0   4          4.21          1.90         2.91 o
   5   0   4         11.15          4.83         3.71 o
   6   0   4         90.22         93.75         9.09 o
   7   0   4          1.23          4.52         6.58 o
   8   0   4        112.03        120.16        17.58 o
   9   0   4          3.27          3.90        10.15 o
 -10   1   4          0.00         -2.08         9.29 o
  -9   1   4          1.88          5.02         8.89 o
  -8   1   4         70.75         71.51        14.84 o
  -7   1   4         65.98         83.79        11.05 o
  -6   1   4         14.24         17.12         3.96 o
  -5   1   4          6.19          8.88         3.27 o
  -4   1   4        396.51        432.25        11.11 o
  -3   1   4        127.69        127.79         5.55 o
  -2   1   4       1081.71       1055.93        14.77 o
  -1   1   4       1610.77       1558.17        15.09 o
   0   1   4         81.60         71.46         3.88 o
   1   1   4        705.53        720.92         9.47 o
   2   1   4        560.27        548.28         9.31 o
   3   1   4          0.18          2.65         3.12 o
   4   1   4        221.23        224.19         8.35 o
   5   1   4        150.46        146.46         8.37 o
   6   1   4          0.02          0.61         5.99 o
   7   1   4          1.03         -0.07        20.89 o
   8   1   4        110.04        109.60        47.23 o
   9   1   4          6.01         14.68        11.78 o
 -10   2   4          6.10         19.00        10.54 o
  -9   2   4        157.70        164.11        19.09 o
  -8   2   4         59.19         68.59        10.13 o
  -7   2   4         96.96         92.91         7.14 o
  -6   2   4        104.24         92.88         6.55 o
  -5   2   4        116.20        117.41         6.68 o
  -4   2   4        329.94        326.99        12.67 o
  -3   2   4          1.81          5.83         2.97 o
  -2   2   4          1.21          3.14         3.06 o
  -1   2   4        143.72        167.82         6.02 o
   0   2   4        462.89        480.94         8.27 o
   1   2   4        203.88        232.14         6.54 o
   2   2   4        250.29        265.41         7.71 o
   3   2   4         23.73         20.67         4.39 o
   4   2   4         52.36         46.47         5.36 o
   5   2   4        153.72        153.62        12.89 o
   6   2   4        173.80        160.26        21.19 o
   7   2   4         57.76         51.84        18.18 o
   8   2   4          8.03          6.56        22.86 o
 -10   3   4        192.76        157.38        27.09 o
  -9   3   4          1.26         -6.34         8.28 o
  -8   3   4        205.98        229.67        16.34 o
  -7   3   4        138.04        154.23         9.49 o
  -6   3   4         20.75         26.53         4.60 o
  -5   3   4         63.28         56.89         5.45 o
  -4   3   4         59.21         63.77         4.91 o
  -3   3   4          8.28          6.66         4.74 o
  -2   3   4        536.16        477.76        24.09 o
  -1   3   4        121.17        130.06         5.23 o
   0   3   4         80.32         89.02         5.17 o
   1   3   4        248.88        228.45         8.27 o
   2   3   4        411.89        421.17         9.08 o
   3   3   4        110.14        118.78         6.72 o
   4   3   4        166.85        185.17        10.12 o
   5   3   4         48.78         39.62         8.50 o
   6   3   4          7.16          5.95         7.36 o
   7   3   4         25.22         46.92        17.69 o
   8   3   4         37.19         48.08        19.87 o
 -10   4   4          7.03          2.40        13.30 o
  -9   4   4         16.35         15.10        13.30 o
  -8   4   4        192.03        182.78        17.34 o
  -7   4   4          3.44          6.29         4.47 o
  -6   4   4         52.01         65.60         5.92 o
  -5   4   4         65.25         59.98         5.22 o
  -4   4   4          1.78          3.30         3.70 o
  -3   4   4         82.29         79.69         5.94 o
  -2   4   4        143.64        153.92         8.60 o
  -1   4   4        217.87        211.12         7.13 o
   0   4   4          2.52          5.67         3.04 o
   1   4   4        164.39        155.45        11.21 o
   2   4   4         28.45         21.88         5.24 o
   3   4   4         29.24         30.92         5.36 o
   4   4   4        228.02        267.46        12.94 o
   7   4   4         19.39         21.16        15.07 o
 -10   5   4         18.11         25.48        14.91 o
  -9   5   4          4.74         13.95         8.97 o
  -8   5   4          0.12         -3.20         6.51 o
  -7   5   4        351.75        350.15        30.93 o
  -6   5   4        125.06        125.42        10.74 o
  -5   5   4        198.63        204.87        11.44 o
  -4   5   4         86.98        105.19         7.11 o
  -3   5   4         13.72         14.70         3.93 o
  -2   5   4          0.93          3.15         3.02 o
  -1   5   4        113.91        105.08         5.51 o
   0   5   4         13.02         12.86         3.66 o
   1   5   4        167.15        157.23         7.78 o
   2   5   4         85.22         75.35         7.26 o
   3   5   4         25.84         27.23         7.08 o
   4   5   4         16.97         22.50         7.60 o
   5   5   4         28.70         23.31        11.89 o
   6   5   4         89.75         94.37        16.83 o
  -9   6   4          0.34         -6.94         7.92 o
  -8   6   4         45.64         36.12         9.70 o
  -7   6   4          1.01          5.27         6.40 o
  -6   6   4          3.71          8.69         5.25 o
  -5   6   4          5.03          8.50         4.19 o
  -4   6   4        111.89        129.88         8.42 o
  -3   6   4         14.96          8.07         4.19 o
  -2   6   4         47.21         64.97         5.89 o
  -1   6   4         12.61         12.58         3.60 o
   0   6   4         31.57         44.63         6.37 o
   1   6   4          0.19         -1.77         4.75 o
   2   6   4        114.38        125.87         9.99 o
   3   6   4          2.47         -1.93         5.84 o
   4   6   4          0.39         -5.65         9.99 o
   5   6   4         16.36         29.27        12.39 o
  -8   7   4         10.53         19.62        14.26 o
  -7   7   4          6.07         13.18         6.07 o
  -6   7   4         17.07         16.97         7.54 o
  -5   7   4         53.66         40.14         6.64 o
  -4   7   4         18.39         10.84         6.28 o
  -3   7   4          4.34         -2.26         8.57 o
  -2   7   4          1.14          5.53         5.06 o
  -1   7   4        148.85        155.48        12.05 o
   0   7   4         29.01         26.07         7.75 o
   1   7   4          2.16          3.58         5.27 o
   2   7   4          7.74         -4.38         5.72 o
   3   7   4          3.77         11.74         8.14 o
   4   7   4         15.66          3.85        11.33 o
  -7   8   4          6.77          5.26         6.25 o
  -6   8   4          1.87         -1.45         5.49 o
  -5   8   4         13.54          5.42         5.61 o
  -4   8   4         57.49         68.35        17.32 o
  -3   8   4         21.82         11.61         5.87 o
  -2   8   4          2.01          3.79         5.39 o
  -1   8   4          1.63          1.92         8.27 o
   0   8   4         15.28          1.97         7.15 o
   1   8   4         16.82         20.78        10.88 o
   2   8   4         75.88         91.64        16.12 o
  -5   9   4          4.42         12.11         6.32 o
  -4   9   4          0.24          1.43         6.22 o
  -3   9   4          0.65          1.80         5.88 o
  -2   9   4          6.70         -1.00        11.10 o
  -1   9   4         39.32         37.82        28.77 o
   0   9   4          3.12         -7.79         9.30 o
   0 -12   5          2.40         -3.63         5.43 o
   1 -12   5         23.22         24.67        10.10 o
   2 -12   5          1.10          3.69         7.69 o
   3 -12   5         50.85         41.35        11.06 o
   4 -12   5          8.17          7.36        11.70 o
   5 -12   5         13.23         16.35         8.97 o
  -3 -11   5          7.87         16.83        12.50 o
  -2 -11   5         40.98         35.74        10.50 o
  -1 -11   5          0.94          2.88         5.47 o
   0 -11   5        153.06        140.27        11.22 o
   1 -11   5         54.51         45.31         7.13 o
   2 -11   5          0.34         -3.21         7.21 o
   3 -11   5         16.98         -3.85         7.85 o
   4 -11   5          1.36         -3.88         9.70 o
   5 -11   5         15.61         14.65         8.59 o
   6 -11   5          6.00         -3.46         8.61 o
   7 -11   5         10.09          2.38         9.15 o
  -4 -10   5          0.28          0.86         8.85 o
  -3 -10   5         48.77         53.67         9.37 o
  -2 -10   5         10.39         10.10         5.80 o
  -1 -10   5         39.53         31.79         6.41 o
   0 -10   5         49.10         42.81         7.14 o
   1 -10   5        307.62        304.70        13.86 o
   2 -10   5         48.66         54.65        10.10 o
   3 -10   5         50.61         72.09         9.92 o
   4 -10   5         54.64         51.91         9.75 o
   5 -10   5          4.65         -3.40         7.37 o
   6 -10   5         69.80         86.15        13.13 o
   7 -10   5          3.58          7.25        14.42 o
   8 -10   5         27.41         34.44         8.38 o
  -2  -9   5        487.09        519.36        26.20 o
  -1  -9   5         33.29         29.70         3.84 o
   0  -9   5         62.71         67.93         5.92 o
   1  -9   5         11.51         10.89         5.07 o
   2  -9   5         86.48         88.15        11.70 o
   3  -9   5         69.14         57.82         9.38 o
   4  -9   5        364.09        344.02        17.94 o
   5  -9   5         10.79          7.35         4.95 o
   6  -9   5         20.39         19.79         8.37 o
   7  -9   5         26.30         13.35         8.22 o
   8  -9   5         25.42         20.38         8.46 o
   9  -9   5          9.87         12.10         8.49 o
  -6  -8   5         50.28        104.70        44.13 o
  -5  -8   5         19.94         34.21        12.33 o
  -4  -8   5          7.18          6.15         7.09 o
  -3  -8   5        160.26        140.47        19.65 o
  -2  -8   5        446.31        414.72         9.53 o
  -1  -8   5         11.13          9.00         2.96 o
   0  -8   5        135.43        120.68         6.17 o
   1  -8   5        602.69        617.49        12.33 o
   2  -8   5          1.77          4.37         3.70 o
   3  -8   5          0.01          1.72         2.78 o
   4  -8   5         39.54         37.28         4.43 o
   5  -8   5         89.03         90.78         8.79 o
   6  -8   5          1.72         -5.10         5.18 o
   7  -8   5         73.43         70.55         9.78 o
   8  -8   5        110.70        104.67        14.06 o
   9  -8   5         12.51         27.45        11.00 o
  -7  -7   5          1.35          3.43        15.55 o
  -6  -7   5          6.09         -8.17        11.38 o
  -5  -7   5        150.34        148.10        15.58 o
  -4  -7   5         30.81         23.68         7.37 o
  -3  -7   5        305.88        293.44         9.62 o
  -2  -7   5        387.15        364.56         8.98 o
  -1  -7   5          0.16          3.55         2.66 o
   0  -7   5         80.87         88.91         4.43 o
   1  -7   5         91.84        101.36         5.98 o
   2  -7   5         60.26         57.12         7.51 o
   3  -7   5        138.38        142.59         6.92 o
   4  -7   5        127.51        140.71         8.46 o
   5  -7   5         22.08         23.84         5.37 o
   6  -7   5          4.82         10.34         5.20 o
   7  -7   5         63.56         68.28        11.09 o
   8  -7   5         16.22         10.31         8.66 o
   9  -7   5         30.73         25.97        13.86 o
  10  -7   5         23.64         30.61        18.27 o
  -8  -6   5         46.57         48.88        18.11 o
  -7  -6   5         77.51         87.67        14.63 o
  -6  -6   5        260.12        239.73        20.50 o
  -5  -6   5          0.82         -4.88         8.95 o
  -4  -6   5          0.05         -2.83         3.71 o
  -3  -6   5        274.11        275.01         8.29 o
  -2  -6   5        135.10        140.72         5.77 o
  -1  -6   5        172.47        179.93         8.75 o
   0  -6   5        194.81        202.87         6.35 o
   1  -6   5        128.93        113.02         6.02 o
   2  -6   5        183.23        190.11         8.93 o
   3  -6   5         56.51         62.69         5.72 o
   4  -6   5        248.19        247.54        11.06 o
   5  -6   5        774.66        735.14        17.37 o
   6  -6   5        156.89        148.58         9.88 o
   7  -6   5         23.17         34.01         6.49 o
   8  -6   5          1.65          5.80         7.18 o
   9  -6   5         16.93          7.69        13.78 o
  10  -6   5         22.33         38.95        18.11 o
  -9  -5   5         23.48         20.84        12.01 o
  -8  -5   5         97.88         53.91        40.97 o
  -7  -5   5         43.97         15.35        41.30 o
  -6  -5   5         36.77         26.91        11.29 o
  -5  -5   5        797.39        823.66        20.53 o
  -4  -5   5         13.71         13.14         3.38 o
  -3  -5   5        460.30        462.35        10.26 o
  -2  -5   5          2.96         -1.43         2.82 o
  -1  -5   5          2.05          5.12         2.89 o
   0  -5   5         96.08        109.33        13.99 o
   1  -5   5        254.28        221.68         8.96 o
   2  -5   5        306.93        317.70        22.68 o
   3  -5   5          8.81          7.24         2.73 o
   4  -5   5        232.78        258.97        11.30 o
   5  -5   5         24.90         22.39         5.94 o
   6  -5   5        465.90        419.17        12.82 o
   7  -5   5         75.03         70.35         7.93 o
   8  -5   5         37.33         42.79         9.20 o
   9  -5   5          0.21         -0.11         9.20 o
  10  -5   5          1.88          7.21        13.78 o
  -9  -4   5          0.12         18.84        11.13 o
  -8  -4   5         27.69         -3.66        31.08 o
  -7  -4   5          3.33          1.00         7.48 o
  -6  -4   5       1031.32        985.01        32.95 o
  -5  -4   5        567.10        557.44        16.60 o
  -4  -4   5        899.70        879.64        25.71 o
  -3  -4   5         46.14         46.09         5.03 o
  -2  -4   5        535.98        505.34        17.40 o
  -1  -4   5        301.64        273.58        10.59 o
   0  -4   5         23.08         22.27         4.79 o
   1  -4   5         40.34         52.38         5.75 o
   2  -4   5         39.16         31.45         4.14 o
   3  -4   5        275.11        289.81         8.71 o
   4  -4   5          5.52          5.42         3.98 o
   5  -4   5        523.70        496.86        11.46 o
   6  -4   5         35.14         24.71         7.18 o
   7  -4   5          1.17         -6.82         4.55 o
   8  -4   5          3.14         -1.21         6.42 o
   9  -4   5          3.64          1.19         9.24 o
  10  -4   5         36.91         50.23        14.75 o
  -9  -3   5          0.60          7.37         9.63 o
  -8  -3   5         34.79         39.12        21.08 o
  -7  -3   5          0.04         -1.17         7.41 o
  -6  -3   5       1165.10       1091.16        35.12 o
  -5  -3   5        372.91        367.91        13.93 o
  -4  -3   5          3.89          3.51         3.13 o
  -3  -3   5        164.12        146.88         7.74 o
  -2  -3   5        775.08        767.60        16.48 o
  -1  -3   5          9.82          7.36         2.62 o
   0  -3   5        714.94        710.99        10.44 o
   1  -3   5       1134.97       1041.38        16.99 o
   2  -3   5        173.30        164.20         6.04 o
   3  -3   5       1551.64       1631.66        23.13 o
   4  -3   5        624.38        643.09        14.67 o
   5  -3   5        214.18        210.90         9.29 o
   6  -3   5        139.17        126.69         9.06 o
   7  -3   5        102.26        100.25         9.49 o
   8  -3   5        143.89        135.57        33.10 o
   9  -3   5          0.09          1.57         9.08 o
  10  -3   5          1.96          6.70        11.40 o
 -10  -2   5          0.01          7.77        10.44 o
  -9  -2   5         25.13         26.36        11.14 o
  -8  -2   5          4.84          1.49         8.14 o
  -7  -2   5         19.50         24.43         9.83 o
  -6  -2   5         90.55         87.88        14.64 o
  -5  -2   5        340.64        340.14        16.24 o
  -4  -2   5        247.18        256.60         9.08 o
  -3  -2   5        501.27        516.78        14.66 o
  -2  -2   5       1646.07       1613.09        18.97 o
  -1  -2   5       2344.24       2426.44        23.61 o
   0  -2   5        110.39        131.24         5.62 o
   1  -2   5        546.94        510.57        14.63 o
   2  -2   5        141.47        144.07         6.71 o
   3  -2   5        173.69        174.73         9.56 o
   4  -2   5        346.88        320.80        11.10 o
   5  -2   5          1.54          0.24         3.90 o
   6  -2   5         31.62         26.02         5.33 o
   7  -2   5         26.68         17.38         7.42 o
   8  -2   5          4.39          0.67         8.72 o
   9  -2   5         37.17         14.54        11.09 o
  10  -2   5         52.98         69.03        16.91 o
 -10  -1   5          0.09          5.41        14.50 o
  -9  -1   5        140.52        151.32        19.88 o
  -8  -1   5         43.32         39.94        11.22 o
  -7  -1   5          3.48          4.67         7.24 o
  -6  -1   5         35.38         35.01         7.19 o
  -5  -1   5        346.99        337.60        10.48 o
  -4  -1   5         25.79         30.41         3.82 o
  -3  -1   5         29.71         26.58         3.36 o
  -2  -1   5       7310.41       7652.58        54.09 o
  -1  -1   5          8.20          4.41         2.46 o
   0  -1   5        226.11        217.72         8.06 o
   1  -1   5        292.45        272.64        11.94 o
   2  -1   5         37.50         27.75         6.12 o
   3  -1   5          2.33          1.29         2.59 o
   4  -1   5        879.04        885.62        18.68 o
   5  -1   5        140.14        134.72         8.32 o
   6  -1   5        103.35        110.66        12.29 o
   7  -1   5        186.83        188.83        15.09 o
   8  -1   5         43.62         43.79        12.72 o
   9  -1   5         16.14         12.90        11.43 o
 -10   0   5          9.29         14.97        11.88 o
  -9   0   5         27.73         33.69        11.78 o
  -8   0   5         35.08         41.16        11.38 o
  -7   0   5          2.84          4.43         4.80 o
  -6   0   5          2.81          1.66         3.78 o
  -5   0   5         51.57         41.18         4.79 o
  -4   0   5          2.65          4.06         2.88 o
  -3   0   5         76.65         67.87         4.84 o
  -2   0   5        124.65        134.97         6.70 o
  -1   0   5        105.16        126.08         5.74 o
   0   0   5        516.95        486.70         8.25 o
   1   0   5        316.39        281.64         7.70 o
   2   0   5        131.13        141.33         6.62 o
   3   0   5        233.81        243.17         8.84 o
   4   0   5         85.49         82.35         6.31 o
   5   0   5         34.20         33.30         5.15 o
   6   0   5         96.02         99.27        11.27 o
   7   0   5         15.66         16.51         7.92 o
   8   0   5        112.42        116.86        17.75 o
   9   0   5          5.40         11.86        11.72 o
 -10   1   5          7.46          3.95        21.88 o
  -9   1   5         21.70         33.84        11.65 o
  -8   1   5        185.13        214.39        25.32 o
  -7   1   5        112.72        121.25         9.64 o
  -6   1   5         89.33        107.41         7.77 o
  -5   1   5         10.75         12.62         3.78 o
  -4   1   5         99.26         92.92         6.05 o
  -3   1   5        245.31        224.21         9.95 o
  -2   1   5       2988.44       2913.24        39.57 o
  -1   1   5        251.24        258.70        10.39 o
   0   1   5         13.96         12.13         2.90 o
   1   1   5          9.39          9.40         2.97 o
   2   1   5        240.91        242.44         9.81 o
   3   1   5         63.47         56.23         7.50 o
   4   1   5        184.88        179.42        11.36 o
   5   1   5        230.10        243.47        15.06 o
   6   1   5          6.13         14.46         7.36 o
   7   1   5          9.15          4.09        17.95 o
   8   1   5         49.01         48.65        14.22 o
   9   1   5         11.10         10.72        12.24 o
 -10   2   5         26.79         65.55        20.51 o
  -9   2   5          1.32         -1.37         8.44 o
  -8   2   5          0.17          5.06         6.75 o
  -7   2   5        182.05        194.22        11.97 o
  -6   2   5        143.51        157.81         8.62 o
  -5   2   5        149.84        159.11         8.00 o
  -4   2   5        117.72        125.03         6.81 o
  -3   2   5         43.32         49.97         5.77 o
  -2   2   5        108.61        105.18         6.66 o
  -1   2   5        132.10        144.51         6.60 o
   0   2   5         11.69          8.21         2.70 o
   1   2   5         66.90         71.91         5.75 o
   2   2   5        120.04        134.64         6.77 o
   3   2   5        145.19        154.12         9.03 o
   4   2   5         24.64         20.62         5.38 o
   5   2   5         88.71         94.89        11.01 o
   6   2   5          5.85          4.78         7.55 o
   7   2   5         23.87         36.04        21.72 o
   8   2   5         19.15         48.68        14.77 o
 -10   3   5          1.53         -4.01        12.66 o
  -9   3   5          1.02          1.28        12.18 o
  -8   3   5        108.20         97.68         9.91 o
  -7   3   5          5.43          6.79         4.62 o
  -6   3   5        232.79        226.95        10.08 o
  -5   3   5        639.78        673.44        18.42 o
  -4   3   5        828.92        791.28        17.57 o
  -3   3   5        136.92        132.29         7.76 o
  -2   3   5        312.86        290.92         9.37 o
  -1   3   5          0.82          4.65         2.75 o
   0   3   5          2.63          1.39         4.18 o
   1   3   5        284.49        265.90         9.83 o
   2   3   5         65.60         65.06         5.18 o
   3   3   5          9.62          8.06         4.80 o
   4   3   5         60.81         48.58         7.64 o
   5   3   5        342.49        313.49        19.26 o
   7   3   5          0.12         22.60        16.03 o
 -10   4   5          1.91         -6.57        12.18 o
  -9   4   5          0.01          1.83         8.66 o
  -8   4   5          7.91         10.07         7.14 o
  -7   4   5          2.07          1.35         5.00 o
  -6   4   5        464.93        439.21        13.17 o
  -5   4   5        100.89         96.53         7.44 o
  -4   4   5        167.38        169.54        10.84 o
  -3   4   5        163.37        150.15         8.32 o
  -2   4   5        177.64        193.23         7.32 o
  -1   4   5        246.57        257.34         7.21 o
   0   4   5        123.45        134.17         7.76 o
   1   4   5        101.26        102.74         6.98 o
   2   4   5         12.91          9.79         5.08 o
   3   4   5         31.95         38.74         7.13 o
   4   4   5          6.82          6.19         6.74 o
   5   4   5         41.08         42.58        13.31 o
   6   4   5          3.80        -20.79        13.86 o
   7   4   5          7.46         15.87        17.47 o
  -9   5   5          6.42         18.53         9.90 o
  -8   5   5         10.92         21.26        12.93 o
  -7   5   5          2.96          6.36         6.43 o
  -6   5   5         53.55         50.99         8.42 o
  -5   5   5         43.36         38.68         6.61 o
  -4   5   5        187.45        213.13        16.49 o
  -3   5   5         23.78         21.88         4.67 o
  -2   5   5          2.63         -0.38         2.81 o
  -1   5   5        101.87        108.24         6.20 o
   0   5   5         21.12         24.79         4.65 o
   1   5   5        215.45        218.62        12.82 o
   2   5   5         60.83         59.69         8.33 o
   3   5   5         24.45         15.05         7.28 o
   4   5   5         23.63          7.50        18.51 o
   5   5   5          4.02          1.36        29.17 o
   6   5   5          3.41          2.24        15.71 o
  -8   6   5         12.27         18.96        10.27 o
  -7   6   5          3.90          9.77         6.23 o
  -6   6   5          3.51          1.46         5.35 o
  -5   6   5          0.64         -3.10         4.83 o
  -4   6   5         11.51         13.60         6.79 o
  -3   6   5          5.36         -1.06         3.95 o
  -2   6   5        306.64        297.27        15.05 o
  -1   6   5         20.85         22.25         6.87 o
   0   6   5         58.97         56.23        12.14 o
   1   6   5          1.29         -1.52         5.27 o
   2   6   5         28.55         32.27         7.30 o
   3   6   5          5.69         -0.25         9.56 o
   4   6   5         29.04         41.73        13.56 o
  -7   7   5          2.24         11.28         6.54 o
  -6   7   5          0.36         -0.21         5.66 o
  -5   7   5         13.97         18.93         7.70 o
  -4   7   5         33.88         29.90         7.83 o
  -3   7   5          0.05         -3.80         7.15 o
  -2   7   5         42.65         50.08        10.69 o
  -1   7   5         66.24         65.66         9.67 o
   0   7   5         10.69          7.05         5.58 o
   1   7   5         51.75         66.85         9.58 o
   2   7   5          0.04         -1.37         7.58 o
   3   7   5          0.58         -5.07        12.82 o
  -6   8   5          0.48          9.86         6.41 o
  -5   8   5          0.83          1.73         7.12 o
  -4   8   5          4.48         12.49        12.16 o
  -3   8   5          0.60         -0.75         6.31 o
  -2   8   5         37.78         30.19         8.77 o
  -1   8   5          2.25          6.45         9.40 o
   0   8   5          8.39          3.48        12.50 o
   1   8   5         11.68         11.06        11.50 o
   0 -12   6          0.01          6.22         6.28 o
   1 -12   6          9.99          9.14         9.14 o
   2 -12   6         28.11         37.02        11.70 o
   3 -12   6        152.26        151.94        17.63 o
   4 -12   6         72.50         75.65        14.10 o
   5 -12   6          3.88          3.09         9.51 o
  -3 -11   6          0.50         -2.74         7.73 o
  -2 -11   6          1.67         11.47         6.71 o
  -1 -11   6         10.48         17.27         8.62 o
   0 -11   6        348.78        302.77        26.68 o
   1 -11   6         21.51         16.19         9.14 o
   2 -11   6         30.64         21.64         9.78 o
   3 -11   6         37.47         52.09        12.66 o
   4 -11   6         52.96         64.42        11.31 o
   5 -11   6          2.34         -2.43         7.74 o
   6 -11   6         41.64         47.65        11.82 o
   7 -11   6         14.43          5.27         9.56 o
  -4 -10   6         25.12         23.54        10.65 o
  -3 -10   6         34.29         33.62         7.23 o
  -2 -10   6          0.00          0.70         4.64 o
  -1 -10   6         25.03         20.91         6.55 o
   0 -10   6         63.08         63.66         7.53 o
   1 -10   6        199.36        170.21        17.31 o
   2 -10   6          2.14         -4.17         7.53 o
   3 -10   6        106.86        110.16        12.18 o
   4 -10   6         10.13         -3.03         6.96 o
   5 -10   6         20.59          8.16         8.81 o
   6 -10   6         26.13         24.16         6.64 o
   7 -10   6         53.24         56.97         8.83 o
   8 -10   6         15.09          6.54        18.24 o
  -5  -9   6          8.16         18.02        10.41 o
  -2  -9   6          0.53          4.30         4.37 o
  -1  -9   6          0.28          2.25         3.79 o
   0  -9   6        271.49        253.77         7.73 o
   1  -9   6         80.84         72.59         5.59 o
   2  -9   6          6.58          4.16         8.41 o
   3  -9   6        416.82        438.39        10.95 o
   4  -9   6         54.82         59.64         6.04 o
   5  -9   6         42.38         40.58         7.26 o
   6  -9   6         74.69         79.36         9.68 o
   7  -9   6          0.01         -4.06         6.29 o
   8  -9   6          0.18          6.06         7.45 o
  -6  -8   6         74.78         95.14        56.50 o
  -5  -8   6         21.21         28.50        10.53 o
  -4  -8   6         11.11         16.25         5.93 o
  -3  -8   6         31.43         39.73        12.14 o
  -2  -8   6         13.93         13.04         9.37 o
  -1  -8   6          0.02          3.02         3.05 o
   0  -8   6        341.69        333.04         8.99 o
   1  -8   6        280.89        264.95         9.38 o
   2  -8   6         21.60         22.22         5.35 o
   3  -8   6         50.83         58.84         6.10 o
   4  -8   6         14.94         11.63         4.14 o
   5  -8   6          2.73          6.76         5.62 o
   6  -8   6         23.65         21.90         7.22 o
   7  -8   6        103.77         89.34        11.06 o
   8  -8   6          1.62         -3.36         6.83 o
   9  -8   6          3.66          5.96        10.42 o
  -7  -7   6          2.48          7.21        12.98 o
  -6  -7   6          4.23         -3.17        13.30 o
  -5  -7   6         42.02         34.51        17.89 o
  -4  -7   6         22.38         19.55         5.20 o
  -3  -7   6        723.62        718.96        12.48 o
  -2  -7   6         98.76        109.65         5.80 o
  -1  -7   6          2.87         -0.21         2.70 o
   0  -7   6          2.80          2.91         3.16 o
   1  -7   6        261.85        272.21         8.21 o
   2  -7   6          8.37          8.57         4.02 o
   3  -7   6        451.25        431.66        14.04 o
   4  -7   6          4.27          3.45         4.26 o
   5  -7   6          8.09          2.45         4.82 o
   6  -7   6         18.74          9.55         5.45 o
   7  -7   6         17.88         21.27        13.22 o
   8  -7   6          5.65         15.67         9.44 o
   9  -7   6          2.37         10.42        15.55 o
  -8  -6   6          0.08         -6.73        12.66 o
  -7  -6   6          2.17          4.95        31.50 o
  -6  -6   6         83.13         82.01        19.06 o
  -5  -6   6        554.98        566.96        20.41 o
  -4  -6   6        267.95        274.40         9.49 o
  -3  -6   6        105.48        101.77         5.70 o
  -2  -6   6        112.78        114.07         7.50 o
  -1  -6   6         22.64         19.71         3.78 o
   0  -6   6         33.50         30.12         4.99 o
   1  -6   6        209.47        214.56         9.85 o
   2  -6   6          4.86          1.04         2.39 o
   3  -6   6         99.31         83.15         7.97 o
   4  -6   6        420.70        397.56        12.68 o
   5  -6   6         38.10         30.28         6.09 o
   6  -6   6         35.28         27.05         7.63 o
   7  -6   6        119.38        132.73        12.79 o
   8  -6   6          3.11         -3.91         6.65 o
   9  -6   6          6.97          8.98        13.62 o
  -8  -5   6         14.37          5.94         9.35 o
  -7  -5   6          8.44         -0.18         7.85 o
  -6  -5   6          0.06         -6.17        19.25 o
  -5  -5   6        281.59        260.80        13.82 o
  -4  -5   6       1238.62       1238.62        24.24 o
  -3  -5   6        797.18        783.06        14.52 o
  -2  -5   6          2.39          5.22         3.23 o
  -1  -5   6        108.51        100.73         6.57 o
   0  -5   6        437.28        415.36        22.70 o
   1  -5   6        551.48        547.39        13.21 o
   2  -5   6         47.10         35.78         4.64 o
   3  -5   6        335.14        325.33         8.45 o
   4  -5   6        245.95        267.04         9.01 o
   5  -5   6          8.20          8.78         5.38 o
   6  -5   6         75.61         75.60         9.79 o
   7  -5   6        129.25        148.97        11.77 o
   8  -5   6          1.90          2.69         8.67 o
   9  -5   6          1.93        -10.42         9.19 o
  10  -5   6         11.13        -15.23        13.78 o
  -9  -4   6          6.58         10.53        18.19 o
  -8  -4   6          4.18         13.91        10.31 o
  -7  -4   6          0.18          5.97        10.98 o
  -6  -4   6         18.45         42.03        10.25 o
  -5  -4   6         46.44         61.91         9.85 o
  -4  -4   6         81.65         82.99         7.44 o
  -3  -4   6        607.30        590.72        12.26 o
  -2  -4   6        555.52        533.43        12.89 o
  -1  -4   6         19.42         23.91         3.70 o
   0  -4   6        465.91        465.57         9.32 o
   1  -4   6        207.88        217.22        10.12 o
   2  -4   6          0.04         -0.66         2.90 o
   3  -4   6        570.99        578.15        14.32 o
   4  -4   6        828.26        768.42        16.46 o
   5  -4   6          0.71         -0.10         4.79 o
   6  -4   6        124.94        113.17        12.49 o
   7  -4   6          7.86          0.99         5.39 o
   8  -4   6          8.87          6.57        14.82 o
   9  -4   6          2.40         11.76         9.82 o
  10  -4   6          1.21          7.36        21.48 o
  -9  -3   6          3.42         17.98        11.45 o
  -8  -3   6         56.24         64.76        19.23 o
  -7  -3   6         33.43         20.00         9.15 o
  -6  -3   6         32.03         32.91         9.96 o
  -5  -3   6        352.24        327.37        16.64 o
  -4  -3   6        159.34        160.13        11.37 o
  -3  -3   6          1.35          5.63         3.63 o
  -2  -3   6          8.71          9.39         3.18 o
  -1  -3   6          3.88          1.45         2.89 o
   0  -3   6       3500.30       3554.54        48.38 o
   1  -3   6       1021.96       1026.52        18.46 o
   2  -3   6          5.70          4.90         4.45 o
   3  -3   6        259.73        276.14        10.87 o
   4  -3   6         31.92         31.16         5.48 o
   5  -3   6        110.99        107.15        13.74 o
   6  -3   6        242.57        220.43        13.72 o
   7  -3   6        189.85        180.35        14.70 o
   8  -3   6         12.65          6.94         9.69 o
   9  -3   6          4.40         10.34        10.85 o
 -10  -2   6         20.98         23.15        12.64 o
  -9  -2   6          7.87          7.93         9.72 o
  -8  -2   6         17.13          7.68         9.54 o
  -7  -2   6          5.41         -0.47         7.21 o
  -6  -2   6         15.51         22.68         5.03 o
  -5  -2   6        172.50        177.22         7.68 o
  -4  -2   6         41.82         38.53         5.07 o
  -3  -2   6        210.48        193.61         7.64 o
  -2  -2   6         59.52         60.00         4.22 o
  -1  -2   6          1.76          8.76         3.15 o
   0  -2   6          6.74         10.11         3.09 o
   1  -2   6        473.22        476.82        11.21 o
   2  -2   6        174.50        169.28         7.89 o
   3  -2   6        338.99        320.92         9.97 o
   4  -2   6        185.95        193.06        10.61 o
   5  -2   6         30.39         42.40         7.50 o
   6  -2   6         28.37         23.56        10.24 o
   7  -2   6         62.14         50.31         9.63 o
   8  -2   6          5.84         16.47        10.95 o
   9  -2   6          0.48         11.70        17.47 o
 -10  -1   6          3.27         13.81        13.78 o
  -9  -1   6          0.02         -1.91        11.46 o
  -8  -1   6        128.12        118.00        16.28 o
  -7  -1   6          3.60          3.28         5.57 o
  -6  -1   6        196.14        160.79        10.33 o
  -5  -1   6         68.67         63.09         6.27 o
  -4  -1   6          0.16          1.08         3.13 o
  -3  -1   6          0.36         -0.38         3.00 o
  -2  -1   6        134.98        147.18         7.64 o
  -1  -1   6        454.92        459.87         9.82 o
   0  -1   6       1234.58       1322.40        18.53 o
   1  -1   6         13.49         19.01         3.87 o
   2  -1   6         15.46         11.25         3.44 o
   3  -1   6         67.31         66.31         5.59 o
   4  -1   6        140.11        141.33         8.35 o
   5  -1   6         35.25         35.43         6.77 o
   6  -1   6        314.85        293.63        17.85 o
   7  -1   6         30.60         50.51         9.98 o
   8  -1   6          3.11          1.43         8.36 o
   9  -1   6          5.22         17.56        12.63 o
 -10   0   6          2.59         15.75        11.73 o
  -9   0   6         65.27         81.90        15.64 o
  -8   0   6          3.63          1.35         9.62 o
  -7   0   6         29.47         21.59         6.07 o
  -6   0   6          0.03         -0.65         4.00 o
  -5   0   6        140.11        166.76         8.46 o
  -4   0   6         18.91         19.79         3.88 o
  -3   0   6          6.32          6.97         3.28 o
  -2   0   6         21.85         20.08         4.41 o
  -1   0   6         51.89         51.27         4.17 o
   0   0   6        417.42        416.19        13.56 o
   1   0   6        405.89        396.01        10.08 o
   2   0   6        233.87        238.25         8.96 o
   3   0   6        138.26        151.53         9.43 o
   4   0   6         73.07         58.14         6.41 o
   5   0   6          3.44         -5.89         5.48 o
   6   0   6         39.54         28.96        21.35 o
   7   0   6         74.45         83.37        11.99 o
   8   0   6          6.44          7.01        11.32 o
 -10   1   6          3.90          0.04        10.61 o
  -9   1   6          0.03         14.69        11.94 o
  -8   1   6          1.19          6.34         6.59 o
  -7   1   6         46.82         43.29         7.33 o
  -6   1   6        113.39        110.20         7.70 o
  -5   1   6        115.32         97.62         7.01 o
  -4   1   6        338.76        332.82        10.21 o
  -3   1   6        586.04        580.74        27.37 o
  -2   1   6       1575.03       1575.55        36.69 o
  -1   1   6          0.00          0.02         3.27 o
   0   1   6          1.82         -1.99         3.20 o
   1   1   6        201.27        188.67         9.03 o
   2   1   6          3.61          6.98         4.06 o
   3   1   6        136.02        133.32         8.73 o
   4   1   6         41.60         34.98         6.25 o
   5   1   6         64.59         64.33         9.68 o
   6   1   6          7.58          5.56         7.73 o
   7   1   6          6.22         11.52        11.16 o
   8   1   6          1.37          7.02        12.16 o
 -10   2   6         20.91         21.00        16.35 o
  -9   2   6          0.11          0.96        12.50 o
  -8   2   6         12.20         -0.74         5.84 o
  -7   2   6          0.91          1.24         5.37 o
  -6   2   6          2.92          4.81         4.53 o
  -5   2   6        779.68        773.04        15.62 o
  -4   2   6        446.53        451.51        17.30 o
  -3   2   6         84.15         81.10         7.63 o
  -2   2   6         33.32         35.96         4.38 o
  -1   2   6         12.40         12.70         3.53 o
   0   2   6         29.73         36.18         4.33 o
   1   2   6        253.96        229.79        19.13 o
   2   2   6         16.96         19.57         4.81 o
   3   2   6          9.00          5.28         4.92 o
   4   2   6          0.02         -2.94         6.26 o
   5   2   6         51.28         49.24        10.43 o
   6   2   6         50.19         60.25        11.02 o
   7   2   6        144.86        151.46        19.83 o
  -9   3   6         21.46         20.67        14.26 o
  -8   3   6          2.55          4.26         6.60 o
  -7   3   6          1.81          3.83         5.29 o
  -6   3   6         50.29         34.00         5.91 o
  -5   3   6          6.45          1.05         4.49 o
  -4   3   6         32.77         29.89         6.11 o
  -3   3   6        200.37        200.22        10.05 o
  -2   3   6        212.56        209.66         8.25 o
  -1   3   6         90.72         89.73         5.75 o
   0   3   6          5.36         12.74         4.32 o
   1   3   6        183.66        189.49         9.80 o
   2   3   6         35.80         34.91         5.90 o
   3   3   6         52.49         59.01         8.94 o
   4   3   6        129.26        142.63        19.76 o
   5   3   6         19.03         14.04         8.52 o
   6   3   6         20.24         25.48        16.19 o
   7   3   6         11.31          3.53        15.55 o
  -9   4   6         12.68         25.16        14.74 o
  -8   4   6          0.03          3.83         6.63 o
  -7   4   6          0.63         -3.96         5.94 o
  -6   4   6          1.25         -2.43         5.81 o
  -5   4   6        207.26        196.05        13.66 o
  -4   4   6         61.58         64.03         7.78 o
  -3   4   6          0.32          0.70         3.90 o
  -2   4   6        171.09        170.50        12.33 o
  -1   4   6         40.34         46.16         4.26 o
   0   4   6        357.89        341.76        17.47 o
   1   4   6        104.88        115.46         8.87 o
   2   4   6          4.31         -3.72         4.95 o
   3   4   6          3.87          3.40         8.77 o
   4   4   6         12.41          4.58         9.12 o
   5   4   6         12.35         14.37        12.47 o
   6   4   6         10.52          2.18        21.88 o
  -8   5   6          4.82          3.43        12.98 o
  -7   5   6          2.20        -11.55        13.22 o
  -6   5   6         12.25         21.05         6.42 o
  -5   5   6         52.92         49.01         7.68 o
  -4   5   6          0.67         -2.43         5.65 o
  -3   5   6          0.41         -2.69         4.33 o
  -2   5   6         12.73         13.96         5.57 o
  -1   5   6         29.52         30.73         7.92 o
   0   5   6         63.23         53.97         7.72 o
   1   5   6         83.65        108.11        10.12 o
   2   5   6          6.21          5.15         6.47 o
   3   5   6         56.12         67.14        17.39 o
   4   5   6          5.53         -2.59        21.16 o
   5   5   6          8.10        -13.25        12.21 o
  -8   6   6         38.48         49.56        12.64 o
  -7   6   6          2.12         -3.05         7.04 o
  -6   6   6          0.83         -4.41         6.82 o
  -5   6   6          4.82         -2.38         5.52 o
  -4   6   6         14.58         19.93         6.16 o
  -3   6   6          0.19         -4.64         4.94 o
  -2   6   6         16.52         14.80         5.33 o
  -1   6   6         31.40         38.66         7.01 o
   0   6   6         50.74         42.06         7.63 o
   1   6   6         15.13         13.35         7.03 o
   2   6   6         14.14         -2.39        12.98 o
   3   6   6          7.52          3.88        11.25 o
  -6   7   6         16.56         16.73         7.00 o
  -5   7   6         11.64         14.35         8.20 o
  -4   7   6          9.79         16.11         7.65 o
  -3   7   6          1.40         -3.48         6.67 o
  -2   7   6          0.35          1.88         6.39 o
  -1   7   6         68.46         71.74         8.89 o
   0   7   6         16.06         14.23         7.55 o
   1   7   6         23.26         61.67        15.15 o
   2   7   6          0.55          2.49        12.90 o
  -3   8   6          0.13         -0.59         8.04 o
  -2   8   6         26.83         30.27        12.02 o
   0 -12   7          0.99         -9.62         8.98 o
   1 -12   7          1.26          8.81         9.14 o
   2 -12   7         26.38         15.07        11.38 o
   3 -12   7         70.34        109.14        16.99 o
   4 -12   7         10.21          2.24        11.06 o
  -3 -11   7          0.42         -2.51         7.15 o
  -2 -11   7          0.06         -2.52         5.28 o
  -1 -11   7         73.48         70.62        19.55 o
   0 -11   7         88.18         87.08        27.01 o
   1 -11   7         28.72         15.55        10.42 o
   2 -11   7        141.06        140.24        17.47 o
   3 -11   7          1.58          8.49         9.78 o
   4 -11   7          2.90          5.66         9.46 o
   5 -11   7         31.91         17.27        10.18 o
   6 -11   7         25.70         39.59        11.91 o
  -4 -10   7         71.71         89.77        11.99 o
  -3 -10   7         16.33          7.69         7.28 o
  -2 -10   7          0.34          6.31         5.42 o
  -1 -10   7         35.05         32.12         5.94 o
   0 -10   7          4.04          2.57         5.27 o
   1 -10   7        180.19        158.03        18.27 o
   2 -10   7         52.14         53.53        12.82 o
   3 -10   7        134.82        125.97        17.47 o
   4 -10   7         28.51         39.24         8.73 o
   5 -10   7          3.67          3.07         6.00 o
   6 -10   7          4.47         12.51         6.82 o
   7 -10   7         13.90         32.73         8.48 o
  -5  -9   7          4.86          5.55         9.89 o
  -2  -9   7         28.22         28.48         6.09 o
  -1  -9   7        102.52        111.48         8.66 o
   0  -9   7        135.31        135.29        10.32 o
   1  -9   7          0.04          0.25         4.31 o
   2  -9   7          4.45          2.00         5.12 o
   3  -9   7        299.69        268.94        12.91 o
   4  -9   7         37.37         31.04         7.08 o
   5  -9   7        186.57        201.54        16.41 o
   6  -9   7         63.49         84.95        10.28 o
   7  -9   7         24.07         32.88         9.10 o
   8  -9   7          4.69          6.85         8.25 o
  -6  -8   7         29.86         31.02        17.15 o
  -5  -8   7          0.80          5.14        10.09 o
  -4  -8   7         13.15          5.92         6.53 o
  -3  -8   7          7.42         12.01         6.68 o
  -2  -8   7         10.65          3.24         3.86 o
  -1  -8   7          5.46          9.39         3.79 o
   0  -8   7        159.44        157.33         7.94 o
   1  -8   7        104.83        109.96         7.55 o
   2  -8   7        173.09        174.88        10.81 o
   3  -8   7         17.27         18.02         5.30 o
   4  -8   7        102.83         99.55         8.29 o
   5  -8   7          2.64         -2.37         5.70 o
   6  -8   7         64.39         65.03         9.50 o
   7  -8   7         17.79         25.68         8.28 o
   8  -8   7         16.83         13.71         8.09 o
   9  -8   7         27.33         34.11        12.91 o
  -7  -7   7         23.11         11.22        14.58 o
  -6  -7   7          1.06        -10.47        10.11 o
  -5  -7   7          0.70         -1.99         5.94 o
  -4  -7   7         40.16         40.84         7.24 o
  -3  -7   7        682.40        677.71        13.36 o
  -2  -7   7         90.64         88.71         6.13 o
  -1  -7   7         53.83         58.54         6.08 o
   0  -7   7         28.20         24.48         5.37 o
   1  -7   7         38.38         45.31         6.08 o
   2  -7   7        237.53        246.58        15.58 o
   3  -7   7        350.49        373.26        17.84 o
   4  -7   7          1.27          4.90         4.79 o
   5  -7   7          1.86          3.57         5.14 o
   6  -7   7         11.60          3.98         5.86 o
   7  -7   7          7.31         20.21         7.87 o
   8  -7   7         12.01         21.10        20.84 o
   9  -7   7         32.05         54.49        20.19 o
  -8  -6   7         25.95          0.80        14.58 o
  -7  -6   7         31.84         30.38        16.76 o
  -6  -6   7         65.24         58.80        30.33 o
  -5  -6   7         49.53         47.60        12.98 o
  -4  -6   7         20.55         27.47         7.17 o
  -3  -6   7        494.35        482.25        14.47 o
  -2  -6   7         66.61         71.91         6.82 o
  -1  -6   7          5.59          4.52         3.90 o
   0  -6   7        428.43        436.91        24.55 o
   1  -6   7        181.95        188.50        17.81 o
   2  -6   7          0.09         -1.21         4.09 o
   3  -6   7         33.58         35.48         9.06 o
   4  -6   7        189.73        206.70         8.29 o
   5  -6   7        113.34        111.40        15.90 o
   6  -6   7        238.75        234.71        15.78 o
   7  -6   7          0.68          1.59         7.02 o
   8  -6   7          2.03         -2.72        11.70 o
   9  -6   7          0.09          0.32        12.82 o
  -8  -5   7          8.39          0.73        10.72 o
  -7  -5   7          5.21         -4.75         8.71 o
  -6  -5   7         80.25        101.80        26.17 o
  -5  -5   7        126.68        149.61        13.18 o
  -4  -5   7        104.45        116.45         8.58 o
  -3  -5   7       1306.71       1121.76        47.28 o
  -2  -5   7         14.87         14.64         4.37 o
  -1  -5   7          3.90          4.76         4.84 o
   0  -5   7        104.57        110.77         8.15 o
   1  -5   7        267.20        277.20        14.23 o
   2  -5   7         35.50         32.17         8.80 o
   3  -5   7        712.55        740.85        14.47 o
   4  -5   7        338.68        348.59        14.31 o
   5  -5   7        314.73        323.82        13.03 o
   6  -5   7        303.76        344.84        14.52 o
   7  -5   7          0.02          0.03         6.51 o
   8  -5   7          0.72         21.86        10.26 o
   9  -5   7         13.47          9.20        11.55 o
  -9  -4   7          4.00         13.54        11.79 o
  -8  -4   7          1.77         15.75        10.81 o
  -7  -4   7         75.67        114.94        16.45 o
  -6  -4   7         56.62         62.34        12.57 o
  -5  -4   7        346.29        379.29        32.55 o
  -4  -4   7        357.45        365.18        14.45 o
  -3  -4   7        178.47        177.75         8.74 o
  -2  -4   7        183.55        172.64         8.17 o
  -1  -4   7        193.29        214.44        13.33 o
   0  -4   7        279.20        273.83         9.46 o
   1  -4   7        249.37        260.43        11.94 o
   2  -4   7         41.62         47.50         8.79 o
   3  -4   7         51.67         45.62         5.03 o
   4  -4   7        327.73        299.42        12.24 o
   5  -4   7          8.89          5.95         5.29 o
   6  -4   7          7.27         12.44         6.00 o
   7  -4   7         16.49         20.74         8.01 o
   8  -4   7          3.03         -2.60        12.18 o
   9  -4   7         25.35         49.99        18.91 o
  -9  -3   7          5.29         15.55        12.12 o
  -8  -3   7          9.01         -6.32         8.78 o
  -7  -3   7          2.01          1.84         8.37 o
  -6  -3   7        410.42        383.43        29.82 o
  -5  -3   7         68.88         75.29         9.66 o
  -4  -3   7         79.84         95.67         8.48 o
  -3  -3   7          9.02          5.76         4.58 o
  -2  -3   7         10.08         18.99         4.05 o
  -1  -3   7         41.61         39.37         5.01 o
   0  -3   7         38.44         36.14         5.43 o
   1  -3   7       1484.98       1437.84        30.08 o
   2  -3   7        338.37        400.26        14.56 o
   3  -3   7        342.57        339.49        12.25 o
   4  -3   7         12.49          4.36         4.70 o
   5  -3   7         14.19          9.84         5.71 o
   6  -3   7        193.20        185.71        14.21 o
   7  -3   7        158.86        147.42        13.98 o
   8  -3   7          0.92         -3.32         9.58 o
   9  -3   7          4.62          2.78        11.16 o
  -9  -2   7          7.72          7.25        10.86 o
  -8  -2   7         50.07         42.67        12.61 o
  -7  -2   7         62.10         66.03        13.08 o
  -6  -2   7         21.68         27.75        10.12 o
  -5  -2   7         53.54         51.61         6.54 o
  -4  -2   7        168.99        171.26        10.56 o
  -3  -2   7        307.00        313.16        12.30 o
  -2  -2   7         41.10         40.35         4.86 o
  -1  -2   7        293.73        269.67        13.18 o
   0  -2   7        245.16        250.16         8.94 o
   1  -2   7         32.18         38.77         5.47 o
   2  -2   7         76.28         66.52         6.57 o
   3  -2   7        210.82        201.43         9.65 o
   4  -2   7        445.51        422.75        14.26 o
   5  -2   7         88.78         74.32        20.11 o
   6  -2   7         49.47         43.45         9.27 o
   7  -2   7          2.21          2.60         7.22 o
   8  -2   7          0.02         12.19         8.74 o
   9  -2   7         22.09         19.09        12.69 o
  -9  -1   7          6.50         24.17        15.79 o
  -8  -1   7         10.21         14.69         9.62 o
  -7  -1   7         10.61          7.19         6.19 o
  -6  -1   7        143.81        153.64        10.87 o
  -5  -1   7         71.68         69.84         6.42 o
  -4  -1   7          5.75         -2.46         3.78 o
  -3  -1   7        174.14        181.12         8.52 o
  -2  -1   7        262.87        287.44        10.67 o
  -1  -1   7         12.12          9.79         3.72 o
   0  -1   7         21.51         20.69         4.28 o
   1  -1   7        137.99        156.07        13.90 o
   2  -1   7          4.11          3.25         3.76 o
   3  -1   7        312.48        298.97         9.19 o
   4  -1   7        361.36        365.99        14.74 o
   5  -1   7         72.59         74.15        15.36 o
   6  -1   7        128.02        119.78        12.94 o
   7  -1   7         16.45         14.40         8.29 o
   8  -1   7          1.93         -6.03        10.47 o
  -9   0   7         50.49         41.16        13.22 o
  -8   0   7         32.67         18.46         9.96 o
  -7   0   7         61.41         59.68         9.35 o
  -6   0   7          4.57         -6.51         4.80 o
  -5   0   7          4.51          2.88         5.13 o
  -4   0   7         52.18         53.66         5.91 o
  -3   0   7        591.70        602.71        16.12 o
  -2   0   7          3.27          9.55         4.56 o
  -1   0   7         18.41         26.08         3.73 o
   0   0   7         47.35         45.35         5.15 o
   1   0   7          0.59         -4.92         3.28 o
   2   0   7          0.01          4.55         3.37 o
   3   0   7         66.89         84.56         7.47 o
   4   0   7         10.53         11.14         7.84 o
   5   0   7         42.56         30.24        15.40 o
   6   0   7          0.02         -0.29         7.22 o
   7   0   7         25.15         30.94        10.24 o
   8   0   7         19.12         32.99        13.37 o
  -9   1   7         44.87         47.21        22.04 o
  -8   1   7         39.37         51.21        10.41 o
  -7   1   7         15.33         12.77         6.20 o
  -6   1   7         28.42         38.52         7.80 o
  -5   1   7         40.80         28.04         5.49 o
  -4   1   7         11.60         -0.74         4.33 o
  -3   1   7        121.11        126.20        13.90 o
  -2   1   7        158.28        169.24        11.48 o
  -1   1   7         19.17         34.61         4.58 o
   0   1   7         84.91         82.35         7.07 o
   1   1   7         18.10          8.82         4.41 o
   2   1   7         57.64         57.16         6.70 o
   3   1   7         65.33         62.30         8.44 o
   4   1   7         86.11         94.07        11.37 o
   5   1   7          4.56          7.76         7.39 o
   6   1   7          1.50          0.09         7.59 o
   7   1   7          5.16         17.45        12.98 o
  -9   2   7          0.70         14.42        12.82 o
  -8   2   7         16.38         21.16        10.58 o
  -7   2   7         42.07         48.26         8.19 o
  -6   2   7         15.62          8.52         5.70 o
  -5   2   7        207.14        190.86        11.91 o
  -4   2   7        149.70        151.94         9.78 o
  -3   2   7       2216.37       2172.05        30.29 o
  -2   2   7         23.54         25.33         4.96 o
  -1   2   7          2.88          3.02         3.48 o
   0   2   7        174.05        189.21        14.88 o
   1   2   7        120.30        133.28         8.69 o
   2   2   7         10.41         10.89         5.21 o
   3   2   7         54.73         45.89        11.74 o
   4   2   7          0.07          6.31         7.46 o
   5   2   7          6.83          7.55         8.08 o
   6   2   7         47.97         53.02        14.39 o
   7   2   7          8.19         13.62        17.15 o
  -9   3   7         15.87          0.96        13.30 o
  -8   3   7          0.44         -5.56         7.59 o
  -7   3   7          2.75          6.43         6.72 o
  -6   3   7          3.58          4.30         8.22 o
  -5   3   7         78.87         82.64         8.69 o
  -4   3   7        167.53        158.43        11.38 o
  -3   3   7        370.01        361.09        12.63 o
  -2   3   7         34.37         43.73         5.33 o
  -1   3   7         14.04         18.78         4.28 o
   0   3   7          1.36         -0.26         4.39 o
   1   3   7         39.54         38.60         7.93 o
   2   3   7          1.99         -0.30         5.52 o
   3   3   7         54.35         65.84        10.76 o
   4   3   7        137.71        159.62        18.24 o
   5   3   7         35.59         22.12        17.47 o
   6   3   7          1.75        -16.83        11.22 o
  -8   4   7         13.24         18.02        10.22 o
  -7   4   7          0.51         -9.30         7.52 o
  -6   4   7         14.75         15.44         9.40 o
  -5   4   7          0.10          2.29         5.41 o
  -4   4   7         29.17         15.07         7.39 o
  -3   4   7          2.11          4.46         4.86 o
  -2   4   7         43.97         44.66         6.34 o
  -1   4   7          0.38         -0.25         5.05 o
   0   4   7        103.24        101.97         9.78 o
   1   4   7        174.68        198.07        15.59 o
   2   4   7          2.95         -4.14         7.37 o
   3   4   7          4.74        -15.00        10.82 o
   4   4   7          3.91          3.79        25.64 o
   5   4   7          0.38        -27.63        24.92 o
  -7   5   7         23.91         50.55        10.60 o
  -6   5   7         31.46         39.73        10.08 o
  -5   5   7         34.76         47.07         9.56 o
  -4   5   7          0.06         -5.47         6.58 o
  -3   5   7          3.45          7.06         5.72 o
  -2   5   7          0.41          1.10         5.58 o
  -1   5   7         19.22         22.58         6.81 o
   0   5   7         10.32          1.61         6.10 o
   1   5   7         95.46         87.41        15.24 o
   2   5   7          6.41         -9.09        10.23 o
   3   5   7         14.90          8.03        14.74 o
   4   5   7          5.08         -5.79        17.47 o
  -6   6   7          0.02         -2.20         7.37 o
  -5   6   7          8.78          6.71        10.90 o
  -4   6   7          2.96         -3.77         5.85 o
  -3   6   7         26.01         21.49         6.95 o
  -2   6   7          3.82          4.99         6.16 o
  -1   6   7          0.00          4.05         7.07 o
   0   6   7          6.73         -7.61        16.35 o
   1   6   7          1.87         -5.00        18.27 o
   2   6   7          4.54         -6.09        10.64 o
  -4   7   7          0.53         -0.70         7.47 o
  -3   7   7          4.87          4.37         8.22 o
  -2   7   7          6.82         -5.89        18.43 o
  -1   7   7         10.28         12.71        10.13 o
   0 -12   8         13.04          5.77        11.06 o
   1 -12   8          0.49          0.32        10.42 o
   2 -12   8         23.67         25.32        13.30 o
   3 -12   8         93.30         78.21        16.83 o
   4 -12   8          5.08          2.08        11.70 o
  -2 -11   8          3.56          7.27         7.50 o
  -1 -11   8        197.05        207.47        13.60 o
   0 -11   8        196.43        212.23        12.77 o
   1 -11   8         32.01         29.65        12.34 o
   2 -11   8         61.46         42.31        13.30 o
   3 -11   8         16.00         30.13        12.66 o
   4 -11   8          5.18          6.09        11.22 o
   5 -11   8         28.39         26.05         7.05 o
   6 -11   8         92.88        105.24        11.00 o
  -4 -10   8         50.58         71.14        15.94 o
  -3 -10   8         11.30         19.88         8.41 o
  -2 -10   8         48.85         60.65         8.23 o
  -1 -10   8          0.31          0.20         5.98 o
   0 -10   8         68.70         86.71         9.61 o
   1 -10   8          4.15          9.60         6.18 o
   2 -10   8         33.36         45.24         9.03 o
   3 -10   8        216.96        248.52        15.24 o
   4 -10   8          1.12          9.74         6.18 o
   5 -10   8          4.35         10.59         6.86 o
   6 -10   8         19.40         25.33         8.11 o
   7 -10   8          6.67          6.57         8.43 o
  -5  -9   8          4.62         14.05        10.81 o
  -2  -9   8          0.82          2.96         6.31 o
  -1  -9   8        131.59        153.70        14.73 o
   0  -9   8         84.25         92.72        11.26 o
   1  -9   8          1.56         10.86         6.15 o
   2  -9   8          5.68         -0.74         6.67 o
   3  -9   8         33.75         34.59         9.06 o
   4  -9   8         50.22         39.93         8.32 o
   5  -9   8        144.28        145.95        18.15 o
   6  -9   8         54.47         61.32         9.99 o
   7  -9   8          8.22         13.38         8.29 o
   8  -9   8          0.61         -0.86         8.51 o
  -6  -8   8         38.11         41.37        12.92 o
  -5  -8   8          3.37          7.66         7.79 o
  -4  -8   8          0.65          8.42         7.10 o
  -3  -8   8          9.05         11.60        18.89 o
  -2  -8   8         53.96         58.35         7.76 o
  -1  -8   8         21.83         29.25         6.72 o
   0  -8   8        270.27        306.17        12.05 o
   1  -8   8         95.71         91.42         9.11 o
   2  -8   8        236.80        281.59        17.90 o
   3  -8   8         80.86         76.20        10.76 o
   4  -8   8         15.19         13.09         6.59 o
   5  -8   8          0.25          3.35         6.03 o
   6  -8   8         65.73         72.89        10.16 o
   7  -8   8          1.78          4.87         7.47 o
   8  -8   8         46.19         41.61        13.08 o
  -7  -7   8         32.87         10.10        14.74 o
  -6  -7   8          8.94         13.88        12.82 o
  -5  -7   8         30.23         32.67         8.60 o
  -4  -7   8        229.45        266.76        15.21 o
  -3  -7   8         91.98         88.52         9.85 o
  -2  -7   8        871.40        888.86        41.28 o
  -1  -7   8        258.57        261.13        13.11 o
   0  -7   8        124.32        138.61        10.02 o
   1  -7   8         65.16         63.56         9.64 o
   2  -7   8         82.90         92.41         8.73 o
   3  -7   8        152.70        161.66         9.53 o
   5  -7   8          5.97         -0.38         5.37 o
   6  -7   8          1.02          3.43         5.98 o
   7  -7   8         61.57         41.43         9.88 o
   8  -7   8         95.30        102.51        27.57 o
  -7  -6   8         72.16         67.32        61.42 o
  -6  -6   8         76.64         77.96        32.17 o
  -5  -6   8         28.57         38.89         8.10 o
  -4  -6   8         68.89         60.34         8.57 o
  -3  -6   8          4.24         -1.55         4.56 o
  -2  -6   8        288.85        269.53        13.49 o
  -1  -6   8         51.64         45.99         6.66 o
   0  -6   8        833.57        808.44        31.98 o
   1  -6   8          8.66          6.75         5.83 o
   2  -6   8        129.77        129.13         9.59 o
   3  -6   8         44.96         44.81         5.31 o
   5  -6   8          0.58         -0.83         4.31 o
   6  -6   8         56.49         63.00        10.90 o
   7  -6   8         33.03         26.39        11.01 o
   8  -6   8         17.39          3.85        12.02 o
   9  -6   8          9.31         -6.41        13.30 o
  -8  -5   8         24.30         39.23        18.19 o
  -7  -5   8          1.70         -4.45        44.49 o
  -6  -5   8         26.96          0.44        38.13 o
  -5  -5   8        191.42        169.93        14.57 o
  -4  -5   8        602.92        626.03        18.36 o
  -3  -5   8         24.67         32.64         6.01 o
  -2  -5   8        158.62        133.65         8.79 o
  -1  -5   8         80.22         78.33        10.25 o
   0  -5   8         68.39         70.68         7.61 o
   1  -5   8        192.19        194.51        11.90 o
   2  -5   8          3.95         -3.42         7.09 o
   3  -5   8        921.93        897.83        25.72 o
   5  -5   8         39.87         54.51         6.33 o
   6  -5   8          0.01         -1.86         5.21 o
   7  -5   8          0.29         -3.87         8.84 o
   8  -5   8          0.26         -4.01         8.95 o
   9  -5   8         17.11         27.25        18.91 o
  -8  -4   8         40.92         38.78        27.25 o
  -7  -4   8         74.70         88.41        15.61 o
  -6  -4   8         23.03         37.03        11.05 o
  -5  -4   8        109.23        128.86        17.60 o
  -4  -4   8          6.55         -1.97         5.64 o
  -3  -4   8        156.42        155.15         9.52 o
  -2  -4   8         32.03         25.19         5.07 o
  -1  -4   8        404.63        402.61        20.48 o
   0  -4   8        750.19        740.87        16.02 o
   1  -4   8         26.22         32.71         6.50 o
   2  -4   8        326.28        346.74        23.37 o
   3  -4   8         74.14         83.51         7.83 o
   4  -4   8        116.50        122.11         7.37 o
   5  -4   8         72.86         57.24         7.91 o
   6  -4   8        159.32        173.95        13.93 o
   7  -4   8          0.00          4.73         7.45 o
   8  -4   8          0.11         14.80        11.29 o
  -9  -3   8          0.58          7.81        11.54 o
  -8  -3   8          1.76          3.49         9.34 o
  -7  -3   8         36.38         48.56        12.80 o
  -6  -3   8         46.33         28.50         7.96 o
  -5  -3   8         16.49         15.63         8.10 o
  -4  -3   8        113.19        109.82         9.72 o
  -3  -3   8         14.41         12.37         4.72 o
  -2  -3   8          0.56          2.35         4.35 o
  -1  -3   8        557.34        560.05        17.37 o
   0  -3   8        514.89        462.00        19.40 o
   1  -3   8          2.93         10.53         5.48 o
   2  -3   8         74.10         74.19        12.05 o
   3  -3   8        675.31        680.49        17.52 o
   4  -3   8         75.06         81.32        12.78 o
   5  -3   8          6.14         -5.59         5.88 o
   6  -3   8        320.74        288.77        18.01 o
   7  -3   8         10.22         24.98         8.56 o
   8  -3   8          0.00          7.45         8.87 o
  -9  -2   8          7.40         22.76        12.77 o
  -8  -2   8          0.70         -4.01        12.90 o
  -7  -2   8          0.54         -7.61         8.01 o
  -6  -2   8        102.55        108.39        11.47 o
  -5  -2   8        102.98         80.47        13.11 o
  -4  -2   8         70.52         84.64         9.21 o
  -3  -2   8         77.33         84.56         7.06 o
  -2  -2   8         86.34         79.91         6.68 o
  -1  -2   8         69.23         75.50         8.24 o
   0  -2   8          3.62          0.10         3.73 o
   1  -2   8          1.53          2.57         3.80 o
   2  -2   8        127.70        145.14        11.21 o
   3  -2   8        190.59        181.99        13.24 o
   4  -2   8         37.90         35.33         8.07 o
   5  -2   8         77.81         81.54        11.08 o
   6  -2   8         14.95          6.48         8.60 o
   7  -2   8          3.96         -0.64         7.75 o
   8  -2   8          0.53          2.29        11.33 o
  -9  -1   8          1.97         -7.12         9.70 o
  -8  -1   8          0.19        -10.41         8.89 o
  -7  -1   8         54.38         59.65         9.88 o
  -6  -1   8        292.05        274.38        17.12 o
  -5  -1   8          4.87          5.00         5.68 o
  -4  -1   8         14.74         21.34         7.11 o
  -3  -1   8         94.73         92.34         7.50 o
  -2  -1   8         31.62         30.34         5.74 o
  -1  -1   8         85.77         88.35         6.06 o
   0  -1   8         49.88         37.19         6.97 o
   1  -1   8         75.80         79.71         8.35 o
   2  -1   8          2.95         -2.63         4.03 o
   3  -1   8         31.37         32.57         7.62 o
   4  -1   8          2.11         -8.78         5.85 o
   5  -1   8         46.41         34.08         9.00 o
   6  -1   8        107.34        114.06        13.23 o
   7  -1   8          0.15          6.87         8.42 o
   8  -1   8          0.04         26.25        13.53 o
  -9   0   8         17.01         33.03        13.03 o
  -8   0   8          0.66          7.16         9.78 o
  -7   0   8          0.03         -5.22         6.26 o
  -6   0   8         17.78         18.32        10.89 o
  -5   0   8         24.39         22.59         7.08 o
  -4   0   8          9.03          9.58         5.74 o
  -3   0   8         28.21         32.75         6.32 o
  -2   0   8        784.21        763.88        15.55 o
  -1   0   8        225.74        227.92        10.10 o
   0   0   8          5.18          6.64         4.42 o
   1   0   8         91.72         95.14         8.32 o
   2   0   8         27.31         32.11         6.77 o
   3   0   8        233.80        212.33        20.07 o
   4   0   8         23.29         31.39         8.28 o
   5   0   8         82.50         67.53        10.97 o
   6   0   8          5.15          8.79         8.35 o
   7   0   8          1.80         -7.03        10.91 o
  -9   1   8         17.82         46.96        18.43 o
  -8   1   8          1.71         -4.21         8.89 o
  -7   1   8         43.29         48.07         9.83 o
  -6   1   8          7.31         13.85         6.45 o
  -5   1   8          3.75          7.39         6.91 o
  -4   1   8         51.72         46.72         7.02 o
  -3   1   8        282.18        323.60        13.73 o
  -2   1   8        881.52        880.79        17.18 o
  -1   1   8        139.63        139.99         8.17 o
   0   1   8        179.34        180.61        10.73 o
   1   1   8         26.55         12.31         7.41 o
   2   1   8          0.27         -1.47         5.48 o
   3   1   8          7.47         -0.75         6.64 o
   4   1   8         59.55         53.14        10.05 o
   5   1   8          4.16         13.97         8.21 o
   6   1   8         11.44         22.87        12.12 o
  -8   2   8          4.33          6.31         9.29 o
  -7   2   8          1.80          7.37         8.65 o
  -6   2   8         82.90         95.30        12.03 o
  -5   2   8         13.40         -2.88         6.82 o
  -4   2   8         68.68         48.78         9.33 o
  -3   2   8          5.63          7.27         4.80 o
  -2   2   8          0.01         -2.47         4.03 o
  -1   2   8        112.17         91.04         7.54 o
   0   2   8        147.04        159.71         9.99 o
   1   2   8        128.33        130.22        10.47 o
   2   2   8          5.38         -1.55         6.50 o
   3   2   8         93.79         92.16        21.46 o
   4   2   8          0.14         -4.30         7.32 o
   5   2   8         16.42         25.00        16.35 o
   6   2   8         29.18         34.30        18.91 o
  -8   3   8         29.96         38.95        16.51 o
  -7   3   8         11.07          0.98         9.29 o
  -6   3   8          2.60         -8.05         8.33 o
  -5   3   8          1.88         -0.38         6.32 o
  -4   3   8         25.80         18.74        10.90 o
  -3   3   8         12.29          7.99         4.94 o
  -2   3   8         51.26         64.59         8.38 o
  -1   3   8         58.67         43.54         6.16 o
   0   3   8          3.63          1.77         5.18 o
   1   3   8         19.19         21.74         7.50 o
   2   3   8         18.67         22.22        10.58 o
   4   3   8         73.12         69.56        20.51 o
   5   3   8          0.16        -10.42        14.10 o
  -7   4   8          0.58         13.52        10.09 o
  -6   4   8          6.56         -2.59         7.28 o
  -5   4   8          8.32         11.01         8.06 o
  -4   4   8         10.97          4.38         6.84 o
  -3   4   8          0.87          0.02         6.80 o
  -2   4   8         36.78         37.84         7.59 o
  -1   4   8         62.31         72.45        13.41 o
   0   4   8        113.72         99.85        12.58 o
   1   4   8          0.52         -3.67        11.14 o
   2   4   8         13.34         -6.22        21.64 o
   3   4   8         21.50         11.87        19.87 o
   4   4   8          2.72        -20.40        34.78 o
  -6   5   8          5.48         18.91         9.41 o
  -5   5   8         48.84         38.78        10.50 o
  -4   5   8          0.66         -0.15        10.02 o
  -3   5   8         28.35         38.14         9.41 o
  -2   5   8          5.53        -12.54         8.36 o
  -1   5   8          0.66          0.91        10.03 o
   0   5   8          5.85         -7.12         9.82 o
   1   5   8          0.14        -12.09        10.47 o
   2   5   8          2.06         -9.53        14.42 o
  -4   6   8          0.01         -1.79         7.92 o
  -3   6   8          3.02          6.77         8.35 o
  -2   6   8          5.10         -4.34        10.00 o
  -1   6   8          7.31         16.40        11.61 o
   0   6   8          0.36        -12.02        14.74 o
   1 -12   9          2.33         -4.33        11.22 o
   2 -12   9         77.66         75.65        18.11 o
  -2 -11   9          0.06          6.08         7.31 o
  -1 -11   9         93.99        100.30        11.64 o
   0 -11   9         16.49          2.89         6.74 o
   1 -11   9         58.93         54.94        13.54 o
   2 -11   9         38.73         41.46         9.43 o
   3 -11   9          8.53         17.05         8.35 o
   4 -11   9          8.56          8.77        13.78 o
   5 -11   9         17.92         12.48         8.17 o
  -4 -10   9         10.86         18.87         9.66 o
  -3 -10   9         13.12         28.67         9.11 o
  -2 -10   9        103.00        142.54        16.71 o
  -1 -10   9         31.43         51.36         9.38 o
   0 -10   9         22.14         21.35         7.49 o
   1 -10   9          0.00         -4.34         5.97 o
   2 -10   9        131.29        143.30        14.05 o
   3 -10   9         53.27         50.95        17.87 o
   4 -10   9          2.16         -4.91         7.54 o
   5 -10   9         44.24         47.48         9.35 o
   6 -10   9          0.55         -8.56         6.79 o
  -5  -9   9          1.82          8.81        11.15 o
  -2  -9   9          5.09         15.14         7.65 o
  -1  -9   9         50.58         41.33        10.50 o
   0  -9   9        122.49        125.52        13.38 o
   1  -9   9          7.35         -4.51         5.76 o
   2  -9   9         18.17         26.93         9.24 o
   3  -9   9         44.00         34.29        18.11 o
   4  -9   9         23.98         13.63         8.56 o
   5  -9   9        125.91        120.97        12.11 o
   6  -9   9         74.08         77.71        11.19 o
   7  -9   9          0.06         -1.62         9.27 o
  -6  -8   9          0.01          4.19        10.72 o
  -5  -8   9          0.38         20.70        19.26 o
  -4  -8   9         26.26         46.23        26.14 o
  -3  -8   9         30.52         36.77         8.71 o
  -1  -8   9         11.12          2.35         6.26 o
   0  -8   9        104.74         95.05        10.59 o
   1  -8   9          9.01         -3.68         8.23 o
   2  -8   9        278.01        269.52        18.81 o
   3  -8   9          0.02         -0.91         7.08 o
   4  -8   9         80.23         77.78         9.48 o
   5  -8   9          2.24          0.79         6.54 o
   6  -8   9         27.08         12.54         7.98 o
   7  -8   9          4.92          3.21        13.46 o
  -6  -7   9          0.22         -0.95        12.88 o
  -5  -7   9          2.24         -5.92         6.81 o
  -4  -7   9        178.65        159.04        12.68 o
  -3  -7   9          0.07          2.08         5.60 o
  -2  -7   9        141.32        162.49        17.84 o
  -1  -7   9         16.51         23.51         7.44 o
   0  -7   9        404.94        422.69        17.94 o
   1  -7   9         18.92         13.80        16.96 o
   2  -7   9         23.63          7.00        12.21 o
   3  -7   9        166.05        152.22        12.04 o
   4  -7   9          0.03         -5.24         4.83 o
   5  -7   9         20.12         15.07         6.42 o
   6  -7   9          5.31         -7.83         8.92 o
   7  -7   9         14.14         46.32        16.67 o
   8  -7   9          3.61          1.76        13.78 o
  -7  -6   9         78.31         55.63        53.37 o
  -6  -6   9         26.41         14.96        20.99 o
  -5  -6   9         89.96        101.37        18.58 o
  -4  -6   9        156.30        196.06        17.06 o
  -3  -6   9        163.68        147.93        11.36 o
  -2  -6   9        158.80        188.77        12.21 o
  -1  -6   9          1.26         -3.61         4.88 o
   0  -6   9        439.48        424.90        15.48 o
   1  -6   9         15.80          4.27         5.90 o
   2  -6   9        410.05        456.92        24.43 o
   3  -6   9         57.68         43.24        13.69 o
   4  -6   9         18.54         11.66         4.69 o
   5  -6   9        113.37        108.24         9.46 o
   6  -6   9         29.77         42.73        12.17 o
   7  -6   9          7.92          0.59         9.32 o
   8  -6   9         42.94         43.91        19.71 o
  -8  -5   9          6.77         11.73        11.57 o
  -7  -5   9          0.05         -9.12        42.95 o
  -6  -5   9         18.94         -8.83        36.08 o
  -5  -5   9         26.46         19.23        18.69 o
  -4  -5   9        113.90        106.39        10.53 o
  -3  -5   9         60.93         54.49         8.12 o
  -2  -5   9          8.57          2.33         6.16 o
  -1  -5   9         21.90         31.00         6.62 o
   0  -5   9          0.28          2.48         5.09 o
   1  -5   9         23.06         20.01         6.24 o
   2  -5   9        807.94        816.43        21.12 o
   3  -5   9        290.08        293.90        22.69 o
   4  -5   9         57.26         70.97         8.25 o
   5  -5   9         12.48         17.92         6.91 o
   6  -5   9          3.65          1.08         6.65 o
   7  -5   9          4.72         18.76        11.04 o
   8  -5   9         19.28         27.09        18.35 o
  -8  -4   9          0.65         -7.68         9.88 o
  -7  -4   9         55.20         64.90        14.54 o
  -6  -4   9         14.63         13.88        40.47 o
  -5  -4   9         14.75          0.37        26.96 o
  -4  -4   9         44.30         36.24        13.10 o
  -3  -4   9         58.33         58.98         8.08 o
  -2  -4   9         34.96         37.62         7.71 o
  -1  -4   9        374.98        394.35        16.35 o
   0  -4   9        260.53        234.98        14.54 o
   1  -4   9         11.45          9.57         6.23 o
   2  -4   9          0.83         -5.66         5.39 o
   3  -4   9          4.38          2.35         4.94 o
   4  -4   9         20.98         19.20         7.04 o
   5  -4   9        139.34        157.24        13.51 o
   6  -4   9         51.11         50.48         9.62 o
   7  -4   9          0.00         10.57         8.22 o
   8  -4   9          0.51         -2.67        10.81 o
  -8  -3   9          8.72          2.11        11.15 o
  -7  -3   9          8.99          4.80        11.30 o
  -6  -3   9         29.54         39.02        12.57 o
  -5  -3   9          0.28         -1.29         7.42 o
  -4  -3   9         82.77         79.12        10.80 o
  -3  -3   9          7.99          7.76         6.22 o
  -2  -3   9          8.75         13.98         5.55 o
  -1  -3   9          4.99          7.46         5.72 o
   0  -3   9         86.42         96.18        10.09 o
   1  -3   9          9.60          4.28         5.95 o
   2  -3   9        247.44        263.24        20.12 o
   3  -3   9         64.23         49.91         8.89 o
   4  -3   9          0.02          2.99         6.46 o
   5  -3   9          3.55         11.21         7.53 o
   6  -3   9         52.01         45.85        10.15 o
   7  -3   9         19.16          6.28         8.74 o
   8  -3   9         12.54         27.67        13.53 o
  -8  -2   9          0.32         -0.97        10.19 o
  -7  -2   9          4.97          0.30         9.19 o
  -6  -2   9          0.01          0.26         7.19 o
  -5  -2   9         81.54         74.43        13.37 o
  -4  -2   9         16.39         25.29         9.69 o
  -3  -2   9         39.35         44.97         8.75 o
  -2  -2   9         64.97         70.92         8.04 o
  -1  -2   9         14.94         12.78         5.28 o
   0  -2   9         99.88        110.58         9.04 o
   1  -2   9         17.10         18.86         6.87 o
   2  -2   9         12.51          5.73         7.76 o
   3  -2   9        168.29        153.81        13.19 o
   4  -2   9          6.74          6.44         7.43 o
   5  -2   9        269.12        264.18        24.65 o
   6  -2   9         51.37         43.40        10.23 o
   7  -2   9          7.05          9.68         9.24 o
  -8  -1   9          5.27         -1.38        10.12 o
  -7  -1   9          6.56         25.93        11.34 o
  -6  -1   9         25.01         23.69         8.75 o
  -5  -1   9          2.73         -2.94         6.60 o
  -4  -1   9         10.15          5.76         6.36 o
  -3  -1   9         23.47         27.53         7.38 o
  -2  -1   9         10.63         13.69         7.58 o
  -1  -1   9          0.59          2.29         7.34 o
   0  -1   9        280.98        269.80        19.08 o
   1  -1   9          8.71         16.87         7.62 o
   2  -1   9          0.02          0.14         5.80 o
   3  -1   9          3.61         -1.17         6.05 o
   4  -1   9          8.21         -2.16         6.76 o
   5  -1   9         28.15         23.78         8.79 o
   6  -1   9         43.30         48.78        10.97 o
   7  -1   9          0.30        -13.60         9.06 o
  -8   0   9         13.14         12.52        11.10 o
  -7   0   9         34.56         13.05         8.40 o
  -6   0   9          0.16         -2.73         7.10 o
  -5   0   9         18.88         16.57        23.40 o
  -4   0   9         90.15         81.32         9.64 o
  -3   0   9         33.31         52.37        10.65 o
  -2   0   9          0.37          3.72         4.90 o
  -1   0   9        220.06        245.44        11.19 o
   0   0   9          5.37          0.19        14.99 o
   1   0   9         85.79         76.74        12.58 o
   2   0   9         22.94         24.21         9.37 o
   3   0   9        180.41        155.77        13.91 o
   4   0   9          9.18         17.74         8.44 o
   5   0   9         47.51         42.46        10.75 o
   6   0   9          4.09         11.50        11.51 o
  -8   1   9          1.56         12.98        12.82 o
  -7   1   9         55.49         40.52         9.98 o
  -6   1   9         11.44         -5.69         9.52 o
  -5   1   9         49.72         46.24        10.23 o
  -4   1   9         10.39          6.45         6.26 o
  -3   1   9          2.08         -4.78         5.11 o
  -2   1   9        119.59        123.40        12.58 o
  -1   1   9        105.33        103.93        12.62 o
   0   1   9        211.65        209.72        16.50 o
   1   1   9          3.94         10.35         6.55 o
   2   1   9         26.59         21.97         7.92 o
   3   1   9         18.65         21.22         8.49 o
   4   1   9         68.81         98.09        16.13 o
   5   1   9          0.86         10.15        11.20 o
   6   1   9         11.42        -12.02        15.07 o
  -7   2   9          2.21          1.12        13.46 o
  -6   2   9         10.91        -10.42        12.98 o
  -5   2   9          4.21         -7.18         8.66 o
  -4   2   9        254.09        247.15        14.70 o
  -3   2   9         61.89         68.92         8.71 o
  -2   2   9         12.59         12.60         6.89 o
  -1   2   9          0.03         -2.44         6.11 o
   0   2   9         54.74         31.76        10.04 o
   1   2   9         39.13         32.05         8.57 o
   2   2   9         71.47         82.64        15.85 o
   3   2   9         23.55         15.87        13.78 o
   4   2   9          0.77          5.29        14.42 o
   5   2   9          0.02         -0.64        14.74 o
  -7   3   9         18.81         23.24        16.51 o
  -6   3   9          0.58          7.85        10.47 o
  -5   3   9          1.62          0.29         7.32 o
  -4   3   9          0.15          2.82         7.02 o
  -3   3   9          7.05          3.44         6.72 o
  -2   3   9          6.01         -8.76         8.18 o
  -1   3   9         16.51         28.89        12.02 o
   0   3   9          5.05         16.66        10.95 o
   1   3   9          1.82        -17.25        18.67 o
   2   3   9         13.51         21.80        15.39 o
   3   3   9         13.50          0.32        14.26 o
   4   3   9         46.46         37.34        19.55 o
  -6   4   9          0.01         -5.88         7.71 o
  -5   4   9          3.73          4.61        11.89 o
  -4   4   9         44.17         60.05        14.10 o
  -3   4   9         12.41         24.69        14.02 o
  -2   4   9          3.28          8.55        10.25 o
  -1   4   9         30.56         25.63        16.19 o
   0   4   9         43.89         28.85        23.00 o
   1   4   9          0.39         -4.51        11.64 o
   2   4   9          3.28        -10.30        22.04 o
  -4   5   9          0.01         -3.12        11.22 o
  -3   5   9          4.67         11.85         9.25 o
  -2   5   9          1.45        -19.44        20.27 o
  -1   5   9          9.65          4.06        12.02 o
   0   5   9          0.74        -16.20        25.56 o
  -1 -11  10         58.23         47.32        10.26 o
   0 -11  10          3.88          6.59         7.81 o
   1 -11  10        152.82        167.35        16.30 o
   2 -11  10         73.20         81.96        12.46 o
   3 -11  10          0.28          2.17         8.37 o
   4 -11  10         15.76          3.83         9.46 o
  -3 -10  10          3.20         34.44        11.78 o
  -2 -10  10         46.53         38.27         9.62 o
  -1 -10  10         82.17        113.68        21.88 o
   0 -10  10         62.87         60.29        11.00 o
   1 -10  10          5.32          0.01         6.99 o
   2 -10  10         69.40         82.52        13.09 o
   3 -10  10          0.29         -2.36         8.32 o
   4 -10  10         16.16         10.08         9.97 o
   5 -10  10          7.62         13.09        10.46 o
  -2  -9  10          7.48          7.87         7.54 o
  -1  -9  10        123.01        118.44        12.46 o
   0  -9  10         26.97         33.03         8.89 o
   1  -9  10          8.43         -1.35         6.59 o
   2  -9  10         19.72         26.52         9.75 o
   3  -9  10         31.98         21.80        10.20 o
   4  -9  10         40.03         37.90        16.91 o
   5  -9  10         66.56         73.59        13.14 o
   6  -9  10         30.72         55.62        13.29 o
  -5  -8  10          9.02         34.67        60.64 o
  -3  -8  10          3.84         -7.47         6.99 o
  -1  -8  10         30.05         23.51         8.11 o
   0  -8  10         53.60         51.67         9.49 o
   1  -8  10          8.08         -0.50         6.57 o
   2  -8  10        103.84        106.66        13.94 o
   3  -8  10         33.22         34.15        22.60 o
   4  -8  10         63.51         71.00        12.98 o
   5  -8  10          0.27         12.33         9.31 o
   6  -8  10          0.35         20.19        15.23 o
   7  -8  10         19.87          8.81        15.55 o
  -6  -7  10          4.40          5.20        17.09 o
  -5  -7  10         20.73         36.64        11.82 o
  -4  -7  10        154.82        191.55        16.94 o
  -3  -7  10        225.49        202.52        21.45 o
  -2  -7  10          4.22          4.82         7.08 o
  -1  -7  10        304.08        301.32        18.18 o
   0  -7  10         68.13         55.41         9.49 o
   1  -7  10         14.11          9.33         7.06 o
   2  -7  10         16.73         25.05         7.94 o
   3  -7  10         84.37         94.42        13.81 o
   4  -7  10          9.55          2.48         9.16 o
   5  -7  10         48.79         64.52        12.98 o
   6  -7  10         69.70         67.31        19.87 o
  -6  -6  10          6.64         -1.86        19.13 o
  -5  -6  10        167.97        172.31        27.34 o
  -4  -6  10         43.63         32.59        17.77 o
  -3  -6  10         39.29         23.07        10.26 o
  -2  -6  10         55.05         67.06        10.08 o
   0  -6  10         12.92         14.24         6.84 o
   1  -6  10          4.90          4.01         6.82 o
   2  -6  10        112.45        113.37        12.02 o
   3  -6  10         18.91         12.60         6.64 o
   4  -6  10          1.95          2.35         6.38 o
   5  -6  10         18.54         19.08        10.69 o
   6  -6  10         25.22         37.37        25.56 o
   7  -6  10          0.26        -16.35        10.90 o
  -7  -5  10         17.76         11.18        11.43 o
  -6  -5  10         25.57         23.25         9.56 o
  -5  -5  10         27.00         10.82        21.24 o
  -4  -5  10        101.29        129.78        34.80 o
  -3  -5  10         23.72         21.31        10.32 o
  -2  -5  10         26.08         27.33         8.16 o
  -1  -5  10         25.33         37.44         8.61 o
   0  -5  10         11.57         10.85         6.68 o
   1  -5  10         53.83         38.87         8.72 o
   2  -5  10        178.16        172.69        15.17 o
   3  -5  10        415.70        433.94        26.65 o
   4  -5  10          6.64          9.66         7.23 o
   5  -5  10          9.94         14.89         7.80 o
   6  -5  10         14.57         15.24        10.43 o
   7  -5  10          4.52         -1.01        10.76 o
  -7  -4  10         26.36         18.63        12.21 o
  -6  -4  10         49.00         23.10        46.80 o
  -5  -4  10         92.03        100.09        13.10 o
  -4  -4  10         56.92         38.83        22.90 o
  -3  -4  10         34.34         11.93        12.45 o
  -2  -4  10         41.23         42.97        11.18 o
  -1  -4  10        289.73        280.86        16.72 o
   0  -4  10         51.57         43.07         8.46 o
   1  -4  10        191.09        221.02        15.30 o
   2  -4  10         88.64         83.01        12.19 o
   3  -4  10         30.28         30.43         8.09 o
   4  -4  10         63.37         71.55        14.83 o
   5  -4  10         56.25         53.61        16.90 o
   6  -4  10         60.71         71.01        11.63 o
   7  -4  10          4.51          4.88        10.72 o
  -8  -3  10          8.84         30.43        13.70 o
  -7  -3  10         28.52         13.31        11.24 o
  -6  -3  10         35.77         45.43        21.88 o
  -5  -3  10          0.41         -1.76         7.02 o
  -4  -3  10          2.86          5.56         8.66 o
  -3  -3  10         47.49         24.01        21.07 o
  -2  -3  10          0.00          2.57        14.99 o
  -1  -3  10          3.88          3.19         9.67 o
   0  -3  10         41.30         44.63        10.40 o
   1  -3  10          6.81          3.61         7.63 o
   2  -3  10        295.18        296.42        20.92 o
   3  -3  10          1.95         -3.85         6.19 o
   4  -3  10          2.75          7.50         7.54 o
   5  -3  10         36.77         37.41         9.76 o
   6  -3  10         24.31         27.26         9.79 o
   7  -3  10          0.86          3.52         9.65 o
  -8  -2  10          8.17          4.00        10.95 o
  -7  -2  10         35.93         47.59        23.00 o
  -6  -2  10          6.41         -1.89         7.34 o
  -5  -2  10         14.02          3.98        13.46 o
  -4  -2  10          0.27         -4.03         7.46 o
  -3  -2  10          9.18         -0.45        10.26 o
  -2  -2  10         21.16          1.51        15.21 o
  -1  -2  10        164.48        180.57        23.00 o
   0  -2  10          9.35         12.53         8.19 o
   1  -2  10          1.08        -11.01        11.54 o
   2  -2  10          0.70         -0.22         6.36 o
   3  -2  10         27.80         19.41         8.02 o
   4  -2  10         12.40          2.04         7.33 o
   5  -2  10         56.47         59.54        11.24 o
   6  -2  10          5.38          6.79         9.14 o
  -8  -1  10          4.80         -1.12        14.26 o
  -7  -1  10         54.23         37.84        16.35 o
  -6  -1  10         27.30          6.88        13.70 o
  -5  -1  10         33.37         20.11        12.74 o
  -4  -1  10         18.00         11.37         8.92 o
  -3  -1  10         20.32         18.07         9.78 o
  -2  -1  10          4.61         14.46         8.54 o
  -1  -1  10         13.72         16.07         8.12 o
   0  -1  10         68.27         47.86        10.86 o
   1  -1  10        229.12        222.12        18.71 o
   2  -1  10         46.53         48.41         9.65 o
   3  -1  10         18.15         28.07         8.96 o
   4  -1  10          1.58         -4.23         7.64 o
   5  -1  10          8.80          6.15        10.11 o
   6  -1  10         10.26         -0.57        10.70 o
  -7   0  10         11.68          8.49        15.87 o
  -6   0  10         18.24         30.17        15.79 o
  -5   0  10          0.03        -10.41         6.94 o
  -4   0  10        115.58        103.85        22.17 o
  -3   0  10        141.54        148.45        12.44 o
  -2   0  10         27.16         23.83         9.31 o
  -1   0  10        153.57        159.93        15.90 o
   0   0  10         76.74         77.60        12.26 o
   1   0  10          0.11          1.69         6.79 o
   2   0  10          3.50         12.69         7.58 o
   3   0  10         86.73         85.56        12.01 o
   4   0  10         17.32          9.72        10.58 o
   5   0  10         19.77         14.02        11.65 o
  -7   1  10         41.08         37.34        19.39 o
  -6   1  10         10.09         13.62        16.67 o
  -5   1  10         17.24         16.43         8.57 o
  -4   1  10          5.66          4.66         9.18 o
  -3   1  10        115.45        113.23        13.72 o
  -2   1  10          8.29          6.97         7.69 o
  -1   1  10         89.88         80.91        12.25 o
   0   1  10          5.76         13.69         6.72 o
   1   1  10         56.99         52.19        10.05 o
   2   1  10         55.13         70.59        13.87 o
   3   1  10          0.05         -2.80         9.29 o
   4   1  10         22.82         31.73        18.43 o
  -6   2  10         41.72         46.00        20.35 o
  -5   2  10         36.91         27.20         9.44 o
  -4   2  10        114.60         86.39        11.80 o
  -3   2  10         18.86         10.60        18.11 o
  -2   2  10         44.94         31.84        11.12 o
  -1   2  10         19.64         14.42        10.42 o
   0   2  10          0.88          0.32        11.86 o
   1   2  10          5.63          7.85        13.62 o
   2   2  10         26.27         28.37        16.35 o
   3   2  10         73.75         48.56        19.07 o
  -5   3  10          5.46          1.12         8.42 o
  -4   3  10          8.95         15.31        11.94 o
  -3   3  10          0.01         -1.60        18.43 o
  -2   3  10          8.75        -20.84        19.55 o
  -1   3  10          9.69         26.05        12.97 o
   0   3  10          3.22         -3.65        11.64 o
   1   3  10          7.88         -8.27        18.35 o
   2   3  10          0.73        -18.29        24.84 o
  -4   4  10          3.77        -19.71        13.14 o
  -3   4  10         20.23         55.77        26.44 o
  -2   4  10          0.04        -10.63        15.47 o
  -1   4  10         15.16          5.62        27.25 o
   1 -11  11        117.92        105.43        15.32 o
   2 -11  11         17.72         24.35        15.87 o
  -2 -10  11         44.06         55.83        14.43 o
  -1 -10  11          1.09         -4.37         7.66 o
   0 -10  11          0.28         -3.03         7.36 o
   1 -10  11          0.22         -6.70         7.30 o
   2 -10  11          6.85          1.24         9.37 o
   3 -10  11          0.86         -2.67         8.94 o
   4 -10  11         42.60         70.50        13.60 o
  -2  -9  11          8.25          2.25        10.26 o
  -1  -9  11        124.26        116.40        15.01 o
   0  -9  11         35.75         33.22         9.54 o
   1  -9  11         92.13        128.62        16.93 o
   2  -9  11          0.14         -3.45         8.61 o
   3  -9  11         42.12         55.49        12.57 o
   4  -9  11          5.67          0.50         9.45 o
   5  -9  11         37.96         50.48        19.55 o
  -2  -8  11         23.01         35.91        12.10 o
  -1  -8  11        114.34        104.70        13.87 o
   0  -8  11         94.19         82.97        11.78 o
   1  -8  11        213.07        233.24        17.12 o
   2  -8  11          0.11          0.85         8.83 o
   3  -8  11          1.51         -1.57        11.14 o
   4  -8  11          6.18         28.69        16.35 o
   5  -8  11         48.33         56.25        19.71 o
   6  -8  11          1.49          6.09        15.55 o
  -5  -7  11          6.46         -3.09        20.37 o
  -4  -7  11         39.86         37.34        24.06 o
  -1  -7  11         85.66         82.29        14.37 o
   0  -7  11         22.86         29.10         8.91 o
   1  -7  11          1.66          0.00         7.07 o
   2  -7  11          4.07          5.02         9.20 o
   3  -7  11         14.30         12.02        12.98 o
   4  -7  11         33.57         20.62        11.27 o
   5  -7  11        123.05        103.69        22.92 o
   6  -7  11          5.28         -4.01        13.14 o
  -6  -6  11         39.98         51.63        32.03 o
  -5  -6  11        179.88        198.07        18.61 o
  -4  -6  11         48.87         57.66        13.72 o
  -3  -6  11         19.19         33.31        13.83 o
  -1  -6  11         64.12         89.70        14.43 o
   0  -6  11          8.76          8.64         9.12 o
   1  -6  11        146.41        157.68        18.27 o
   2  -6  11         16.48         25.43        17.79 o
   3  -6  11         14.39         18.43        12.18 o
   4  -6  11         18.37          7.65         9.74 o
   5  -6  11         13.37          5.92        22.04 o
   6  -6  11          0.02         11.72        10.88 o
  -6  -5  11          1.81          2.60         8.90 o
  -5  -5  11         36.55         32.05        25.15 o
  -4  -5  11         21.16         21.00        39.14 o
  -3  -5  11          6.46         18.52         9.98 o
  -2  -5  11          4.66         13.08        12.41 o
  -1  -5  11         58.92         60.65        12.30 o
   0  -5  11          4.78          3.05         7.99 o
   1  -5  11         21.73         27.84        10.38 o
   2  -5  11        225.03        251.07        19.71 o
   3  -5  11         25.00          5.77         7.44 o
   4  -5  11         48.91         51.87        10.19 o
   5  -5  11         21.21         38.72        13.71 o
   6  -5  11          0.49         -1.72        14.34 o
  -7  -4  11         10.03         21.37        12.41 o
  -6  -4  11         43.26         59.26        12.46 o
  -5  -4  11         38.90         17.13        31.80 o
  -4  -4  11          2.33         -2.15        23.71 o
  -3  -4  11          2.27        -16.02        17.87 o
  -2  -4  11         75.25         68.43        17.30 o
   0  -4  11         22.06         15.87         9.18 o
   1  -4  11        150.72        168.71        17.93 o
   2  -4  11          7.74         21.19         9.79 o
   3  -4  11          1.68         -2.87         6.83 o
   4  -4  11         18.40         25.11         8.55 o
   5  -4  11         43.27         47.83        10.82 o
   6  -4  11          1.46         -4.02        11.29 o
  -7  -3  11          5.63          0.50        11.50 o
  -6  -3  11          4.69         15.46         9.21 o
  -5  -3  11         56.88         46.80        13.37 o
  -4  -3  11         22.67         22.10        35.89 o
  -3  -3  11         26.27         24.19        27.77 o
  -2  -3  11          1.21         -0.54        15.29 o
  -1  -3  11         13.21         12.34         8.84 o
   0  -3  11          1.38         -5.22         7.52 o
   1  -3  11         30.79         33.24        10.28 o
   2  -3  11         17.34         31.06        10.78 o
   3  -3  11         13.56          7.23         7.38 o
   4  -3  11         35.62         52.09        12.43 o
   5  -3  11          0.01         -9.32         7.87 o
   6  -3  11          0.21          4.25        10.88 o
  -7  -2  11         29.01         36.02        22.84 o
  -6  -2  11          0.04         13.70        11.08 o
  -5  -2  11          0.79        -12.84         8.56 o
  -4  -2  11         27.02         46.32        12.69 o
  -3  -2  11          6.98         -5.73         8.17 o
  -2  -2  11         17.19         14.23        11.38 o
  -1  -2  11         55.86         38.34        14.82 o
   0  -2  11         17.12         12.24         8.83 o
   1  -2  11        160.76        180.73        18.37 o
   2  -2  11          4.25          7.64         9.15 o
   3  -2  11          3.62         11.50         8.02 o
   4  -2  11         41.48         40.02        10.49 o
   5  -2  11         64.85         62.16        16.03 o
  -7  -1  11         39.91         76.77        24.68 o
  -6  -1  11          7.70         -4.92         8.81 o
  -5  -1  11         21.00         25.34        21.34 o
  -4  -1  11          1.91          0.16         8.95 o
  -3  -1  11          8.73          3.54         8.62 o
  -2  -1  11          1.23         -2.47         8.59 o
  -1  -1  11        115.05        127.80        19.39 o
   0  -1  11         59.23         74.42        13.13 o
   1  -1  11         92.61         89.43        21.32 o
   2  -1  11          1.97         11.59         8.22 o
   3  -1  11         43.70         36.26        10.27 o
   4  -1  11          7.81         18.67        14.91 o
   5  -1  11          1.40         11.21        12.17 o
  -6   0  11         37.25         40.31        13.81 o
  -5   0  11          3.42         13.47        12.73 o
  -4   0  11        124.82        119.56        14.73 o
  -3   0  11         17.61         18.17        10.09 o
  -2   0  11          3.48          2.47        12.26 o
  -1   0  11          1.80         -4.32         8.89 o
   0   0  11         48.06         37.26        12.34 o
   1   0  11         23.26         24.93        17.71 o
   2   0  11          1.02          7.11         9.73 o
   3   0  11         12.36         10.18        10.82 o
   4   0  11          1.15         -9.28        10.36 o
  -6   1  11         11.37          6.54        18.19 o
  -5   1  11          1.34          0.88        10.61 o
  -4   1  11          5.81        -17.67        13.22 o
  -3   1  11         11.96         11.16        11.70 o
  -2   1  11         11.88         12.02        12.18 o
  -1   1  11         59.95         82.06        17.47 o
   0   1  11          1.33          3.53        12.34 o
   1   1  11          6.24          3.53        11.70 o
   2   1  11          5.44          2.40        13.30 o
   3   1  11          5.13         33.66        16.67 o
  -5   2  11         29.45         33.44        23.64 o
  -4   2  11         35.54         29.38        24.52 o
  -3   2  11         14.01         40.07        25.64 o
  -2   2  11          1.93        -22.28        22.60 o
  -1   2  11          0.00        -22.91        35.18 o
   0   2  11         12.01         41.03        17.79 o
   1   2  11         11.00         25.32        16.19 o
   0 -10  12         12.06         12.66        11.70 o
   1 -10  12         22.93         35.69        21.08 o
   2 -10  12         28.55         12.98        14.91 o
  -2  -9  12          3.71          3.92        10.74 o
  -1  -9  12          1.10         14.74        11.54 o
   0  -9  12         11.59         20.06        12.26 o
   1  -9  12          0.69          1.18        10.64 o
   2  -9  12          0.00         12.34        15.07 o
   3  -9  12         10.84         44.55        17.63 o
   4  -9  12         12.94         13.62        16.67 o
  -2  -8  12        123.41        124.44        18.29 o
  -1  -8  12         14.93         20.14        10.79 o
   0  -8  12          6.25         -2.88         9.05 o
   1  -8  12         40.38         36.05        15.07 o
   2  -8  12          9.32         11.38        13.78 o
   3  -8  12         68.58         46.32        18.27 o
   4  -8  12          2.14          2.40        13.62 o
   5  -8  12         13.21         61.06        19.87 o
  -1  -7  12         74.49         83.65        15.41 o
   0  -7  12          4.82          3.19         9.37 o
   1  -7  12         35.73         60.68        19.07 o
   2  -7  12         28.20         38.62        17.31 o
   3  -7  12          5.93          5.77        13.78 o
   4  -7  12         11.10          6.57        14.26 o
   5  -7  12          3.38         -8.98        12.82 o
  -5  -6  12        161.05        151.68        21.02 o
  -4  -6  12         20.41         24.91        39.38 o
  -2  -6  12         10.02         13.48        11.60 o
  -1  -6  12         53.10         45.82        12.75 o
   0  -6  12          6.32          6.50         8.95 o
   1  -6  12         97.97         88.94        15.75 o
   2  -6  12         30.97         40.96        10.81 o
   3  -6  12          3.08         11.14         9.76 o
   4  -6  12          5.62          7.62        10.50 o
   5  -6  12          4.55          1.70        13.46 o
  -5  -5  12          0.03         -2.80        10.08 o
  -4  -5  12         13.13         -3.56        23.11 o
  -3  -5  12         23.04         23.13        12.98 o
  -2  -5  12        114.64        132.72        34.54 o
  -1  -5  12          7.16         14.29         9.80 o
   0  -5  12          6.57         17.23        10.43 o
   1  -5  12         13.45         12.57         9.92 o
   2  -5  12         78.37         74.09        15.95 o
   3  -5  12          0.95         10.72         8.28 o
   4  -5  12         15.23         20.69        11.97 o
   5  -5  12         23.14         25.97        12.91 o
  -5  -4  12         18.63          2.67        10.82 o
  -4  -4  12          5.08          3.90        15.31 o
  -3  -4  12         33.04         45.97        18.11 o
  -2  -4  12        101.26        106.34        16.88 o
  -1  -4  12         16.75         15.93        10.09 o
   0  -4  12         10.18         13.42        10.33 o
   1  -4  12         41.04         31.46        12.90 o
   2  -4  12         73.94        106.01        15.27 o
   3  -4  12          2.26          3.21         8.28 o
   4  -4  12         14.33         28.70        10.24 o
   5  -4  12         27.95         31.52        24.28 o
  -6  -3  12         13.61          8.28        12.23 o
  -5  -3  12          2.19         12.19        11.47 o
  -4  -3  12         11.00         32.63        11.84 o
  -3  -3  12          2.23         -6.86         9.78 o
  -2  -3  12         12.68         13.03        23.80 o
  -1  -3  12          0.97          5.50         8.72 o
   0  -3  12          0.73          1.24         9.05 o
   1  -3  12         41.97         43.61        12.09 o
   2  -3  12         90.17        107.52        13.74 o
   3  -3  12         49.10         59.75        11.69 o
   4  -3  12          0.08         12.01         9.78 o
  -5  -2  12         13.38        -17.73        17.82 o
  -4  -2  12          0.28        -10.06         8.88 o
  -3  -2  12          2.05         11.69        11.14 o
  -2  -2  12         20.30         12.52         9.86 o
  -1  -2  12          6.89          8.75         9.38 o
   0  -2  12          0.06          2.74         8.97 o
   1  -2  12         10.84          4.49        15.39 o
   2  -2  12         28.65         36.58        10.47 o
   3  -2  12         17.78         22.18        14.50 o
   4  -2  12         18.48         12.67        12.42 o
  -5  -1  12         25.24         11.02        16.52 o
  -4  -1  12          0.17          4.74        10.09 o
  -3  -1  12         23.25         28.90        11.43 o
  -2  -1  12         25.63         18.87        11.14 o
  -1  -1  12          2.93          5.91         9.18 o
   0  -1  12         22.86         31.08        10.97 o
   1  -1  12          0.02          2.68         9.69 o
   2  -1  12          8.46          5.93        12.82 o
   3  -1  12          6.70          2.75        10.63 o
  -5   0  12          3.24         -3.86        11.06 o
  -4   0  12         32.69         13.72        33.66 o
  -3   0  12          4.22          3.21        12.34 o
  -2   0  12         35.12         47.72        16.67 o
  -1   0  12         10.64         27.55        14.26 o
   0   0  12          0.04         -3.05        15.07 o
   1   0  12          0.36          4.59        13.06 o
   2   0  12         39.72         31.73        17.79 o
  -3   1  12          0.74          2.63        12.02 o
  -2   1  12          1.44        -36.54        24.36 o
   0   1  12          5.13         40.07        18.43 o
   1  -9  13         80.39        107.67        19.03 o
  -2  -8  13         27.96         36.48        13.82 o
  -1  -8  13         18.48         19.96        11.87 o
   0  -8  13          5.98          1.61        10.91 o
   1  -8  13         27.24         31.58        12.62 o
   2  -8  13          0.05          4.65        14.42 o
   3  -8  13         28.79         14.10        16.35 o
  -3  -7  13          6.48          8.66        11.72 o
  -2  -7  13        100.71        109.77        18.39 o
  -1  -7  13         13.54          9.76        10.94 o
   0  -7  13        111.87        109.97        18.11 o
   1  -7  13          2.03         -2.88         9.75 o
   2  -7  13         22.27          8.33        15.39 o
   3  -7  13         10.77        -17.47        13.46 o
  -3  -6  13         29.18         46.90        13.94 o
  -2  -6  13          0.25         -2.33         9.86 o
  -1  -6  13          7.05          9.50        10.61 o
   0  -6  13         32.12         56.54        21.08 o
   1  -6  13         50.02         44.56        13.34 o
   2  -6  13          0.00         -8.01        13.14 o
   3  -6  13          3.16          7.47        11.55 o
  -4  -5  13         12.90          7.84        11.68 o
  -3  -5  13          0.54          0.41        14.10 o
  -2  -5  13         50.19         49.21        13.43 o
  -1  -5  13          2.47         -0.93         9.17 o
   0  -5  13         14.18         19.67        14.18 o
   1  -5  13         39.34         62.14        14.45 o
   2  -5  13         19.53         29.00        12.50 o
   3  -5  13          6.81          0.58        12.82 o
  -4  -4  13          2.82         -1.27        16.19 o
  -3  -4  13          6.77         21.60        11.91 o
  -2  -4  13          3.36          4.22        10.16 o
  -1  -4  13         18.34         25.21        15.71 o
   0  -4  13         49.90         37.04        12.96 o
   1  -4  13         34.64         59.58        16.03 o
   2  -4  13          0.19          6.19        10.74 o
   3  -4  13         28.06         24.03        10.85 o
  -4  -3  13          1.42          1.94        10.93 o
  -3  -3  13         29.40         17.21        11.88 o
  -2  -3  13         46.64         65.15        14.84 o
  -1  -3  13          0.21          5.48        10.77 o
   0  -3  13          5.07          3.66         9.99 o
   1  -3  13          1.32         -9.90         8.68 o
   2  -3  13          0.03          3.02        11.10 o
  -3  -2  13          4.05         -2.54        16.35 o
  -2  -2  13          8.50         23.35        11.88 o
  -1  -2  13         12.70         16.63        11.09 o
   0  -2  13         51.10         69.47        15.10 o
   1  -2  13         75.94         79.39        16.65 o
   2  -2  13          3.02         -5.90        14.50 o
  -2  -1  13          7.88         12.23        14.42 o
  -1  -1  13         13.60          4.79        11.20 o
   0  -1  13          5.39          5.28        10.02 o
                                                
